# Supplementary material for: Osmotic stress activates nif and fix genes and induces the Rhizobium tropici CIAT 899 Nod factor production via NodD2 by up-regulation of the nodA2 operon and the nodA3 gene
Source: PLoS One. 2019 Mar 27;14(3):e0213298. doi: 10.1371/journal.pone.0213298 (PMC6436695; doi:10.1371/journal.pone.0213298)
Supplement: S2 File — Fold-change values are obtained in comparison with the cultures of the same strain without mannitol. (XLSX) [file pone.0213298.s002.xlsx]

## Sheet: total diff_expr
Replicon	ID	Description	locus	baseMean	log2FoldChange	FoldChange	pvalue	padj	CIAT-control-1	CIAT-control-2	CIAT_MANI_1	CIAT_MANI_2
Chromosome	YP_007331992.1	NAD(P)H-flavin oxidoreductase	NC_020059.1:10914-11513	123.104	2.06268	4.17763	6.20405e-05	0.00157768	52.6074	34.1461	160.644	245.016
Chromosome	YP_007332000.1	transcriptional regulator, HxlR family	NC_020059.1:18740-19171	73.7902	2.47743	5.56906	9.89433e-07	4.41287e-05	26.3037	14.4862	126.759	127.613
Chromosome	YP_007332001.1	short chain dehydrogenase/reductase	NC_020059.1:19261-20076	126.265	1.75657	3.37895	0.000347246	0.00599205	56.1943	51.2191	181.98	215.665
Chromosome	YP_007332002.1	zinc-binding oxidoreductase protein	NC_020059.1:20148-21149	83.9062	1.43021	2.69486	0.00386802	0.0362088	31.0862	53.8059	115.463	135.269
Chromosome	YP_007332019.1	transcriptional regulatory protein ChvI	NC_020059.1:43800-44549	669.695	2.07284	4.20713	0.00142867	0.0169396	329.992	99.334	1084.35	1165.1
Chromosome	YP_007332029.1	imidazoleglycerol-phosphate dehydratase	NC_020059.1:52004-52612	58.1392	1.42016	2.67615	0.00408181	0.0373876	26.3037	33.1113	100.403	72.7392
Chromosome	YP_007332032.1	hypothetical protein	NC_020059.1:54871-55824	170.394	1.72375	3.30295	0.00113765	0.0145289	90.8674	55.358	264.812	270.539
Chromosome	YP_007332058.1	putative carbohydrate ABC transporter, substrate-binding protein	NC_020059.1:92526-93800	58.1379	-1.97115	-3.92082	0.000170956	0.00338294	78.9112	110.716	27.6108	15.3135
Chromosome	YP_007332067.1	hypothetical protein	NC_020059.1:102614-104305	39.6375	-1.99525	-3.98685	0.000907127	0.0123174	37.0643	93.643	13.8054	14.0374
Chromosome	YP_007332068.1	30S ribosomal protein S1	NC_020059.1:104409-106112	706.109	1.69012	3.22683	0.00475398	0.0412628	278.58	318.179	1393.09	834.586
Chromosome	YP_007332074.1	hypothetical protein	NC_020059.1:109360-110169	72.254	1.57796	2.98548	0.00136548	0.0164595	43.0425	25.8682	115.463	104.642
Chromosome	YP_007332084.1	polyribonucleotide nucleotidyltransferase	NC_020059.1:118317-120515	340.578	1.9149	3.77089	0.00249946	0.0259408	53.8031	189.873	638.813	479.823
Chromosome	YP_007332085.1	30S ribosomal protein S15	NC_020059.1:120781-121050	1137.62	2.49647	5.64302	4.62202e-05	0.00122367	320.427	242.127	2427.24	1560.7
Chromosome	YP_007332091.1	hypothetical protein	NC_020059.1:127086-127778	108.711	1.70349	3.25687	0.000942335	0.0126076	64.5637	31.0419	164.41	174.829
Chromosome	YP_007332095.1	recombination protein RecR	NC_020059.1:131688-132293	44.3917	1.54794	2.92399	0.00287525	0.0291446	20.3256	21.7293	61.4967	74.0153
Chromosome	YP_007332106.1	glyoxalase/bleomycin resistance protein/dioxygenase	NC_020059.1:139959-140327	48.4598	-2.20224	-4.60195	0.000241385	0.00450016	124.345	40.3545	12.5503	16.5896
Chromosome	YP_007332115.1	aspartyl-tRNA synthetase	NC_020059.1:147847-148386	51.9619	-1.9031	-3.74016	0.00162258	0.0185557	132.714	37.2503	23.8457	14.0374
Chromosome	YP_007332141.1	diguanylate cyclase	NC_020059.1:185289-186077	67.211	-1.488	-2.80499	0.00358516	0.0340767	127.932	75.0179	27.6108	38.2838
Chromosome	YP_007332142.1	sigma-54 factor, interaction region	NC_020059.1:186124-186690	29.7267	-2.45402	-5.4794	0.000286731	0.00521149	76.5199	28.4551	6.27517	7.65675
Chromosome	YP_007332143.1	transcriptional regulator, MucR family	NC_020059.1:186828-187325	62.3206	-2.76286	-6.78741	7.73794e-07	3.53264e-05	148.257	74.5005	16.3155	10.209
Chromosome	YP_007332145.1	hypothetical protein	NC_020059.1:189313-189621	474.932	2.09418	4.26983	0.000719945	0.0104356	223.582	83.8131	775.611	816.72
Chromosome	YP_007332162.1	diguanylate cyclase/phosphodiesterase	NC_020059.1:207399-209741	120.254	-2.72417	-6.60782	7.52412e-07	3.48804e-05	291.732	136.067	22.5906	30.627
Chromosome	YP_007332212.1	putative riboflavin biosynthesis protein	NC_020059.1:261067-261603	71.7893	1.61075	3.05411	0.00212909	0.0229645	47.825	19.1425	110.443	109.747
Chromosome	YP_007332230.1	Flp/Fap type IV pilin	NC_020059.1:277118-277309	51.5758	-1.78433	-3.44458	0.00325597	0.0319427	132.714	33.1113	21.3356	19.1419
Chromosome	YP_007332235.1	pilus assembly protein CpaE	NC_020059.1:281281-282552	27.5308	-1.78853	-3.45462	0.00502255	0.0431419	35.8687	52.7712	12.5503	8.93288
Chromosome	YP_007332236.1	pilus assembly protein CpaF	NC_020059.1:282629-284110	26.1848	-1.88463	-3.69259	0.00421719	0.0380861	29.8906	55.8754	10.0403	8.93288
Chromosome	YP_007332247.1	ABC transporter, permease protein	NC_020059.1:293970-294836	25.8889	-1.94049	-3.83837	0.00350194	0.0335054	53.8031	32.0766	11.2953	6.38063
Chromosome	YP_007332258.1	endo-1,4-beta-glucanase	NC_020059.1:308038-309486	50.9072	-1.38914	-2.61923	0.00624692	0.0493849	72.9331	77.6047	30.1208	22.9703
Chromosome	YP_007332273.1	hypothetical protein	NC_020059.1:326015-326197	39.5429	1.66795	3.17764	0.0031606	0.0311653	23.9125	11.382	53.9665	68.9108
Chromosome	YP_007332283.1	GTP-binding protein LepA	NC_020059.1:331430-333262	130.837	1.6896	3.22566	0.000629269	0.00940336	58.5856	56.9101	181.98	225.874
Chromosome	YP_007332290.1	putative rubrerythrin	NC_020059.1:338183-339166	654.818	2.82067	7.06491	6.04232e-06	0.000218958	180.539	75.5353	1074.31	1288.89
Chromosome	YP_007332291.1	hypothetical protein	NC_020059.1:339398-339586	248.2	2.89167	7.42131	3.93525e-07	2.03145e-05	64.5637	33.1113	498.249	396.875
Chromosome	YP_007332295.1	hypothetical protein	NC_020059.1:342200-342319	35.4726	2.76401	6.79283	4.94222e-06	0.000186071	10.7606	4.65628	67.7719	58.7018
Chromosome	YP_007332296.1	50S ribosomal protein L35	NC_020059.1:342487-342690	253.682	3.88387	14.7625	1.81943e-11	1.0549e-08	32.2818	16.5557	539.665	426.226
Chromosome	YP_007332297.1	50S ribosomal protein L20	NC_020059.1:342728-343132	199.623	3.24204	9.46133	1.42116e-07	8.58318e-06	46.6293	12.4168	421.692	317.755
Chromosome	YP_007332302.1	penicillin-binding protein 1C	NC_020059.1:347699-349786	51.0756	-2.12433	-4.36002	0.000454363	0.00741572	35.8687	135.55	17.5705	15.3135
Chromosome	YP_007332325.1	quinone oxidoreductase (NADPH:quinone reductase)	NC_020059.1:373750-374724	16.0386	-2.55667	-5.88347	0.00235074	0.0250084	8.36937	50.7017	1.25503	3.82838
Chromosome	YP_007332326.1	transcriptional regulator, LysR family	NC_020059.1:374816-375697	29.8803	-1.74883	-3.36086	0.00456721	0.0400616	47.825	47.5976	8.78524	15.3135
Chromosome	YP_007332345.1	tRNA and rRNA cytosine-C5-methylase	NC_020059.1:394697-395986	93.9521	2.07187	4.20432	3.84721e-05	0.0010622	22.7169	41.9065	163.155	148.031
Chromosome	YP_007332346.1	rare lipoprotein A domain-containing protein	NC_020059.1:396193-396561	199.047	3.40205	10.5711	3.28162e-08	2.37836e-06	9.56499	40.3545	395.336	350.935
Chromosome	YP_007332348.1	iron-sulfur cluster binding protein	NC_020059.1:397831-398988	40.2425	-1.5706	-2.97028	0.00613506	0.0488862	72.9331	51.2191	11.2953	25.5225
Chromosome	YP_007332373.1	peptide chain release factor 3	NC_020059.1:418287-419870	117.846	2.21165	4.63206	9.31825e-05	0.00211044	15.5431	55.8754	195.785	204.18
Chromosome	YP_007332405.1	30S ribosomal protein S20	NC_020059.1:450709-450984	200.143	3.48212	11.1743	1.39747e-10	3.68298e-08	29.8906	23.2814	404.121	343.278
Chromosome	YP_007332415.1	co-chaperone GrpE	NC_020059.1:460668-461309	610.507	2.22412	4.67226	0.000983838	0.0130235	283.363	62.0838	992.732	1103.85
Chromosome	YP_007332439.1	tryptophanyl-tRNA synthetase	NC_020059.1:488161-489225	78.2889	1.82003	3.53088	0.000152852	0.00314198	29.8906	34.1461	135.544	113.575
Chromosome	YP_007332457.1	methyl-accepting chemotaxis protein	NC_020059.1:503954-506332	67.0971	-2.01258	-4.03503	9.18663e-05	0.00210514	137.497	82.7784	22.5906	25.5225
Chromosome	YP_007332461.1	putative plasmid stability protein	NC_020059.1:509440-509700	50.161	1.53754	2.903	0.00332825	0.0323236	32.2818	16.5557	79.0672	72.7392
Chromosome	YP_007332469.1	hypothetical protein	NC_020059.1:515928-516611	70.8305	1.70015	3.24935	0.000811564	0.011284	22.7169	38.285	135.544	86.7765
Chromosome	YP_007332472.1	acetylglutamate kinase	NC_020059.1:518540-519427	115.539	1.54723	2.92256	0.00383414	0.0360088	78.9112	31.5593	183.235	168.449
Chromosome	YP_007332483.1	ribonuclease P protein component	NC_020059.1:527507-527908	745.457	3.48128	11.1678	1.16582e-08	1.02416e-06	114.78	68.2921	1657.9	1140.86
Chromosome	YP_007332484.1	methyl-accepting chemotaxis protein	NC_020059.1:528485-530491	59.9617	-1.88311	-3.68869	0.000364398	0.00619708	65.7593	127.272	23.8457	22.9703
Chromosome	YP_007332486.1	hypothetical protein	NC_020059.1:532895-533740	71.9025	-1.80368	-3.49109	0.000615775	0.00934358	155.431	73.9832	30.1208	28.0748
Chromosome	YP_007332488.1	hypothetical protein	NC_020059.1:534904-535764	59.1334	-1.72618	-3.30851	0.000642139	0.00950289	108.802	77.0874	23.8457	26.7986
Chromosome	YP_007332500.1	fructose ABC transporter, substrate-binding protein FrcB	NC_020059.1:547253-548278	557.253	2.27834	4.8512	0.000176251	0.00347586	217.604	103.99	858.444	1048.98
Chromosome	YP_007332509.1	putative fructokinase	NC_020059.1:555817-556743	111.448	1.80196	3.48694	0.000424416	0.00701072	60.9768	31.5593	165.665	187.59
Chromosome	YP_007332511.1	long-chain-fatty-acid--CoA ligase (Acyl-CoA synthetase)	NC_020059.1:558821-560518	214.243	-2.4568	-5.48998	1.74143e-05	0.00053141	273.798	470.802	71.537	40.836
Chromosome	YP_007332526.1	2-nitropropane dioxygenase	NC_020059.1:571476-572444	76.5201	-2.63675	-6.21928	2.36796e-05	0.000693404	49.0206	222.984	22.5906	11.4851
Chromosome	YP_007332530.1	phosphate ABC transporter, substrate-binding protein PstS	NC_020059.1:576794-577828	94.0025	1.87889	3.67792	0.000238116	0.00446795	23.9125	48.6323	166.92	136.545
Chromosome	YP_007332534.1	phosphate transport system regulatory protein PhoU	NC_020059.1:581586-582299	63.6911	1.33848	2.52885	0.00512695	0.0437148	34.6731	34.1461	97.8927	88.0527
Chromosome	YP_007332544.1	transcriptional regulatory protein	NC_020059.1:591808-592716	57.5194	1.83661	3.5717	0.000180541	0.0035245	22.7169	23.7988	87.8524	95.7094
Chromosome	YP_007332565.1	putative riboflavin biosynthesis protein	NC_020059.1:610965-611525	86.8244	1.60583	3.04371	0.0025445	0.0262509	57.3899	23.2814	156.879	109.747
Chromosome	YP_007332569.1	peptidoglycan-binding domain-containing protein	NC_020059.1:614159-617845	139.194	-2.04645	-4.13088	5.08881e-05	0.00132905	216.408	241.609	46.4363	52.3211
Chromosome	YP_007332570.1	acyl-CoA dehydrogenase protein	NC_020059.1:618328-620124	776.782	-1.80755	-3.50046	0.00238456	0.0253218	1089.21	1406.2	352.665	259.053
Chromosome	YP_007332580.1	putative branched-chain amino acid ABC transporter, substrate-binding protein	NC_020059.1:631590-632798	92.5227	-2.1567	-4.45893	2.80078e-05	0.000799946	196.082	113.303	32.6309	28.0748
Chromosome	YP_007332585.1	alcohol dehydrogenase	NC_020059.1:636338-637933	31.5577	-1.82408	-3.54081	0.00503252	0.0431636	25.1081	77.0874	12.5503	11.4851
Chromosome	YP_007332594.1	methyl-accepting chemotaxis protein	NC_020059.1:648659-650374	42.0043	-2.75653	-6.75768	2.81281e-06	0.000112473	59.7812	90.5388	10.0403	7.65675
Chromosome	YP_007332597.1	chemotaxis protein CheA	NC_020059.1:651112-653397	52.7572	-2.41578	-5.33608	5.10568e-06	0.000189761	94.4543	87.4346	12.5503	16.5896
Chromosome	YP_007332604.1	flagellar M-ring protein FliF	NC_020059.1:657348-659024	85.8153	-1.80916	-3.50438	0.000471438	0.00755752	180.539	93.1257	35.141	34.4554
Chromosome	YP_007332610.1	flagellar motor switch protein N	NC_020059.1:663799-664335	21.9351	-1.88915	-3.70416	0.00625752	0.0493849	43.0425	29.4898	6.27517	8.93288
Chromosome	YP_007332612.1	chemotaxis protein MotA (motility protein A)	NC_020059.1:665352-666224	54.6095	-1.77028	-3.41121	0.000506873	0.00798745	96.8455	76.0526	23.8457	21.6941
Chromosome	YP_007332613.1	flagellar basal-body rod protein FlgF	NC_020059.1:666448-667182	59.2826	-3.32694	-10.0348	1.31954e-08	1.07756e-06	148.257	72.4311	8.78524	7.65675
Chromosome	YP_007332614.1	flagellar protein export ATPase FliI	NC_020059.1:667195-668580	30.1553	-2.94386	-7.69469	8.36107e-06	0.000286849	56.1943	54.3233	6.27517	3.82838
Chromosome	YP_007332616.1	flagellar basal body rod protein FlgB	NC_020059.1:669166-669723	36.7943	-3.49719	-11.2917	3.50536e-07	1.831e-05	95.6499	43.976	6.27517	1.27613
Chromosome	YP_007332617.1	flagellar basal-body rod protein FlgC	NC_020059.1:669740-670156	30.9022	-3.16955	-8.99763	1.41224e-05	0.000451247	89.6718	26.3856	6.27517	1.27613
Chromosome	YP_007332618.1	flagellar hook-basal body complex protein FliE	NC_020059.1:670153-670503	15.3061	-2.63088	-6.19403	0.00250102	0.0259408	50.2162	7.24311	3.7651	0
Chromosome	YP_007332619.1	flagellar basal-body rod protein FlgG	NC_020059.1:670601-671389	61.6414	-2.42057	-5.35384	8.25416e-05	0.00193756	174.561	40.3545	15.0604	16.5896
Chromosome	YP_007332623.1	flagellar L-ring protein FlgH	NC_020059.1:673560-674273	28.4342	-2.22886	-4.68765	0.0015602	0.018105	78.9112	19.6599	8.78524	6.38063
Chromosome	YP_007332626.1	TPR repeat-containing protein	NC_020059.1:675600-677543	93.4279	-1.61937	-3.07241	0.000834363	0.0115457	154.235	133.48	46.4363	39.5599
Chromosome	YP_007332627.1	putative flagellin protein	NC_020059.1:677876-678787	225.292	-3.489	-11.2278	6.94704e-08	4.62976e-06	671.941	177.456	32.6309	19.1419
Chromosome	YP_007332628.1	putative flagellin protein	NC_020059.1:679044-679955	315.215	-2.69939	-6.49527	0.000123401	0.00266761	1007.91	131.411	57.7316	63.8063
Chromosome	YP_007332629.1	hypothetical protein	NC_020059.1:680067-681329	21.656	-1.99935	-3.9982	0.00436891	0.0387917	28.695	43.976	5.02014	8.93288
Chromosome	YP_007332630.1	pyridoxal-dependent decarboxylase	NC_020059.1:681323-682810	19.5958	-2.22807	-4.68506	0.00296357	0.0298313	19.13	49.1497	6.27517	3.82838
Chromosome	YP_007332633.1	hypothetical protein	NC_020059.1:685645-686277	28.796	-2.28481	-4.873	0.000777775	0.0109721	74.1287	25.8682	7.53021	7.65675
Chromosome	YP_007332634.1	chemotaxis motility protein MotB	NC_020059.1:686274-687701	70.6974	-2.34516	-5.08115	5.92116e-05	0.00153304	187.713	55.8754	21.3356	17.8658
Chromosome	YP_007332635.1	chemotaxis motility protein MotC	NC_020059.1:687705-689009	31.4215	-2.62788	-6.18118	0.000147576	0.00306683	86.0849	26.903	3.7651	8.93288
Chromosome	YP_007332636.1	chemotaxis motility protein MotD	NC_020059.1:689011-690615	62.4822	-2.85116	-7.21583	1.80243e-07	1.03202e-05	138.692	85.8826	10.0403	15.3135
Chromosome	YP_007332639.1	flagellar hook-associated protein FlgK	NC_020059.1:692611-694101	73.8192	-2.82723	-7.0971	2.0454e-06	8.5318e-05	205.647	60.5317	15.0604	14.0374
Chromosome	YP_007332640.1	flagellar hook-associated protein FlgL	NC_020059.1:694105-695154	72.0286	-2.61128	-6.11046	1.298e-05	0.000418099	200.865	54.3233	15.0604	17.8658
Chromosome	YP_007332642.1	flagellar FlbT family protein	NC_020059.1:695536-695988	27.0929	-2.42111	-5.35581	0.00156417	0.018105	86.0849	10.8647	3.7651	7.65675
Chromosome	YP_007332645.1	flagellar biosynthesis protein FlhA	NC_020059.1:696927-699014	49.9876	-1.82146	-3.5344	0.000455329	0.00741572	74.1287	85.3652	22.5906	17.8658
Chromosome	YP_007332651.1	N-acetyl mannosamine transferase protein	NC_020059.1:702063-702968	28.3316	-2.66774	-6.35434	8.06038e-05	0.00190785	57.3899	44.4934	2.51007	8.93288
Chromosome	YP_007332652.1	putative succinoglycan biosynthesis transport protein	NC_020059.1:703171-705084	40.7941	-1.86916	-3.6532	0.000803071	0.0112469	54.9987	76.57	17.5705	14.0374
Chromosome	YP_007332653.1	bifunctional protein FolD	NC_020059.1:705202-706101	75.4695	1.47071	2.77158	0.00222862	0.0238845	32.2818	42.9413	105.423	121.232
Chromosome	YP_007332654.1	transcriptional regulator protein, LacI family	NC_020059.1:706098-707126	120.373	1.64937	3.13697	0.00104614	0.0136303	43.0425	64.6706	159.389	214.389
Chromosome	YP_007332655.1	alpha-glucoside ABC transporter, substrate-binding protein	NC_020059.1:707437-708798	537.282	2.51247	5.70595	0.000178939	0.00350622	44.2381	202.807	872.249	1029.83
Chromosome	YP_007332664.1	6-phosphogluconolactonase	NC_020059.1:718240-718938	289.79	2.07183	4.20419	0.000447026	0.00732163	137.497	56.9101	455.578	509.174
Chromosome	YP_007332665.1	glucose-6-phosphate dehydrogenase	NC_020059.1:718954-720429	448.032	2.22788	4.68445	0.000238021	0.00446795	187.713	80.1915	727.92	796.302
Chromosome	YP_007332689.1	methylmalonate-semialdehyde dehydrogenase	NC_020059.1:750868-752364	934.471	2.22729	4.68254	0.000722482	0.0104463	411.295	123.65	1602.68	1600.26
Chromosome	YP_007332708.1	inosine-5'-monophosphate dehydrogenase	NC_020059.1:770804-772288	396.816	2.87478	7.33491	4.97183e-07	2.46382e-05	93.2587	63.6359	769.336	661.033
Chromosome	YP_007332709.1	hypothetical protein	NC_020059.1:772414-772986	43.7536	2.11184	4.32242	8.62445e-05	0.00200817	16.7387	12.9341	84.0873	61.254
Chromosome	YP_007332744.1	histidyl-tRNA synthetase	NC_020059.1:805332-806855	122.626	1.51424	2.85647	0.00245237	0.0257723	49.0206	69.8442	210.846	160.792
Chromosome	YP_007332750.1	chaperonin GroEL	NC_020059.1:811385-813025	5317.55	2.64809	6.26837	1.99397e-05	0.000589849	1447.9	900.732	9919.79	9001.79
Chromosome	YP_007332751.1	chaperonin GroES	NC_020059.1:813099-813395	1598.52	2.49962	5.65537	6.1591e-05	0.00157315	496.184	285.068	3088.64	2524.18
Chromosome	YP_007332754.1	riboflavin biosynthesis protein RibF	NC_020059.1:814685-815668	60.1003	1.47427	2.77842	0.00265802	0.0271803	34.6731	25.8682	80.3222	99.5378
Chromosome	YP_007332759.1	isoleucyl-tRNA synthetase	NC_020059.1:820057-822939	288.889	2.21459	4.64151	0.00014497	0.00303443	54.9987	120.546	534.645	445.368
Chromosome	YP_007332774.1	two component sensor kinase	NC_020059.1:838211-839944	41.961	-2.79859	-6.95762	1.07453e-05	0.000356008	37.0643	114.338	8.78524	7.65675
Chromosome	YP_007332788.1	ATP synthase protein, subunit I	NC_020059.1:855386-855730	122.219	1.67517	3.19357	0.000578493	0.00894427	58.5856	50.7017	193.275	186.314
Chromosome	YP_007332789.1	ATP synthase F0, A subunit	NC_020059.1:855809-856561	118.851	1.61149	3.05568	0.00109841	0.0141302	60.9768	49.1497	209.591	155.687
Chromosome	YP_007332790.1	hypothetical protein	NC_020059.1:856628-856855	105.536	2.2057	4.61298	1.70523e-05	0.0005259	43.0425	25.3509	212.101	141.65
Chromosome	YP_007332791.1	ATP synthase B' chain (Subunit II)	NC_020059.1:856934-857527	119.95	2.15668	4.45889	1.54339e-05	0.000481105	46.6293	33.6287	220.886	178.658
Chromosome	YP_007332792.1	ATP synthase B chain (Subunit I)	NC_020059.1:857531-858022	86.1324	1.96346	3.89996	4.37102e-05	0.0011733	33.4775	31.5593	150.604	128.889
Chromosome	YP_007332821.1	hypothetical protein	NC_020059.1:888403-888969	23.6131	-2.25038	-4.75809	0.00112763	0.0144326	50.2162	31.5593	5.02014	7.65675
Chromosome	YP_007332822.1	flagellar basal-body rod protein FlgF	NC_020059.1:889288-891804	74.3786	-1.62569	-3.0859	0.000776279	0.0109721	111.193	117.959	32.6309	35.7315
Chromosome	YP_007332823.1	cell division protein	NC_020059.1:892024-894981	112.885	-1.58132	-2.99244	0.00133933	0.0162864	151.844	193.494	58.9866	47.2166
Chromosome	YP_007332830.1	glycoside hydrolase family 25	NC_020059.1:902110-903081	101.453	-2.09919	-4.28468	0.00133988	0.0162864	297.71	45.0107	42.6712	20.418
Chromosome	YP_007332831.1	BA14K family protein	NC_020059.1:903366-903836	463.868	1.79898	3.47973	0.00454219	0.0399024	273.798	86.3999	704.074	791.198
Chromosome	YP_007332833.1	acyl-CoA dehydrogenase protein	NC_020059.1:905296-907107	259.277	-1.9786	-3.94111	0.00135629	0.0164454	199.669	656.536	94.1276	86.7765
Chromosome	YP_007332834.1	enoyl-CoA hydratase	NC_020059.1:907197-907949	46.3549	-2.13599	-4.39538	0.000145948	0.00304391	52.6074	102.438	15.0604	15.3135
Chromosome	YP_007332838.1	methyl-accepting chemotaxis protein	NC_020059.1:911286-913229	50.2914	-1.85395	-3.61488	0.000600432	0.00923423	104.019	57.9449	21.3356	17.8658
Chromosome	YP_007332852.1	riboflavin biosynthesis protein ribBA	NC_020059.1:924620-925723	118.409	1.66833	3.17846	0.000678405	0.00990778	59.7812	46.5628	165.665	201.628
Chromosome	YP_007332857.1	oxidoreductase, short chain dehydrogenase/reductase family	NC_020059.1:929735-930553	105.177	1.77456	3.42133	0.000263833	0.00488722	40.6512	47.5976	188.255	144.202
Chromosome	YP_007332861.1	polysaccharide deacetylase	NC_020059.1:933299-934357	61.6115	-1.72122	-3.29715	0.00163602	0.0186358	138.692	55.8754	26.3557	25.5225
Chromosome	YP_007332871.1	cytochrome c oxidase subunit 3	NC_020059.1:943173-944081	109.524	-1.53192	-2.8917	0.002938	0.0296701	204.452	128.824	65.2618	39.5599
Chromosome	YP_007332877.1	4-hydroxy-3-methylbut-2-enyl diphosphate reductase	NC_020059.1:947704-948711	135.78	1.73515	3.32915	0.000943721	0.0126076	76.5199	39.8371	195.785	230.979
Chromosome	YP_007332892.1	atypical-2-Cys peroxiredoxin	NC_020059.1:959493-959978	51.2666	1.3767	2.59673	0.00609114	0.0487123	31.0862	23.2814	69.0269	81.672
Chromosome	YP_007332902.1	HAD-superfamily hydrolase	NC_020059.1:970489-971181	100.381	2.71282	6.55603	4.75383e-08	3.3613e-06	19.13	26.903	184.49	171.001
Chromosome	YP_007332911.1	HAD-superfamily hydrolase, subfamily IA, variant 3	NC_020059.1:976658-977272	46.3058	1.96381	3.90091	0.000155244	0.00315826	19.13	15.5209	76.5571	74.0153
Chromosome	YP_007332915.1	putative oxidoreductase	NC_020059.1:979777-980466	254.193	1.98007	3.94513	0.00128911	0.0159366	137.497	40.8718	380.276	458.129
Chromosome	YP_007332936.1	sulfate adenylyltransferase subunit 1 (ATP-sulfurylase large subunit)	NC_020059.1:1004269-1005759	344.27	3.86541	14.5749	1.15622e-10	3.42334e-08	21.5212	41.9065	500.759	812.892
Chromosome	YP_007332937.1	sulfate adenylyltransferase subunit 2 (ATP-sulfurylase small subunit)	NC_020059.1:1005761-1006714	242.821	3.65098	12.5618	8.88082e-10	1.22598e-07	17.9344	34.6634	311.249	607.436
Chromosome	YP_007332938.1	phosphoadenosine phosphosulfate reductase	NC_020059.1:1006841-1007782	390.5	3.64837	12.5392	9.46649e-10	1.27644e-07	29.8906	55.358	591.121	885.631
Chromosome	YP_007332962.1	isovaleryl-CoA dehydrogenase 2	NC_020059.1:1030880-1032043	174.623	-3.20157	-9.19958	5.43613e-09	5.8368e-07	374.23	268.512	23.8457	31.9031
Chromosome	YP_007332963.1	methylcrotonoyl-CoA carboxylase beta chain	NC_020059.1:1032070-1033686	188.772	-3.15823	-8.92735	9.74338e-09	8.6911e-07	413.686	279.377	30.1208	31.9031
Chromosome	YP_007332964.1	endoribonuclease L-PSP	NC_020059.1:1033697-1034080	91.0271	-3.73222	-13.2895	1.08135e-10	3.42334e-08	230.755	114.338	7.53021	11.4851
Chromosome	YP_007332965.1	methylcrotonoyl-CoA carboxylase subunit alpha	NC_020059.1:1034090-1036078	185.459	-3.57759	-11.9388	5.18833e-09	5.67584e-07	487.815	212.12	12.5503	29.3509
Chromosome	YP_007332966.1	hydroxymethylglutaryl-CoA lyase	NC_020059.1:1036075-1036944	42.817	-3.89932	-14.9214	1.22778e-08	1.03365e-06	118.367	46.5628	2.51007	3.82838
Chromosome	YP_007332967.1	enoyl-CoA hydratase	NC_020059.1:1036941-1037729	57.2076	-3.29778	-9.83398	8.98291e-09	8.13796e-07	132.714	79.6742	8.78524	7.65675
Chromosome	YP_007332968.1	parallel beta-helix repeat protein	NC_020059.1:1037779-1039149	35.3736	-2.20269	-4.60338	0.000291563	0.00527538	41.8468	78.1221	10.0403	11.4851
Chromosome	YP_007332974.1	ErfK/YbiS/YcfS/YnhG family protein	NC_020059.1:1046947-1047891	30.2419	-2.09672	-4.27737	0.00125943	0.01567	54.9987	47.0802	15.0604	3.82838
Chromosome	YP_007333005.1	transcriptional repressor RcnR	NC_020059.1:1073720-1073992	29.7264	1.77757	3.42847	0.00522163	0.0443915	14.3475	9.31257	27.6108	67.6347
Chromosome	YP_007333006.1	cation diffusion facilitator (CDF) family transporter	NC_020059.1:1074026-1075021	95.5153	1.84203	3.58513	0.000343194	0.00593981	35.8687	40.3545	101.658	204.18
Chromosome	YP_007333015.1	hypothetical protein	NC_020059.1:1083279-1084058	63.3947	1.85498	3.61747	0.000292792	0.00527538	17.9344	31.5593	81.5773	122.508
Chromosome	YP_007333042.1	hypothetical protein	NC_020059.1:1107694-1107948	136.859	1.78765	3.45252	0.000967791	0.0128698	78.9112	34.1461	198.295	236.083
Chromosome	YP_007333044.1	hypothetical protein	NC_020059.1:1108706-1110130	155.957	1.64496	3.1274	0.00249512	0.0259408	92.063	47.5976	197.04	287.128
Chromosome	YP_007333058.1	hypothetical protein	NC_020059.1:1128683-1128811	50.9001	3.6237	12.3266	1.61741e-10	3.86928e-08	8.36937	4.13892	95.3826	95.7094
Chromosome	YP_007333068.1	magnesium transporter	NC_020059.1:1141202-1142575	216.716	1.69496	3.23768	0.00363446	0.0344324	133.91	51.2191	362.705	319.031
Chromosome	YP_007333076.1	glycosyl transferase, group 2 family protein	NC_020059.1:1150568-1151590	67.9923	1.44324	2.71931	0.00242453	0.025559	35.8687	33.6287	101.658	100.814
Chromosome	YP_007333086.1	hypothetical protein	NC_020059.1:1158628-1158891	31.2015	-1.83521	-3.56822	0.00248009	0.0259091	45.4337	55.358	13.8054	10.209
Chromosome	YP_007333105.1	putative porin	NC_020059.1:1179309-1180376	122.409	1.65908	3.15815	0.000710792	0.0103547	58.5856	51.7365	209.591	169.725
Chromosome	YP_007333111.1	DNA-directed RNA polymerase subunit omega	NC_020059.1:1186408-1186806	292.387	1.93441	3.82222	0.00161497	0.0185418	159.018	52.2538	537.155	421.121
Chromosome	YP_007333113.1	hypothetical protein	NC_020059.1:1189319-1189468	646.355	4.45076	21.8681	7.58405e-12	5.49654e-09	54.9987	16.5557	1221.15	1292.72
Chromosome	YP_007333114.1	hypothetical protein	NC_020059.1:1189690-1190277	196.414	2.29512	4.90795	4.6e-05	0.00122343	80.1068	36.2155	341.369	327.964
Chromosome	YP_007333115.1	holo-(acyl-carrier-protein) synthase	NC_020059.1:1190318-1190722	56.8324	1.66971	3.18151	0.000918798	0.0124177	32.2818	19.1425	87.8524	88.0527
Chromosome	YP_007333122.1	bacterioferritin comigratory protein	NC_020059.1:1195703-1196383	89.9055	-1.71956	-3.29337	0.00562175	0.0466976	240.32	46.0455	45.1812	28.0748
Chromosome	YP_007333123.1	adenylyl cyclase class-3/4/guanylyl cyclase	NC_020059.1:1196455-1199700	135.437	-1.60937	-3.05118	0.00183036	0.0202914	259.45	158.314	64.0068	59.9779
Chromosome	YP_007333140.1	phosphatidylserine decarboxylase	NC_020059.1:1212604-1213302	86.1573	1.51212	2.85228	0.00253918	0.0262427	54.9987	30.0072	117.973	141.65
Chromosome	YP_007333145.1	putative RarD protein, chloramphenicol transporter	NC_020059.1:1219380-1220291	64.0337	1.30602	2.47258	0.00638008	0.0499978	33.4775	36.7329	99.1477	86.7765
Chromosome	YP_007333152.1	cysteinyl-tRNA synthetase	NC_020059.1:1225068-1226459	85.8436	2.35108	5.10208	2.23016e-06	9.23605e-05	19.13	30.5245	139.309	154.411
Chromosome	YP_007333155.1	CvpA family protein	NC_020059.1:1229143-1229748	110.401	1.48772	2.80445	0.00202055	0.0220624	60.9768	49.1497	170.685	160.792
Chromosome	YP_007333164.1	branched-chain amino acid transporter protein	NC_020059.1:1237148-1237852	59.4192	1.63238	3.10024	0.000768076	0.0109418	26.3037	27.9377	95.3826	88.0527
Chromosome	YP_007333170.1	50S ribosomal protein L9	NC_020059.1:1243336-1243914	81.0854	2.5145	5.714	4.76063e-06	0.000180406	10.7606	29.4898	180.725	103.366
Chromosome	YP_007333172.1	30S ribosomal protein S18	NC_020059.1:1245080-1245328	69.1696	2.953	7.74357	5.01868e-08	3.50582e-06	7.17374	18.1078	151.859	99.5378
Chromosome	YP_007333173.1	30S ribosomal protein S6	NC_020059.1:1245341-1245787	307.142	3.84504	14.3705	2.82842e-10	5.46092e-08	22.7169	34.1461	822.048	349.658
Chromosome	YP_007333176.1	oxidoreductase protein	NC_020059.1:1248321-1249364	103.184	1.38691	2.61517	0.00586503	0.0479625	70.5418	38.285	140.564	163.344
Chromosome	YP_007333180.1	3-oxoacyl-[acyl-carrier-protein] synthase 2	NC_020059.1:1251904-1253166	120.262	1.75227	3.36888	0.000415554	0.00692007	60.9768	41.9065	202.061	176.105
Chromosome	YP_007333181.1	aminodeoxychorismate lyase	NC_020059.1:1253379-1254593	222.385	1.81752	3.52475	0.00109912	0.0141302	117.171	61.049	348.9	362.42
Chromosome	YP_007333185.1	4-hydroxythreonine-4-phosphate dehydrogenase	NC_020059.1:1257089-1258120	76.059	1.45689	2.74517	0.00342624	0.0329989	49.0206	28.4551	99.1477	127.613
Chromosome	YP_007333195.1	tripartite ATP-independent periplasmic transporter DctQ component	NC_020059.1:1268916-1269491	18.4946	-2.10891	-4.31364	0.0064071	0.0499978	13.1519	50.7017	5.02014	5.1045
Chromosome	YP_007333204.1	nucleoside diphosphate kinase	NC_020059.1:1279597-1280019	237.563	3.46734	11.0605	4.85686e-10	7.82225e-08	37.0643	25.8682	507.034	380.285
Chromosome	YP_007333213.1	outer membrane protein	NC_020059.1:1287224-1287856	2317.2	2.17985	4.53105	0.00066499	0.00976105	949.325	440.795	3955.87	3922.81
Chromosome	YP_007333225.1	hypothetical protein	NC_020059.1:1301359-1302720	28.7104	-2.00557	-4.01548	0.00294245	0.0296701	23.9125	71.9137	7.53021	11.4851
Chromosome	YP_007333230.1	aspartyl-tRNA synthetase	NC_020059.1:1308147-1309937	148.817	1.99328	3.9814	0.000157271	0.0031772	38.26	68.8095	261.047	227.15
Chromosome	YP_007333242.1	transcriptional regulator, MarR family	NC_020059.1:1320540-1321058	55.6083	-1.42327	-2.68193	0.00495379	0.0426144	84.8893	80.7089	35.141	21.6941
Chromosome	YP_007333252.1	6,7-dimethyl-8-ribityllumazine synthase	NC_020059.1:1329617-1330072	71.5374	1.38143	2.60527	0.00594353	0.0481989	50.2162	25.8682	105.423	104.642
Chromosome	YP_007333253.1	transcription antitermination factor NusB	NC_020059.1:1330076-1330558	27.6799	1.79829	3.47807	0.00402636	0.0371142	14.3475	7.76047	42.6712	45.9405
Chromosome	YP_007333254.1	V-type H(+)-translocating pyrophosphatase	NC_020059.1:1330640-1332946	96.4079	-2.03913	-4.10997	7.8695e-05	0.00188936	179.344	138.136	45.1812	22.9703
Chromosome	YP_007333276.1	exopolysaccharide transport protein family	NC_020059.1:1350832-1353087	54.1608	-1.45107	-2.73411	0.00598916	0.0484312	76.5199	85.8826	37.651	16.5896
Chromosome	YP_007333281.1	N-acetyl-gamma-glutamyl-phosphate reductase	NC_020059.1:1357654-1358586	85.3646	1.34039	2.5322	0.00474548	0.0412508	47.825	44.4934	134.289	114.851
Chromosome	YP_007333286.1	30S ribosomal protein S9	NC_020059.1:1361128-1361598	161.455	2.63014	6.19086	2.03227e-06	8.5318e-05	51.4118	25.8682	340.114	228.426
Chromosome	YP_007333287.1	50S ribosomal protein L13	NC_020059.1:1361601-1362065	527.961	2.49098	5.62158	3.11622e-05	0.000881357	159.018	106.577	1157.14	689.108
Chromosome	YP_007333294.1	phosphate ABC transporter, phosphate-binding protein PstS	NC_020059.1:1367073-1368098	730.531	3.59698	12.1004	2.00978e-09	2.4793e-07	102.824	64.1532	1443.29	1311.86
Chromosome	YP_007333295.1	phosphate ABC transporter, permease protein PstC	NC_020059.1:1368193-1369146	113.654	1.53631	2.90051	0.0016049	0.018499	46.6293	62.6011	178.215	167.172
Chromosome	YP_007333297.1	phosphate ABC transporter, ATP-binding protein PstB	NC_020059.1:1370005-1370871	126.414	1.68566	3.21687	0.000971799	0.0128936	71.7374	40.3545	197.04	196.523
Chromosome	YP_007333309.1	RecF/RecN/SMC familyt protein	NC_020059.1:1383406-1386861	43.6023	-1.88668	-3.69784	0.00432205	0.0385065	19.13	123.65	16.3155	15.3135
Chromosome	YP_007333365.1	50S ribosomal protein L33	NC_020059.1:1451958-1452125	303.896	2.13617	4.39593	0.00364823	0.0345065	160.214	11.8994	479.423	564.047
Chromosome	YP_007333375.1	hypothetical protein	NC_020059.1:1465490-1465735	47.5349	1.97396	3.92844	0.00157651	0.0182083	29.8906	4.65628	81.5773	74.0153
Chromosome	YP_007333390.1	hypothetical protein	NC_020059.1:1477285-1477725	93.3582	2.26088	4.79284	7.33718e-05	0.00181025	45.4337	11.8994	174.45	141.65
Chromosome	YP_007333402.1	peptide chain release factor 2	NC_020059.1:1491856-1492884	157.038	2.6106	6.10756	5.3295e-07	2.57504e-05	45.4337	32.0766	266.067	284.576
Chromosome	YP_007333408.1	elongation factor Tu	NC_020059.1:1497604-1498779	2630.75	2.7211	6.59376	8.66569e-05	0.00200817	817.807	197.633	4987.51	4520.04
Chromosome	YP_007333412.1	hypothetical protein	NC_020059.1:1501283-1501969	151.247	1.90838	3.75388	0.000242193	0.00450075	71.7374	45.0107	258.537	229.703
Chromosome	YP_007333414.1	preprotein translocase subunit SecE	NC_020059.1:1503333-1503533	68.6877	1.78831	3.45411	0.000302135	0.00542346	31.0862	26.3856	131.779	85.5004
Chromosome	YP_007333415.1	transcription termination/antitermination factor NusG	NC_020059.1:1503552-1504082	372.53	2.24628	4.74457	6.65927e-05	0.0016571	131.519	94.6778	650.108	613.816
Chromosome	YP_007333416.1	50S ribosomal protein L11	NC_020059.1:1504296-1504727	450.396	2.35051	5.10006	0.000106322	0.00234393	166.192	81.7436	951.316	602.331
Chromosome	YP_007333417.1	50S ribosomal protein L 1	NC_020059.1:1504732-1505430	361.896	2.70374	6.51486	4.23737e-06	0.000162704	101.628	57.4275	780.632	507.898
Chromosome	YP_007333418.1	50S ribosomal protein L10	NC_020059.1:1505762-1506280	1263.65	2.94256	7.68775	2.49696e-06	0.000102676	288.145	162.97	2703.34	1900.15
Chromosome	YP_007333419.1	50S ribosomal protein L7/L 12	NC_020059.1:1506339-1506722	536.214	3.45488	10.9653	1.23012e-08	1.03365e-06	89.6718	45.5281	1153.38	856.28
Chromosome	YP_007333420.1	DNA-directed RNA polymerase, beta subunit	NC_020059.1:1506984-1511126	2965.27	2.28588	4.87663	0.000429385	0.00707266	1122.69	519.434	6090.68	4128.27
Chromosome	YP_007333421.1	DNA-directed RNA polymerase, beta' subunit	NC_020059.1:1511301-1515509	2603.32	1.92725	3.80329	0.00271314	0.0276464	1211.17	633.772	5214.67	3353.66
Chromosome	YP_007333423.1	30S ribosomal protein S 12	NC_020059.1:1516428-1516799	542.091	4.4479	21.8248	6.20474e-14	3.59751e-10	31.0862	34.6634	1241.23	861.385
Chromosome	YP_007333424.1	30S ribosomal protein S7	NC_020059.1:1516881-1517351	282.642	4.06091	16.69	1.67018e-12	2.63879e-09	21.5212	25.3509	667.678	416.017
Chromosome	YP_007333425.1	translation elongation factor G	NC_020059.1:1517382-1519481	2407.36	3.70541	13.0448	3.50537e-08	2.50915e-06	112.389	339.391	5405.43	3772.23
Chromosome	YP_007333426.1	elongation factor Tu	NC_020059.1:1519548-1520723	1511.03	3.45091	10.9353	1.77667e-08	1.41111e-06	188.909	188.321	3363.49	2303.41
Chromosome	YP_007333427.1	30S ribosomal protein S10	NC_020059.1:1521033-1521341	431.046	3.91315	15.0653	2.97578e-11	1.4378e-08	46.6293	32.594	985.202	659.757
Chromosome	YP_007333428.1	50S ribosomal protein L3	NC_020059.1:1521381-1522022	558.683	3.7995	13.924	1.68939e-10	3.86928e-08	47.825	62.0838	1286.41	838.414
Chromosome	YP_007333429.1	50S ribosomal protein L4/L1	NC_020059.1:1522036-1522656	418.082	4.17528	18.067	1.82048e-12	2.63879e-09	27.4993	34.6634	1005.28	604.883
Chromosome	YP_007333430.1	50S ribosomal protein L23	NC_020059.1:1522653-1522946	135.324	3.64214	12.4852	6.76677e-12	5.49654e-09	15.5431	16.5557	302.463	206.732
Chromosome	YP_007333431.1	50S ribosomal protein L23	NC_020059.1:1522958-1523794	980.539	3.60779	12.1914	7.34546e-09	7.09816e-07	78.9112	135.032	2290.44	1417.78
Chromosome	YP_007333432.1	30S ribosomal protein S19	NC_020059.1:1523810-1524088	147.47	3.34061	10.1303	4.65674e-10	7.71422e-08	19.13	23.7988	333.839	213.113
Chromosome	YP_007333433.1	50S ribosomal protein L23	NC_020059.1:1524091-1524480	193.823	3.51572	11.4377	2.72932e-10	5.45677e-08	17.9344	30.5245	412.906	313.927
Chromosome	YP_007333434.1	30S ribosomal protein S3	NC_020059.1:1524480-1525205	435.755	3.49937	11.3088	4.08513e-09	4.55492e-07	38.26	68.2921	958.847	677.623
Chromosome	YP_007333435.1	50S ribosomal protein L16	NC_020059.1:1525242-1525655	224.834	3.65944	12.6357	4.17729e-11	1.73e-08	25.1081	26.3856	502.014	345.83
Chromosome	YP_007333436.1	50S ribosomal protein L29	NC_020059.1:1525667-1525867	166.364	3.3328	10.0756	1.46636e-09	1.93226e-07	29.8906	19.1425	376.51	239.912
Chromosome	YP_007333437.1	30S ribosomal protein S17	NC_020059.1:1525880-1526119	539.842	3.19363	9.14911	9.34035e-08	5.95114e-06	93.2587	72.4311	1268.84	724.839
Chromosome	YP_007333438.1	50S ribosomal protein L14	NC_020059.1:1526345-1526713	793.61	3.62674	12.3526	6.18766e-09	6.40644e-07	115.976	55.8754	1754.54	1248.05
Chromosome	YP_007333439.1	50S ribosomal protein L24	NC_020059.1:1526725-1527033	241.989	3.72473	13.2207	2.14042e-09	2.58545e-07	38.26	11.382	561.001	357.315
Chromosome	YP_007333440.1	50S ribosomal protein L5	NC_020059.1:1527026-1527583	759.276	3.82158	14.1387	1.80184e-10	3.86928e-08	74.1287	72.4311	1739.48	1151.07
Chromosome	YP_007333441.1	30S ribosomal protein S14	NC_020059.1:1527617-1527922	179.018	3.71324	13.1159	1.35865e-10	3.68298e-08	26.3037	12.9341	426.712	250.121
Chromosome	YP_007333442.1	30S ribosomal protein S8	NC_020059.1:1527935-1528333	298.377	3.55562	11.7584	6.09174e-10	9.05639e-08	37.0643	35.1808	710.35	410.912
Chromosome	YP_007333443.1	50S ribosomal protein L6	NC_020059.1:1528377-1528910	593.132	3.78472	13.7821	1.64899e-10	3.86928e-08	59.7812	58.9796	1359.2	894.564
Chromosome	YP_007333444.1	50S ribosomal protein L18	NC_020059.1:1528923-1529285	160.616	3.63697	12.4405	2.82921e-11	1.4378e-08	15.5431	21.7293	361.45	243.74
Chromosome	YP_007333445.1	30S ribosomal protein S5	NC_020059.1:1529417-1529986	385.923	4.07938	16.9051	3.85157e-12	3.7219e-09	26.3037	35.6982	904.88	576.809
Chromosome	YP_007333446.1	50S ribosomal protein L30	NC_020059.1:1530000-1530212	43.7123	2.78424	6.88872	1.21979e-06	5.37256e-05	9.56499	8.7952	104.168	52.3211
Chromosome	YP_007333447.1	50S ribosomal protein L15	NC_020059.1:1530230-1530706	209.369	3.33037	10.0587	1.78127e-09	2.24517e-07	27.4993	33.1113	473.148	303.718
Chromosome	YP_007333448.1	preprotein translocase, SecY subunit	NC_020059.1:1530933-1532273	296.413	1.8878	3.70071	0.00103398	0.0135249	150.649	74.5005	480.678	479.823
Chromosome	YP_007333449.1	adenylate kinase (ATP-AMP transphosphorylase) (AK)	NC_020059.1:1532270-1532929	222.015	1.66963	3.18133	0.00420258	0.0380134	138.692	53.8059	375.255	320.307
Chromosome	YP_007333450.1	30S ribosomal protein S13	NC_020059.1:1533138-1533506	802.808	3.16506	8.96972	3.00013e-06	0.000119142	184.126	43.4586	1666.69	1316.96
Chromosome	YP_007333451.1	30S ribosomal protein S11	NC_020059.1:1533638-1534027	576.346	3.71838	13.1627	2.91978e-10	5.46092e-08	66.9549	54.8407	1282.65	900.945
Chromosome	YP_007333452.1	DNA-directed RNA polymerase, alpha subunit	NC_020059.1:1534131-1535141	1117.1	3.09823	8.5637	4.04862e-07	2.05911e-05	178.148	183.147	2548.98	1558.15
Chromosome	YP_007333453.1	50S ribosomal protein L17	NC_020059.1:1535190-1535612	231.406	3.11492	8.66332	2.57099e-08	1.93592e-06	43.0425	35.1808	528.37	319.031
Chromosome	YP_007333462.1	hypothetical protein	NC_020059.1:1544045-1544392	37.7236	1.70856	3.26834	0.00203062	0.0221307	15.5431	16.5557	69.0269	49.7689
Chromosome	YP_007333467.1	dihydrodipicolinate synthase	NC_020059.1:1548359-1549300	24.1976	-2.38998	-5.24148	0.002757	0.0280361	5.97812	80.7089	6.27517	3.82838
Chromosome	YP_007333484.1	hypothetical protein	NC_020059.1:1571002-1571340	60.7775	1.7494	3.36219	0.00121316	0.015192	38.26	13.9688	107.933	82.9482
Chromosome	YP_007333509.1	hypothetical protein	NC_020059.1:1593631-1593786	114.479	2.20501	4.61076	9.39281e-05	0.00211905	54.9987	17.5904	155.624	229.703
Chromosome	YP_007333510.1	hypothetical protein	NC_020059.1:1593974-1594132	108.152	2.0445	4.12532	0.000340675	0.00591387	59.7812	16.0383	183.235	173.553
Chromosome	YP_007333530.1	5'/3'-nucleotidase SurE	NC_020059.1:1619618-1620382	135.57	1.77706	3.42728	0.000662733	0.0097526	74.1287	39.3197	224.651	204.18
Chromosome	YP_007333534.1	preprotein translocase, YajC subunit	NC_020059.1:1624059-1624406	223.829	1.91128	3.76142	0.0017869	0.0199574	127.932	36.7329	337.604	393.047
Chromosome	YP_007333539.1	tRNA:M(5)U-54 methyltransferase	NC_020059.1:1629039-1630475	127.574	1.56671	2.96229	0.00161892	0.0185504	51.4118	68.8095	176.96	213.113
Chromosome	YP_007333540.1	hypothetical protein	NC_020059.1:1630588-1630731	480.574	2.43307	5.4004	8.98032e-05	0.00206619	180.539	66.7401	867.229	807.787
Chromosome	YP_007333541.1	hypothetical protein	NC_020059.1:1631037-1631183	1056.85	4.21793	18.609	5.37081e-11	2.076e-08	101.628	39.8371	2215.14	1870.8
Chromosome	YP_007333546.1	trigger factor	NC_020059.1:1634291-1635778	950.294	2.79534	6.94194	3.19635e-06	0.000125219	221.19	165.039	1896.36	1518.59
Chromosome	YP_007333556.1	homoserine dehydrogenase	NC_020059.1:1645520-1646839	99.9244	1.62828	3.09144	0.00106703	0.0138095	58.5856	33.6287	155.624	151.859
Chromosome	YP_007333563.1	putative phage transcriptional regulator AlpA	NC_020059.1:1653592-1653801	97.7255	1.6139	3.06079	0.0019713	0.0216881	59.7812	30.5245	185.745	114.851
Chromosome	YP_007333564.1	putative regulatory prophage protein	NC_020059.1:1653882-1654979	208.968	1.69018	3.22697	0.00141433	0.0168038	96.8455	85.3652	362.705	290.957
Chromosome	YP_007333566.1	hypothetical protein	NC_020059.1:1655358-1656494	110.63	1.42782	2.6904	0.00398449	0.0368454	44.2381	68.2921	183.235	146.754
Chromosome	YP_007333623.1	hypothetical protein	NC_020059.1:1705242-1705445	128.789	1.51462	2.85725	0.00564847	0.0468524	88.4762	36.2155	229.671	160.792
Chromosome	YP_007333632.1	30S ribosomal protein S2	NC_020059.1:1713596-1714363	258.684	2.19045	4.56449	0.000214596	0.00411995	53.8031	105.025	578.571	297.337
Chromosome	YP_007333633.1	translation elongation factor Ts	NC_020059.1:1714636-1715562	194.789	2.51319	5.7088	8.10362e-06	0.000281346	32.2818	65.7053	396.591	284.576
Chromosome	YP_007333634.1	UMP kinase	NC_020059.1:1715800-1716519	66.8119	1.38393	2.60978	0.006119	0.0488677	46.6293	24.3161	89.1075	107.195
Chromosome	YP_007333635.1	ribosome recycling factor	NC_020059.1:1716576-1717136	150.294	1.64839	3.13484	0.00101971	0.013437	69.3462	66.2227	238.457	227.15
Chromosome	YP_007333640.1	UDP-3-O-[3-hydroxymyristoyl] glucosamine N-acyltransferase	NC_020059.1:1723202-1724269	119.732	1.57321	2.97566	0.0017899	0.0199574	70.5418	42.9413	199.551	165.896
Chromosome	YP_007333642.1	acyl-[acyl-carrier-protein]-UDP-N-acetylglucosamine O-acyltransferase	NC_020059.1:1724732-1725547	74.8164	1.56396	2.95663	0.00122247	0.0152427	40.6512	31.0419	126.759	100.814
Chromosome	YP_007333653.1	pyruvate dehydrogenase (acetyl-transferring) E1 component, alpha subunit	NC_020059.1:1737265-1738308	721.294	2.10377	4.29832	0.00174207	0.0195368	358.687	85.8826	1175.97	1264.64
Chromosome	YP_007333654.1	pyruvate dehydrogenase E1 component subunit beta	NC_020059.1:1738325-1739707	964.784	2.0782	4.22281	0.00165351	0.0187982	469.88	140.723	1547.46	1701.08
Chromosome	YP_007333655.1	pyruvate dehydrogenase complex dihydrolipoamide acetyltransferase	NC_020059.1:1739723-1741078	818.804	1.93279	3.81792	0.00228437	0.0244369	418.468	164.005	1283.9	1408.84
Chromosome	YP_007333656.1	putative arylesterase	NC_020059.1:1741217-1741858	238.745	1.90045	3.73329	0.00204247	0.0221885	137.497	38.8024	365.215	413.465
Chromosome	YP_007333657.1	dihydrolipoyl dehydrogenase	NC_020059.1:1741911-1743356	461.793	1.82691	3.54777	0.00256341	0.0263775	249.885	108.129	764.316	724.839
Chromosome	YP_007333663.1	putative cyclase/dehydrase	NC_020059.1:1746122-1746568	128.14	1.78889	3.45548	0.00103571	0.0135249	74.1287	31.5593	164.41	242.464
Chromosome	YP_007333669.1	nitrogen regulation protein NtrY	NC_020059.1:1752431-1754704	206.453	1.46629	2.76311	0.00547859	0.0458368	89.6718	114.855	315.014	306.27
Chromosome	YP_007333676.1	siroheme synthase	NC_020059.1:1760495-1761931	232.862	3.31508	9.95268	8.51341e-09	7.83504e-07	21.5212	44.4934	366.47	498.965
Chromosome	YP_007333677.1	hypothetical protein	NC_020059.1:1761935-1762249	48.5352	3.18248	9.07867	8.43045e-09	7.83504e-07	7.17374	8.27784	74.047	104.642
Chromosome	YP_007333678.1	nitrite/sulfite reductase	NC_020059.1:1762267-1763946	356.69	2.95558	7.75745	2.32116e-07	1.28172e-05	58.5856	73.9832	519.584	774.608
Chromosome	YP_007333679.1	hypothetical protein	NC_020059.1:1763958-1764470	50.2147	2.20498	4.6107	1.85839e-05	0.000558289	17.9344	14.4862	76.5571	91.881
Chromosome	YP_007333684.1	hypothetical protein	NC_020059.1:1767958-1768125	41.333	1.74116	3.34304	0.00463642	0.0405394	28.695	6.20838	60.2417	70.1869
Chromosome	YP_007333709.1	transcription-repair coupling factor	NC_020059.1:1793900-1797400	158.574	1.55763	2.94371	0.00321492	0.0315934	53.8031	94.6778	251.007	234.807
Chromosome	YP_007333711.1	endoribonuclease L-PSP	NC_020059.1:1798515-1799000	55.2732	2.8628	7.27428	1.24466e-06	5.42596e-05	2.39125	17.5904	106.678	94.4333
Chromosome	YP_007333715.1	invasion associated locus B (IalB) family protein	NC_020059.1:1802611-1803270	723.84	2.49508	5.6376	8.06179e-05	0.00190785	255.863	96.7472	1248.76	1293.99
Chromosome	YP_007333728.1	hypothetical protein	NC_020059.1:1818309-1818443	119.558	2.07028	4.19969	0.000153832	0.00314198	60.9768	22.2467	187	208.008
Chromosome	YP_007333729.1	hypothetical protein	NC_020059.1:1818483-1818641	711.412	2.20231	4.60216	0.000566	0.00879803	310.862	110.716	1096.9	1327.17
Chromosome	YP_007333732.1	peptidyl-prolyl cis-trans isomerase cyclophilin type	NC_020059.1:1819702-1820274	224.247	1.82653	3.54683	0.00143626	0.0169947	123.149	54.3233	392.826	326.688
Chromosome	YP_007333733.1	peptidyl prolyl cis-trans isomerase	NC_020059.1:1820309-1820809	153.437	2.23273	4.70023	0.000126081	0.00269071	71.7374	22.2467	281.128	238.635
Chromosome	YP_007333735.1	queuine tRNA-ribosyltransferase	NC_020059.1:1821990-1823120	57.6659	1.49074	2.81032	0.00213618	0.0229788	29.8906	27.4203	87.8524	85.5004
Chromosome	YP_007333739.1	3-oxoacyl-[acyl-carrier-protein] synthase	NC_020059.1:1825495-1826760	135.908	1.77034	3.41135	0.000469072	0.00755752	45.4337	67.7748	205.826	224.598
Chromosome	YP_007333740.1	transcriptional regulator, HxlR family	NC_020059.1:1826778-1827302	52.799	1.98905	3.96975	7.79905e-05	0.00188936	20.3256	18.6251	77.8122	94.4333
Chromosome	YP_007333750.1	D-alanyl-D-alanine carboxypeptidase	NC_020059.1:1834824-1835678	80.517	1.55985	2.94822	0.00115627	0.0147018	33.4775	42.9413	114.208	131.441
Chromosome	YP_007333778.1	6-phosphogluconate dehydrogenase (decarboxylating)	NC_020059.1:1863703-1864728	402.181	1.89519	3.71972	0.00424218	0.0382449	236.734	51.2191	608.692	712.078
Chromosome	YP_007333791.1	CTP synthase	NC_020059.1:1876291-1877928	331.868	1.59913	3.02961	0.00618462	0.0491885	202.06	97.2646	555.98	472.166
Chromosome	YP_007333792.1	preprotein translocase subunit SecG	NC_020059.1:1878063-1878581	129.651	1.88593	3.69592	0.000133456	0.00282401	56.1943	46.0455	207.081	209.285
Chromosome	YP_007333803.1	threonyl-tRNA synthetase	NC_020059.1:1889537-1891525	305.816	2.29436	4.90535	4.26175e-05	0.00114928	106.411	73.9832	591.121	451.748
Chromosome	YP_007333815.1	transglutaminase family protein cysteine peptidase btlcp	NC_020059.1:1900456-1901061	22.9599	-1.87168	-3.65958	0.00608098	0.0487123	29.8906	45.5281	10.0403	6.38063
Chromosome	YP_007333829.1	lipoyl(octanoyl) transferase	NC_020059.1:1911879-1912595	80.1958	1.72897	3.31492	0.000480416	0.00764527	43.0425	26.903	109.188	141.65
Chromosome	YP_007333840.1	DoxX family protein	NC_020059.1:1921159-1921551	59.531	1.70093	3.25111	0.00213089	0.0229645	10.7606	38.8024	94.1276	94.4333
Chromosome	YP_007333843.1	ATP12 ATPase	NC_020059.1:1923811-1924596	44.4938	1.75126	3.36652	0.00121091	0.015192	11.9562	24.3161	72.792	68.9108
Chromosome	YP_007333844.1	putative hydrolase	NC_020059.1:1924606-1925259	37.1948	1.59827	3.0278	0.0041448	0.037608	16.7387	17.073	69.0269	45.9405
Chromosome	YP_007333859.1	cysteine desulfurase	NC_020059.1:1939126-1940292	216.66	2.42158	5.35757	7.09743e-06	0.000254018	66.9549	52.2538	326.309	421.121
Chromosome	YP_007333863.1	tyrosyl-tRNA synthetase	NC_020059.1:1944786-1946042	130.325	1.94591	3.8528	7.95125e-05	0.00189717	50.2162	48.6323	224.651	197.799
Chromosome	YP_007333868.1	ATP-dependent RNA helicase RhlE	NC_020059.1:1953097-1954614	256.8	1.63516	3.10622	0.00307169	0.030496	142.279	87.4346	385.296	412.189
Chromosome	YP_007333898.1	putative major facilitator superfamily (MFS) drug efflux transporter	NC_020059.1:1979671-1980924	125.68	1.49305	2.81484	0.0064027	0.0499978	89.6718	33.6287	203.316	176.105
Chromosome	YP_007333900.1	inositol monophosphatase	NC_020059.1:1981984-1982808	46.2732	2.00908	4.02527	0.000138035	0.00291028	17.9344	15.5209	89.1075	62.5301
Chromosome	YP_007333901.1	inositol monophosphatase family protein	NC_020059.1:1982825-1983652	65.9352	2.28426	4.87115	5.02733e-06	0.000188055	25.1081	16.0383	119.228	103.366
Chromosome	YP_007333902.1	PP-loop domain-containing protein	NC_020059.1:1983726-1984613	58.8095	1.51849	2.86491	0.00349396	0.0334843	19.13	36.7329	109.188	70.1869
Chromosome	YP_007333903.1	glutaminase A	NC_020059.1:1984674-1985603	92.465	2.87637	7.34299	3.34928e-07	1.76537e-05	8.36937	26.903	213.356	121.232
Chromosome	YP_007333904.1	30S ribosomal protein S4	NC_020059.1:1985675-1986292	818.307	3.37435	10.37	7.23697e-07	3.41138e-05	157.822	38.8024	1906.4	1170.21
Chromosome	YP_007333910.1	tRNA/rRNA methyltransferase	NC_020059.1:1991865-1992707	47.1026	1.47542	2.78064	0.00583613	0.0479139	14.3475	31.0419	70.2819	72.7392
Chromosome	YP_007333915.1	alanyl-tRNA synthetase	NC_020059.1:1996623-1999283	260.101	1.53502	2.89792	0.00432351	0.0385065	127.932	119.511	426.712	366.248
Chromosome	YP_007333936.1	putative beta-1,4-xylosidase	NC_020059.1:2025487-2027097	75.5609	-1.56891	-2.9668	0.00193085	0.0213239	147.062	84.3305	36.396	34.4554
Chromosome	YP_007333961.1	glutathione-dependent formaldehyde-activating GFA	NC_020059.1:2056261-2056689	61.5459	1.6495	3.13725	0.00133743	0.0162864	38.26	18.1078	95.3826	94.4333
Chromosome	YP_007333962.1	3-deoxy-7-phosphoheptulonate synthase	NC_020059.1:2056844-2058217	248.5	2.13675	4.3977	0.000188281	0.00365101	109.997	51.7365	441.772	390.494
Chromosome	YP_007333964.1	hypothetical protein	NC_020059.1:2059939-2060493	279.082	2.08721	4.24925	0.000583599	0.00899922	137.497	46.0455	459.343	473.443
Chromosome	YP_007333965.1	ribose 5-phosphate isomerase A	NC_020059.1:2060507-2061208	70.1618	1.67584	3.19505	0.000456718	0.00741751	33.4775	29.4898	107.933	109.747
Chromosome	YP_007333973.1	hypothetical protein	NC_020059.1:2071162-2072127	62.9652	-2.8782	-7.35232	1.52514e-07	9.11627e-06	88.4762	138.136	16.3155	8.93288
Chromosome	YP_007333979.1	methyl-accepting chemotaxis protein	NC_020059.1:2076319-2078868	68.6146	-1.45302	-2.73781	0.00297496	0.029894	88.4762	116.407	36.396	33.1793
Chromosome	YP_007333982.1	molybdopterin-guanine dinucleotide biosynthesis protein B	NC_020059.1:2080793-2081365	53.1847	2.32062	4.99548	5.59004e-06	0.000203843	15.5431	16.0383	79.0672	102.09
Chromosome	YP_007333983.1	OmpA family protein	NC_020059.1:2081374-2083902	2735.75	2.41512	5.33363	0.000123126	0.00266761	890.74	519.952	4273.39	5258.91
Chromosome	YP_007333993.1	putative aliphatic sulfonates ABC transporter, permease protein	NC_020059.1:2090731-2091567	45.1946	2.71842	6.58151	1.80821e-05	0.0005489	1.19562	16.0383	64.0068	99.5378
Chromosome	YP_007333995.1	putative aliphatic sulfonates ABC transporter, substrate-binding protein	NC_020059.1:2092960-2093928	144.964	3.40569	10.5978	2.55492e-08	1.93592e-06	5.97812	30.0072	213.356	330.516
Chromosome	YP_007334001.1	diacylglycerol kinase	NC_020059.1:2098560-2098952	50.6591	1.48053	2.79051	0.00595655	0.0482348	35.8687	15.0036	81.5773	70.1869
Chromosome	YP_007334002.1	nicotinate-nucleotide--dimethylbenzimidazole phosphoribosyltransferase	NC_020059.1:2099137-2100153	113.141	1.57533	2.98003	0.00137939	0.0165928	63.3681	43.976	188.255	156.963
Chromosome	YP_007334022.1	adenylate cyclase	NC_020059.1:2118453-2119574	40.6503	-1.9516	-3.86802	0.00160805	0.018499	31.0862	102.438	16.3155	12.7613
Chromosome	YP_007334034.1	putative alcohol dehydrogenase	NC_020059.1:2129689-2130717	70.2749	1.4364	2.70645	0.0030998	0.0307225	28.695	42.4239	110.443	99.5378
Chromosome	YP_007334088.1	hypothetical protein	NC_020059.1:2188257-2188373	144.951	-1.99253	-3.97934	0.00121841	0.0152249	383.795	96.2298	61.4967	38.2838
Chromosome	YP_007334089.1	hypothetical protein	NC_020059.1:2188780-2188902	44.9972	-2.79229	-6.92729	3.67433e-05	0.00101932	138.692	24.8335	7.53021	8.93288
Chromosome	YP_007334104.1	ketol-acid reductoisomerase	NC_020059.1:2201390-2202409	193.895	1.74064	3.34182	0.00303005	0.0301859	119.562	41.3892	331.329	283.3
Chromosome	YP_007334109.1	NADH dehydrogenase protein	NC_020059.1:2206000-2207262	555.885	2.09106	4.26062	0.000771743	0.0109671	258.255	101.403	867.229	996.654
Chromosome	YP_007334111.1	aspartate racemase	NC_020059.1:2207999-2208718	52.8693	-1.70011	-3.24926	0.00259886	0.0266223	45.4337	120.546	26.3557	19.1419
Chromosome	YP_007334119.1	pyridoxal phosphate biosynthesis protein PdxJ	NC_020059.1:2215229-2215981	104.218	1.5924	3.01551	0.00152315	0.0178049	63.3681	34.6634	163.155	155.687
Chromosome	YP_007334131.1	acetolactate synthase, large subunit, biosynthetic type	NC_020059.1:2224501-2226294	337.259	2.11739	4.33908	0.000210613	0.00407046	141.084	80.7089	582.336	544.906
Chromosome	YP_007334163.1	major facilitator superfamily (MFS) sugar symporter	NC_020059.1:2259342-2260727	180.828	1.69676	3.24173	0.00145691	0.0171942	96.8455	60.5317	267.322	298.613
Chromosome	YP_007334175.1	hypothetical protein	NC_020059.1:2271619-2271759	334.04	2.80539	6.99049	5.45854e-06	0.000201584	100.432	33.1113	577.316	625.301
Chromosome	YP_007334190.1	UDP-3-O-[3-hydroxymyristoyl] N-acetylglucosamine deacetylase	NC_020059.1:2285055-2286011	489.608	2.63385	6.20679	5.52614e-06	0.000202788	108.802	117.442	1034.15	698.041
Chromosome	YP_007334195.1	aquaporin	NC_020059.1:2291655-2292341	194.461	-2.11039	-4.31807	0.000837513	0.0115617	528.466	126.754	69.0269	53.5973
Chromosome	YP_007334211.1	transglycosylase protein	NC_020059.1:2310334-2310891	121.012	3.31788	9.97201	1.18087e-10	3.42334e-08	14.3475	21.7293	224.651	223.322
Chromosome	YP_007334221.1	lytic murein transglycosylase	NC_020059.1:2320772-2322016	263.816	1.89072	3.70821	0.000846295	0.0116552	132.714	68.2921	424.202	430.054
Chromosome	YP_007334226.1	putative drug resistance ATPase-1 (Drug RA1) family transporter	NC_020059.1:2325622-2327271	576.826	1.82344	3.53924	0.00389442	0.036302	326.405	114.855	966.377	899.668
Chromosome	YP_007334233.1	hypothetical protein	NC_020059.1:2333565-2333903	102.132	1.75306	3.37074	0.000935902	0.012561	62.1724	24.8335	155.624	165.896
Chromosome	YP_007334240.1	N-formylglutamate amidohydrolase	NC_020059.1:2342509-2343276	80.8181	1.87024	3.65594	0.000159237	0.00320575	40.6512	24.3161	120.483	137.822
Chromosome	YP_007334246.1	6,7-dimethyl-8-ribityllumazine synthase	NC_020059.1:2348779-2349255	73.0365	1.85065	3.60663	0.000165461	0.00328542	22.7169	35.1808	109.188	125.06
Chromosome	YP_007334247.1	glyoxalase/bleomycin resistance protein/dioxygenase	NC_020059.1:2349315-2349665	25.9617	1.98386	3.95551	0.00180688	0.0200695	8.36937	9.31257	36.396	49.7689
Chromosome	YP_007334249.1	putative methyltransferase protein	NC_020059.1:2350436-2351122	38.2814	1.77632	3.42552	0.0039631	0.0367649	4.7825	24.3161	61.4967	62.5301
Chromosome	YP_007334251.1	hypothetical protein	NC_020059.1:2351704-2352150	23.1565	1.89532	3.72003	0.00581732	0.0478423	4.7825	10.8647	51.4564	25.5225
Chromosome	YP_007334267.1	hypothetical protein	NC_020059.1:2369594-2369923	38.5633	2.02628	4.07354	0.000606754	0.00928222	20.3256	7.24311	55.2215	71.463
Chromosome	YP_007334273.1	hypothetical protein	NC_020059.1:2372921-2378890	93.3072	-1.93748	-3.83035	0.000922333	0.0124365	65.7593	239.023	27.6108	40.836
Chromosome	YP_007334288.1	hypothetical protein	NC_020059.1:2389821-2390363	27.7919	-2.07878	-4.2245	0.0015362	0.0179212	33.4775	60.0143	11.2953	6.38063
Chromosome	YP_007334303.1	methyltransferase small	NC_020059.1:2399857-2400555	15.5247	-2.46221	-5.51061	0.0040786	0.0373876	4.7825	52.2538	2.51007	2.55225
Chromosome	YP_007334354.1	phage tail tape measure protein, family	NC_020059.1:2438191-2440359	44.9718	-2.14514	-4.42335	0.000807741	0.011284	26.3037	125.72	12.5503	15.3135
Chromosome	YP_007334359.1	hypothetical protein	NC_020059.1:2443585-2446362	49.5045	-2.51149	-5.7021	7.99091e-06	0.000279104	60.9768	111.751	13.8054	11.4851
Chromosome	YP_007334361.1	hypothetical protein	NC_020059.1:2446572-2448863	61.6232	-2.29359	-4.90273	1.43828e-05	0.00045569	132.714	77.0874	18.8255	17.8658
Chromosome	YP_007334369.1	putative phage-related protein	NC_020059.1:2454114-2455169	40.743	-2.33356	-5.04046	6.29289e-05	0.00158636	88.4762	51.7365	12.5503	10.209
Chromosome	YP_007334371.1	peptidase S14, ClpP	NC_020059.1:2455747-2456790	33.0714	-2.45954	-5.50043	0.000117945	0.00258056	38.26	77.6047	10.0403	6.38063
Chromosome	YP_007334374.1	phage terminase large subunit (GpA)	NC_020059.1:2458710-2460821	41.5406	-1.65208	-3.14286	0.00341572	0.0329524	46.6293	82.7784	15.0604	21.6941
Chromosome	YP_007334377.1	transcription antitermination protein NusG	NC_020059.1:2462412-2463086	12.1531	-2.74563	-6.70681	0.00179533	0.0199795	11.9562	34.1461	2.51007	0
Chromosome	YP_007334391.1	periplasmic immunogenic protein	NC_020059.1:2472635-2473378	429.856	2.09853	4.28272	0.000712685	0.0103563	204.452	72.9484	759.296	682.727
Chromosome	YP_007334392.1	hypothetical protein	NC_020059.1:2473504-2473842	378.895	2.49149	5.62357	0.00010503	0.00232429	144.67	39.3197	572.296	759.295
Chromosome	YP_007334393.1	hypothetical protein	NC_020059.1:2474087-2474392	1344.31	2.33091	5.03122	0.000374311	0.00632727	530.857	187.286	2127.28	2531.83
Chromosome	YP_007334412.1	hypothetical protein	NC_020059.1:2494132-2494365	62.6353	1.49658	2.82173	0.00247757	0.0259091	35.8687	26.3856	110.443	77.8437
Chromosome	YP_007334414.1	GatB/Yqey domain-containing protein	NC_020059.1:2495598-2496050	80.03	1.70234	3.25429	0.000506965	0.00798745	43.0425	27.9377	134.289	114.851
Chromosome	YP_007334415.1	carbamoyl-phosphate synthase, small subunit	NC_020059.1:2496343-2497560	248.832	1.53247	2.8928	0.0048291	0.0416653	133.91	102.956	429.222	329.24
Chromosome	YP_007334417.1	multidrug and toxin extrusion (MATE) family efflux pump	NC_020059.1:2498339-2499739	64.1338	2.02896	4.0811	5.00198e-05	0.00131229	16.7387	28.4551	105.423	105.918
Chromosome	YP_007334439.1	aspartate aminotransferase A	NC_020059.1:2522273-2523475	201.834	1.77822	3.43002	0.000809983	0.011284	96.8455	70.3616	332.584	307.546
Chromosome	YP_007334443.1	BA14K family protein	NC_020059.1:2527004-2527441	370.365	1.63233	3.10013	0.00626893	0.0493849	227.169	98.2993	542.175	613.816
Chromosome	YP_007334444.1	hypothetical protein	NC_020059.1:2527493-2528011	74.8805	1.6823	3.2094	0.00245366	0.0257723	50.2162	16.0383	91.6175	141.65
Chromosome	YP_007334461.1	ribose-phosphate pyrophosphokinase	NC_020059.1:2541624-2542556	141.966	1.75325	3.37117	0.000757081	0.0108384	75.3243	45.0107	251.007	196.523
Chromosome	YP_007334465.1	50S ribosomal protein L25, Ctc-form	NC_020059.1:2547258-2547875	685.203	3.08923	8.5104	1.60867e-07	9.51742e-06	117.171	111.233	1459.61	1052.8
Chromosome	YP_007334471.1	GTP-binding protein YchF	NC_020059.1:2553057-2554160	94.2194	1.98317	3.95362	9.72078e-05	0.0021761	22.7169	45.5281	163.155	145.478
Chromosome	YP_007334495.1	putative acetyltransferase	NC_020059.1:2577852-2578424	223.357	1.73783	3.33534	0.00257547	0.0264293	131.519	54.8407	374	333.069
Chromosome	YP_007334503.1	2-isopropylmalate synthase	NC_020059.1:2585497-2587203	322.89	1.58393	2.99784	0.00387193	0.0362088	153.04	144.345	527.115	467.062
Chromosome	YP_007334506.1	major facilitator superfamily (MFS) transporter	NC_020059.1:2589718-2590914	21.1792	-2.25047	-4.75836	0.00431372	0.0385065	8.36937	66.2227	5.02014	5.1045
Chromosome	YP_007334510.1	7-cyano-7-deazaguanine reductase	NC_020059.1:2593154-2593618	74.1653	2.37741	5.19604	6.71989e-06	0.000242	31.0862	12.4168	122.993	130.165
Chromosome	YP_007334515.1	anthranilate synthase	NC_020059.1:2597308-2599497	300.405	1.56864	2.96624	0.00426116	0.0382449	157.822	121.581	480.678	441.539
Chromosome	YP_007334517.1	TonB-dependent hemoglobin/transferrin/lactoferrin family receptor	NC_020059.1:2602672-2604927	45.6863	-1.68682	-3.21945	0.00417579	0.03783	35.8687	107.612	17.5705	21.6941
Chromosome	YP_007334546.1	methyltransferase, FkbM family protein	NC_020059.1:2634214-2635410	172.422	-2.46258	-5.51202	7.64448e-06	0.00027026	383.795	214.706	41.4161	49.7689
Chromosome	YP_007334551.1	putative polysaccharide deacetylase	NC_020059.1:2639189-2640334	107.443	1.95502	3.87722	6.47831e-05	0.00161902	43.0425	38.285	148.094	200.352
Chromosome	YP_007334561.1	putative membrane-anchored protein	NC_020059.1:2648095-2648898	59.7517	1.43564	2.70503	0.00541114	0.0456014	19.13	40.3545	100.403	79.1198
Chromosome	YP_007334586.1	trimethylamine methyltransferase	NC_020059.1:2673406-2674992	49.8682	-1.5988	-3.0289	0.00508917	0.0434566	40.6512	113.303	25.1007	20.418
Chromosome	YP_007334606.1	regulatory protein ArsR	NC_020059.1:2696561-2696875	139.237	2.6486	6.27057	4.71741e-06	0.000179944	49.0206	16.0383	193.275	298.613
Chromosome	YP_007334607.1	hypothetical protein	NC_020059.1:2696872-2697231	98.4896	2.06512	4.18468	0.000602703	0.00924464	56.1943	10.8647	139.309	187.59
Chromosome	YP_007334608.1	ATP-dependent Clp protease proteolytic subunit 2	NC_020059.1:2697276-2697899	132.726	2.7161	6.57095	1.74853e-06	7.56566e-05	45.4337	14.4862	222.141	248.844
Chromosome	YP_007334622.1	PAP2 family protein	NC_020059.1:2711688-2712389	18.3844	-2.4127	-5.32469	0.00229658	0.0245223	13.1519	52.7712	2.51007	5.1045
Chromosome	YP_007334642.1	putative trehalose oxidoreductase	NC_020059.1:2733856-2734899	123.774	2.59844	6.05631	2.58678e-07	1.41492e-05	37.0643	25.3509	223.396	209.285
Chromosome	YP_007334643.1	trehalose utilization protein	NC_020059.1:2734908-2735693	228.46	2.70878	6.5377	4.68317e-07	2.34078e-05	57.3899	46.5628	406.631	403.256
Chromosome	YP_007334646.1	multiple sugar ABC transporter, ATP-binding protein	NC_020059.1:2736878-2737966	39.8426	-1.76329	-3.39472	0.00138617	0.0166157	63.3681	63.1185	17.5705	15.3135
Chromosome	YP_007334649.1	putative sugar ABC transporter, substrate-binding protein	NC_020059.1:2739913-2741181	111.998	-1.8347	-3.56698	0.000372224	0.0063104	221.19	137.102	53.9665	35.7315
Chromosome	YP_007334653.1	protozoan/cyanobacterial globin family protein	NC_020059.1:2744624-2745013	106.949	1.85502	3.61757	0.000336468	0.00588207	58.5856	27.4203	164.41	177.381
Chromosome	YP_007334672.1	dihydroorotate dehydrogenase family protein	NC_020059.1:2758588-2759901	167.867	1.51674	2.86144	0.00330993	0.0322141	75.3243	86.9173	224.651	284.576
Chromosome	YP_007334702.1	dimethylglycine dehydrogenase	NC_020059.1:2789748-2792174	60.665	-1.43333	-2.70069	0.0040702	0.0373876	86.0849	94.6778	37.651	24.2464
Chromosome	YP_007334722.1	adenylosuccinate synthetase	NC_020059.1:2811780-2813075	150.591	1.67176	3.18603	0.000875876	0.012034	69.3462	64.6706	227.161	241.188
Chromosome	YP_007334727.1	4-hydroxyphenylacetate 3-monooxygenase reductase component	NC_020059.1:2817723-2818262	48.3153	2.3413	5.0676	9.88235e-06	0.000331202	17.9344	10.8647	85.3424	79.1198
Chromosome	YP_007334742.1	collagen triple helix repeat protein	NC_020059.1:2829730-2830920	59.0758	-1.71718	-3.28794	0.000832319	0.0115449	114.78	70.879	23.8457	26.7986
Chromosome	YP_007334743.1	transcriptional regulator, LysR family	NC_020059.1:2831482-2832363	39.3933	-1.73355	-3.32545	0.00239958	0.0254266	62.1724	62.6011	22.5906	10.209
Chromosome	YP_007334764.1	cyclase family protein	NC_020059.1:2857289-2858071	50.2039	-1.86484	-3.64227	0.0003841	0.00647388	93.2587	68.2921	17.5705	21.6941
Chromosome	YP_007334765.1	FAD dependent oxidoreductase	NC_020059.1:2858144-2859733	34.6904	-1.71606	-3.28537	0.00369	0.0348446	41.8468	67.7748	12.5503	16.5896
Chromosome	YP_007334794.1	putative major facilitator superfamily (MFS) drug efflux transporter	NC_020059.1:2892345-2893799	95.5038	1.438	2.70945	0.0040983	0.0374794	33.4775	62.6011	146.839	139.098
Chromosome	YP_007334800.1	lipoprotein, YaeC family	NC_020059.1:2899076-2899924	636.453	4.25273	19.0634	1.10151e-12	2.63879e-09	47.825	41.3892	983.947	1472.65
Chromosome	YP_007334811.1	type IV pilus assembly protein PilZ	NC_020059.1:2907793-2908047	16.5507	-2.61743	-6.13654	0.00169793	0.0192035	8.36937	52.7712	2.51007	2.55225
Chromosome	YP_007334829.1	phosphoglycerate dehydrogenase	NC_020059.1:2924989-2926584	135.609	1.41183	2.66074	0.00600226	0.0484695	88.4762	51.7365	213.356	188.867
Chromosome	YP_007334830.1	phosphoserine aminotransferase	NC_020059.1:2926726-2927904	291.686	1.56948	2.96798	0.00545266	0.0457456	162.605	107.095	535.9	361.144
Chromosome	YP_007334833.1	outer surface protein	NC_020059.1:2930038-2930889	56.7056	-1.4091	-2.65571	0.00525418	0.0445376	99.2368	69.3269	26.3557	31.9031
Chromosome	YP_007334843.1	putative biopolymer transport protein, TolR	NC_020059.1:2941811-2942272	121.38	1.61359	3.06012	0.0019215	0.0212611	75.3243	36.7329	178.215	195.247
Chromosome	YP_007334862.1	hypothetical protein	NC_020059.1:2957266-2958129	315.532	2.82145	7.06873	9.69815e-07	4.3589e-05	84.8893	44.4934	558.49	574.256
Chromosome	YP_007334889.1	50S ribosomal protein L31	NC_020059.1:2987912-2988133	448.833	3.82575	14.1797	5.88347e-09	6.20225e-07	62.1724	17.5904	1111.96	603.607
Chromosome	YP_007334896.1	inositol monophosphatase family protein	NC_020059.1:2994478-2995278	68.6715	2.22083	4.66162	7.25729e-06	0.000258146	17.9344	25.3509	126.759	104.642
Chromosome	YP_007334897.1	enhanced entry protein	NC_020059.1:2995480-2996700	159.623	1.83021	3.5559	0.000671593	0.00983307	84.8893	43.4586	245.987	264.158
Chromosome	YP_007334904.1	50S ribosomal protein L36	NC_020059.1:3000520-3000645	154.059	3.15463	8.9051	1.41834e-07	8.58318e-06	39.4556	10.3473	313.759	252.673
Chromosome	YP_007334925.1	cytochrome oxidase subunit 1	NC_020059.1:3016854-3017048	81.1674	1.64675	3.13127	0.000550382	0.00857827	38.26	35.6982	116.718	133.993
Chromosome	YP_007334930.1	transcriptional regulatory protein ZraR	NC_020059.1:3021877-3023445	96.2682	-2.20762	-4.61911	9.22226e-05	0.00210514	240.32	85.3652	35.141	24.2464
Chromosome	YP_007334947.1	putative lipoprotein	NC_020059.1:3041697-3042887	62.9219	-1.81463	-3.51768	0.00106317	0.0137903	84.8893	116.407	38.9061	11.4851
Chromosome	YP_007334954.1	hypothetical protein	NC_020059.1:3052625-3052762	29.992	-2.52184	-5.74315	0.000618453	0.00934358	13.1519	94.1604	6.27517	6.38063
Chromosome	YP_007334990.1	30S ribosomal protein S21	NC_020059.1:3095719-3095931	292.302	2.03711	4.10421	0.00166199	0.0188575	157.822	35.1808	533.39	442.816
Chromosome	YP_007335010.1	putative acetyltransferase	NC_020059.1:3118544-3119134	56.1532	2.2182	4.65313	1.41647e-05	0.000451247	13.1519	21.7293	100.403	89.3288
Chromosome	YP_007335011.1	Orn/DAP/Arg decarboxylase	NC_020059.1:3119248-3120381	176.582	3.27421	9.67466	6.7466e-09	6.74427e-07	15.5431	36.2155	308.739	345.83
Chromosome	YP_007335020.1	pentachlorophenol monooxygenase	NC_020059.1:3127069-3128583	46.2528	-1.62602	-3.0866	0.00346087	0.0332221	50.2162	93.1257	26.3557	15.3135
Chromosome	YP_007335022.1	hypothetical protein	NC_020059.1:3129226-3130182	109.805	1.60235	3.03637	0.0010108	0.0133499	59.7812	42.9413	175.705	160.792
Chromosome	YP_007335025.1	putative beta-galactosidase	NC_020059.1:3133181-3134554	177.714	1.88584	3.69569	0.000392394	0.00659449	56.1943	80.7089	245.987	327.964
Chromosome	YP_007335041.1	integral membrane protein TerC	NC_020059.1:3152220-3152963	264.124	1.65976	3.15965	0.00626196	0.0493849	168.583	58.9796	336.349	492.584
Chromosome	YP_007335043.1	glutamyl-tRNA synthetase	NC_020059.1:3153780-3155237	145.656	1.59081	3.01219	0.00148233	0.0174331	72.9331	63.1185	232.181	214.389
Chromosome	YP_007335070.1	putative mannitol 2-dehydrogenase MtlD	NC_020059.1:3179237-3180853	107.325	1.84242	3.5861	0.000578156	0.00894427	22.7169	61.049	169.43	176.105
Chromosome	YP_007335071.1	sorbitol/mannitol ABC transporter, ATP-binding protein	NC_020059.1:3180865-3181869	42.1518	2.26327	4.80077	5.98743e-05	0.00154289	7.17374	17.073	66.5168	77.8437
Chromosome	YP_007335074.1	sorbitol/mannitol ABC transporter, substrate-binding protein (MtlE)	NC_020059.1:3183743-3185089	569.989	2.73875	6.67492	2.0218e-06	8.5318e-05	114.78	130.893	978.927	1055.36
Chromosome	YP_007335076.1	RbsD/FucU family protein	NC_020059.1:3186214-3186669	110.641	1.58795	3.00621	0.00329552	0.0322141	75.3243	27.9377	160.644	178.658
Chromosome	YP_007335087.1	septum formation protein Maf	NC_020059.1:3199026-3199715	33.8407	1.88786	3.70085	0.00103461	0.0135249	10.7606	14.4862	53.9665	56.1495
Chromosome	YP_007335088.1	translation initiation factor IF-1	NC_020059.1:3199737-3199955	91.3585	2.82142	7.06857	8.19583e-08	5.33926e-06	27.4993	12.4168	145.584	179.934
Chromosome	YP_007335093.1	UDP-N-acetylglucosamine 1-carboxyvinyltransferase	NC_020059.1:3203098-3204390	158.489	1.46873	2.76779	0.00425988	0.0382449	92.063	66.2227	247.242	228.426
Chromosome	YP_007335141.1	aspartate kinase, monofunctional class	NC_020059.1:3267089-3268363	260.171	2.02725	4.07627	0.000162821	0.00324411	89.6718	94.1604	421.692	435.159
Chromosome	YP_007335154.1	putative acetyltransferase	NC_020059.1:3276133-3276942	41.0959	1.86083	3.63215	0.000642486	0.00950289	20.3256	12.4168	64.0068	67.6347
Chromosome	YP_007335155.1	glutamate N-acetyltransferase/amino-acid acetyltransferase	NC_020059.1:3276923-3278164	174.565	2.15324	4.44827	6.08998e-05	0.00156238	72.9331	41.9065	289.913	293.509
Chromosome	YP_007335159.1	polysaccharide biosynthesis protein	NC_020059.1:3283154-3284542	22.0666	-2.00228	-4.00634	0.00570058	0.0471533	26.3037	48.1149	11.2953	2.55225
Chromosome	YP_007335166.1	major facilitator superfamily (MFS) transporter	NC_020059.1:3290718-3292016	199.482	1.63596	3.10795	0.00250682	0.0259546	74.1287	103.99	251.007	368.8
Chromosome	YP_007335173.1	hypothetical protein	NC_020059.1:3298064-3299026	46.8381	1.42749	2.68977	0.00529526	0.044755	26.3037	21.7293	62.7517	76.5675
Chromosome	YP_007335180.1	thiol:disulfide interChange protein TlpA	NC_020059.1:3303967-3304632	95.0168	1.47568	2.78115	0.00575179	0.047438	65.7593	28.9724	106.678	178.658
Chromosome	YP_007335194.1	hypothetical protein	NC_020059.1:3317369-3318382	103.302	1.66636	3.17412	0.00126409	0.0156942	63.3681	29.4898	149.349	171.001
Chromosome	YP_007335204.1	50S ribosomal protein L28	NC_020059.1:3326350-3326649	508.428	2.8202	7.06262	2.44277e-05	0.000711717	153.04	36.2155	1111.96	732.496
Chromosome	YP_007335205.1	transmembrane protein	NC_020059.1:3326767-3327402	97.3225	2.41493	5.33294	4.13577e-06	0.000159861	15.5431	37.2503	175.705	160.792
Chromosome	YP_007335223.1	hypothetical protein	NC_020059.1:3346221-3346487	54.4314	1.9792	3.94274	0.000307369	0.00546664	29.8906	10.8647	100.403	76.5675
Chromosome	YP_007335226.1	carbon monoxide dehydrogenase medium chain	NC_020059.1:3349421-3350215	24.7177	-2.09384	-4.26884	0.0017302	0.0194413	49.0206	34.6634	7.53021	7.65675
Chromosome	YP_007335227.1	carbon monoxide dehydrogenase large chain	NC_020059.1:3350236-3352593	98.1592	-3.36869	-10.3294	5.51291e-10	8.63887e-08	215.212	149.518	10.0403	17.8658
Chromosome	YP_007335228.1	carbon monoxide dehydrogenase small chain	NC_020059.1:3352663-3353151	61.1501	-1.69386	-3.23522	0.00288389	0.0291812	144.67	48.1149	30.1208	21.6941
Chromosome	YP_007335234.1	methyl accepting chemotaxis protein	NC_020059.1:3362445-3364118	29.6749	-2.65095	-6.28083	0.000286464	0.00521149	16.7387	90.5388	3.7651	7.65675
Chromosome	YP_007335235.1	major facilitator superfamily (MFS) transporter	NC_020059.1:3364192-3365853	55.9807	-2.90253	-7.47739	2.70934e-07	1.46811e-05	131.519	70.879	10.0403	11.4851
Chromosome	YP_007335245.1	aerobic glycerol-3-phosphate dehydrogenase GlpD	NC_020059.1:3375514-3377025	61.6212	-1.55072	-2.92963	0.00524299	0.0445078	50.2162	138.136	33.8859	24.2464
Chromosome	YP_007335253.1	ATP synthase F1, epsilon subunit	NC_020059.1:3384755-3385162	64.6074	2.10778	4.31029	1.97094e-05	0.000586025	25.1081	19.6599	119.228	94.4333
Chromosome	YP_007335254.1	ATP synthase F1, beta subunit	NC_020059.1:3385240-3386670	445.673	1.98536	3.95961	0.000476226	0.00760649	172.17	146.414	812.007	652.1
Chromosome	YP_007335255.1	ATP synthase F1, gamma subunit	NC_020059.1:3386695-3387579	150.266	1.74165	3.34417	0.000753256	0.0108372	51.4118	75.5353	263.557	210.561
Chromosome	YP_007335256.1	ATP synthase F1, alpha subunit	NC_020059.1:3387609-3389138	482.93	1.91798	3.77893	0.00088102	0.012076	209.234	149.518	864.719	708.25
Chromosome	YP_007335257.1	ATP synthase F1, delta subunit	NC_020059.1:3389138-3389698	101.842	1.7251	3.30604	0.000340089	0.00591387	47.825	40.8718	173.195	145.478
Chromosome	YP_007335302.1	inorganic diphosphatase	NC_020059.1:3435347-3435883	302.293	2.15548	4.45517	0.000625054	0.00936451	147.062	39.8371	525.86	496.413
Chromosome	YP_007335304.1	GTP-binding protein TypA/BipA	NC_020059.1:3436755-3438572	457.332	2.88049	7.36401	4.25991e-07	2.14774e-05	81.3024	98.2993	853.424	796.302
Chromosome	YP_007335314.1	radical SAM enzyme, Cfr family	NC_020059.1:3447031-3448266	116.785	2.12457	4.36073	7.63404e-05	0.00186648	21.5212	54.8407	210.846	179.934
Chromosome	YP_007335344.1	30S ribosomal protein S16	NC_020059.1:3476244-3476603	166.806	1.94592	3.85283	0.00128055	0.0158646	95.6499	25.3509	301.208	245.016
Chromosome	YP_007335345.1	16S rRNA processing protein RimM	NC_020059.1:3476752-3477372	53.1238	1.48387	2.79698	0.00267123	0.0272673	28.695	24.3161	77.8122	81.672
Chromosome	YP_007335348.1	50S ribosomal protein L19	NC_020059.1:3479476-3480018	511.089	3.03711	8.20845	6.00564e-07	2.87774e-05	117.171	56.9101	1094.39	775.884
Chromosome	YP_007335349.1	amino acid ABC transporter, substrate-binding protein	NC_020059.1:3480340-3481137	187.187	1.47509	2.78002	0.00559402	0.0465339	111.193	73.9832	256.027	307.546
Chromosome	YP_007335351.1	hypothetical protein	NC_020059.1:3482122-3482256	31.4982	2.25953	4.78834	0.000276588	0.00509098	11.9562	6.72574	69.0269	38.2838
Chromosome	YP_007335352.1	3-isopropylmalate dehydratase, large subunit	NC_020059.1:3482326-3483735	286.692	2.05247	4.14815	0.000235705	0.00445153	121.954	76.0526	495.739	453.025
Chromosome	YP_007335393.1	hypothetical protein	NC_020059.1:3522908-3523771	62.223	1.87439	3.66646	0.000282255	0.0051625	21.5212	26.903	69.0269	131.441
Chromosome	YP_007335407.1	ABC transporter, permease protein	NC_020059.1:3539392-3540273	57.9706	1.40002	2.63904	0.00436034	0.0387749	26.3037	33.6287	95.3826	76.5675
Chromosome	YP_007335409.1	NMT1/THI5-like protein	NC_020059.1:3541227-3542240	91.4444	2.35966	5.13251	9.81858e-06	0.000330977	14.3475	36.7329	181.98	132.717
Chromosome	YP_007335423.1	heavy metal efflux P-type ATPase	NC_020059.1:3560666-3563164	265.025	1.64369	3.12464	0.00585082	0.0479139	65.7593	164.005	328.819	501.517
Chromosome	YP_007335445.1	putative sugar ABC transporter, substrate-binding protein	NC_020059.1:3585679-3586980	65.0482	-1.45005	-2.73218	0.00640301	0.0499978	130.323	65.188	23.8457	40.836
Chromosome	YP_007335451.1	glycerol ABC transporter, ATP-binding protein GlpS	NC_020059.1:3592231-3593313	152.585	-1.66021	-3.16062	0.00145904	0.0171942	288.145	186.769	66.5168	68.9108
Chromosome	YP_007335452.1	glycerol ABC transporter, ATP-binding protein GlpT	NC_020059.1:3593323-3594393	52.468	-1.44644	-2.72535	0.00449892	0.0396425	69.3462	87.4346	30.1208	22.9703
Chromosome	YP_007335453.1	glycerol ABC transporter, permease protein GlpP	NC_020059.1:3594396-3595268	43.911	-1.54137	-2.9107	0.00357053	0.0339933	64.5637	69.3269	21.3356	20.418
Chromosome	YP_007335456.1	glycerol ABC transporter, substrate-binding protein GlpV	NC_020059.1:3596615-3598345	278.749	-2.30216	-4.93197	2.46634e-05	0.000714993	480.641	469.767	77.8122	86.7765
Chromosome	YP_007335471.1	putative sugar ABC transporter, ATP-binding protein	NC_020059.1:3615531-3616610	27.1421	-3.20513	-9.22234	1.82025e-05	0.000549677	21.5212	80.7089	2.51007	3.82838
Chromosome	YP_007335479.1	translation elongation factor P	NC_020059.1:3625277-3625846	195.26	2.46277	5.51274	4.09362e-06	0.000159294	62.1724	42.9413	328.819	347.106
Chromosome	YP_007335497.1	thiamin/thiamine pyrophosphate ABC transporter, substrate-binding protein	NC_020059.1:3646971-3647999	110.116	1.77537	3.42326	0.000359517	0.00614891	40.6512	51.2191	139.309	209.285
Chromosome	YP_007335513.1	50S ribosomal protein L32	NC_020059.1:3663902-3664087	412.24	3.66743	12.7059	3.87125e-09	4.40108e-07	64.5637	22.764	855.934	705.697
Chromosome	YP_007335523.1	putative acyltransferase	NC_020059.1:3673671-3674744	43.9868	-1.93646	-3.82766	0.000351514	0.00604771	63.3681	79.6742	16.3155	16.5896
Chromosome	YP_007335525.1	putative amino acid ABC transporter, substrate-binding protein	NC_020059.1:3676218-3676991	574.071	2.09185	4.26294	0.000956187	0.0127448	271.407	96.7472	840.873	1087.26
Chromosome	YP_007335531.1	cyclic beta-1,2-glucan exporter protein NdvA	NC_020059.1:3684925-3686703	2145.81	2.08309	4.23713	0.00121191	0.015192	899.109	471.319	2725.94	4486.86
Chromosome	YP_007335543.1	inositol ABC transporter, permease protein	NC_020059.1:3706328-3707293	33.2676	-1.79104	-3.46063	0.00249617	0.0259408	45.4337	61.049	12.5503	14.0374
Chromosome	YP_007335586.1	hypothetical protein	NC_020059.1:3766956-3767618	26.592	-2.10825	-4.31167	0.00156444	0.018105	29.8906	60.0143	7.53021	8.93288
Chromosome	YP_007335588.1	50S ribosomal protein L21	NC_020059.1:3768812-3769129	626.073	2.50032	5.65811	6.28774e-05	0.00158636	218.799	87.4346	1180.99	1017.07
Chromosome	YP_007335589.1	50S ribosomal protein L27	NC_020059.1:3769162-3769431	369.014	2.6015	6.06919	1.23913e-05	0.000403622	117.171	55.8754	754.276	548.734
Chromosome	YP_007335590.1	putative acetyltransferase	NC_020059.1:3769560-3770195	190.131	3.09171	8.52509	7.22908e-09	7.09816e-07	32.2818	34.1461	386.551	307.546
Chromosome	YP_007335591.1	putative acetyltransferase	NC_020059.1:3770192-3770779	129.234	2.97136	7.84276	1.55688e-08	1.25372e-06	32.2818	18.1078	258.537	208.008
Chromosome	YP_007335592.1	Obg family GTPase CgtA	NC_020059.1:3771046-3772149	166.071	2.12976	4.37643	4.92314e-05	0.00129747	66.9549	44.4934	287.403	265.434
Chromosome	YP_007335594.1	glutamate-5-semialdehyde dehydrogenase	NC_020059.1:3773308-3774591	89.7003	1.30697	2.47421	0.00625896	0.0493849	46.6293	51.7365	145.584	114.851
Chromosome	YP_007335620.1	3-isopropylmalate dehydrogenase	NC_020059.1:3798319-3799431	185.443	2.44889	5.45997	3.13481e-06	0.000123644	47.825	52.7712	346.39	294.785
Chromosome	YP_007335628.1	hypothetical protein	NC_020059.1:3805871-3806578	212.542	1.96367	3.90053	0.000356566	0.00611647	99.2368	56.9101	315.014	379.009
pRtrCIAT899a	YP_007335684.1	hypothetical protein	NC_020060.1:33917-34723	18.5261	-2.14156	-4.4124	0.00460688	0.0403485	17.9344	46.0455	5.02014	5.1045
pRtrCIAT899a	YP_007335708.1	transcriptional regulator, TetR family	NC_020060.1:59532-60122	226.151	2.38906	5.23817	0.000126229	0.00269071	95.6499	24.8335	345.135	438.987
pRtrCIAT899a	YP_007335709.1	hypothetical protein	NC_020060.1:60228-60530	54.0133	3.38343	10.4355	4.14415e-10	7.07575e-08	5.97812	8.7952	96.6377	104.642
pRtrCIAT899a	YP_007335710.1	hypothetical protein	NC_020060.1:60579-61166	152.121	2.99652	7.98071	1.81735e-08	1.41583e-06	21.5212	34.6634	243.477	308.822
pRtrCIAT899a	YP_007335711.1	chorismate mutase	NC_020060.1:61304-61600	84.767	2.34119	5.06721	1.26915e-05	0.000411093	37.0643	13.4515	143.074	145.478
pRtrCIAT899a	YP_007335766.1	hypothetical protein	NC_020060.1:119005-119388	68.0262	-1.85306	-3.61266	0.00314005	0.0310682	188.909	32.594	26.3557	24.2464
pRtrCIAT899a	YP_007335767.1	alpha/beta hydrolase fold-1 catalytic domain-containing protein	NC_020060.1:119385-120281	145.736	-2.45033	-5.4654	7.8859e-05	0.00188936	410.099	99.334	30.1208	43.3883
pRtrCIAT899a	YP_007335768.1	ribose ABC transporter, substrate-binding protein	NC_020060.1:120307-121473	109.98	-2.15809	-4.46322	0.000926774	0.0124674	326.405	47.5976	26.3557	39.5599
pRtrCIAT899a	YP_007335769.1	ribose ABC transporter, ATP-binding protein	NC_020060.1:121565-123118	43.2457	-2.45658	-5.48915	1.1737e-05	0.000386654	74.1287	76.0526	10.0403	12.7613
pRtrCIAT899a	YP_007335770.1	ribose ABC transporter, permease protein	NC_020060.1:123115-124089	20.9164	-2.88117	-7.36749	0.000120504	0.00262663	28.695	48.6323	2.51007	3.82838
pRtrCIAT899a	YP_007335771.1	ribose ABC transporter, permease protein	NC_020060.1:124102-125121	22.9095	-2.09153	-4.26201	0.00220468	0.0236718	43.0425	34.6634	6.27517	7.65675
pRtrCIAT899a	YP_007335772.1	succinate-semialdehyde dehydrogenase	NC_020060.1:125145-126632	62.7249	-1.46683	-2.76414	0.00453808	0.0399024	123.149	65.7053	28.8658	33.1793
pRtrCIAT899a	YP_007335776.1	sugar ABC transporter, substrate-binding protein TeuB	NC_020060.1:129174-130262	40.6329	-2.10921	-4.31454	0.000413076	0.00690205	41.8468	94.1604	16.3155	10.209
pRtrCIAT899a	YP_007335777.1	sugar ABC transporter, ATP-binding protein TeuA	NC_020060.1:130318-131844	29.7915	-1.80856	-3.50293	0.00613818	0.0488862	28.695	67.7748	16.3155	6.38063
pRtrCIAT899a	YP_007335785.1	3,4-dihydroxy-2-butanone 4-phosphate synthase	NC_020060.1:138216-139007	20.1392	-2.17797	-4.52517	0.00605873	0.0486544	8.36937	62.0838	6.27517	3.82838
pRtrCIAT899a	YP_007335805.1	metallo-beta-lactamase superfamily protein	NC_020060.1:161608-162606	32.6309	-2.00794	-4.02209	0.00298039	0.0298967	21.5212	87.4346	7.53021	14.0374
pRtrCIAT899a	YP_007335814.1	putative dihydroxyacetone kinase subunit DhaL	NC_020060.1:171427-172068	26.1077	-1.86335	-3.63852	0.00601149	0.0484765	23.9125	61.5664	11.2953	7.65675
pRtrCIAT899a	YP_007335851.1	conjugal transfer protein TrbL	NC_020060.1:205745-206923	27.7449	-2.4378	-5.41815	0.00200962	0.0219845	5.97812	93.643	7.53021	3.82838
pRtrCIAT899b	YP_007335880.1	transcriptional regulator, XRE family	NC_020061.1:13329-13919	55.0701	1.41977	2.67544	0.00400346	0.0369619	32.2818	24.8335	86.5974	76.5675
pRtrCIAT899b	YP_007335893.1	hypothetical protein	NC_020061.1:31167-31568	163.992	2.08622	4.24633	0.000240863	0.00450016	78.9112	32.0766	223.396	321.584
pRtrCIAT899b	YP_007335911.1	putative alkanesulfonate monooxygenase	NC_020061.1:52827-53996	98.4119	2.62895	6.18576	2.77663e-06	0.000111798	10.7606	34.1461	130.524	218.217
pRtrCIAT899b	YP_007335930.1	putative transcriptional regulator, XRE family	NC_020061.1:69675-70181	94.7021	2.59131	6.02644	1.81556e-07	1.03202e-05	28.695	19.6599	155.624	174.829
pRtrCIAT899b	YP_007335945.1	family S9 prolyl oligopeptidase	NC_020061.1:85967-88156	459.447	2.26081	4.79261	6.46525e-05	0.00161902	130.323	144.862	798.202	764.399
pRtrCIAT899b	YP_007335948.1	transcriptional regulator, AraC family	NC_020061.1:89454-90494	107.293	1.43144	2.69715	0.00340192	0.0328739	47.825	61.5664	183.235	136.545
pRtrCIAT899b	YP_007335966.1	N-acyltransferase NodA3	NC_020061.1:108032-108622	298.105	1.84417	3.59047	0.001162	0.0147424	150.649	82.7784	494.484	464.51
pRtrCIAT899b	YP_007335968.1	aquaporin Z	NC_020061.1:109198-109953	63.7626	1.48941	2.80774	0.00383813	0.0360088	19.13	42.4239	104.168	89.3288
pRtrCIAT899b	YP_007335970.1	putative BacS-like phasin	NC_020061.1:111993-112451	102.127	1.878	3.67564	9.71188e-05	0.0021761	40.6512	40.3545	179.47	148.031
pRtrCIAT899b	YP_007335971.1	hypothetical protein	NC_020061.1:113078-113383	341.307	2.49552	5.63931	0.000138555	0.00291065	133.91	29.4898	548.45	653.376
pRtrCIAT899b	YP_007335998.1	transcriptional regulator, GntR family	NC_020061.1:147908-148624	201.048	2.28298	4.86681	1.69302e-05	0.000524926	64.5637	56.9101	380.276	302.442
pRtrCIAT899b	YP_007336000.1	HAD-superfamily hydrolase	NC_020061.1:150971-151639	425.723	2.85066	7.2133	7.01554e-07	3.33411e-05	99.2368	71.3963	857.189	675.07
pRtrCIAT899b	YP_007336001.1	DegT/DnrJ/EryC1/StrS family aminotransferase	NC_020061.1:151718-153004	914.895	3.81619	14.086	4.14929e-10	7.07575e-08	65.7593	108.129	1939.03	1546.66
pRtrCIAT899b	YP_007336002.1	XylR-type repressor	NC_020061.1:153372-154673	150.672	2.07238	4.20579	0.000471856	0.00755752	20.3256	78.6394	248.497	255.225
pRtrCIAT899b	YP_007336004.1	hypothetical protein	NC_020061.1:156178-156771	78.1376	1.33134	2.51637	0.00481844	0.0416515	41.8468	42.9413	115.463	112.299
pRtrCIAT899b	YP_007336005.1	hypothetical protein	NC_020061.1:156803-157384	111.381	1.46653	2.76356	0.00464266	0.0405394	74.1287	37.7676	194.53	139.098
pRtrCIAT899b	YP_007336007.1	hydrogenase expression/formation protein HypD	NC_020061.1:158574-159731	58.6912	1.61954	3.07276	0.0016991	0.0192035	16.7387	35.6982	85.3424	96.9855
pRtrCIAT899b	YP_007336010.1	hydrogenase nickel incorporation protein HypB	NC_020061.1:162222-163091	55.3993	1.90336	3.74083	0.00131049	0.0160378	5.97812	33.6287	105.423	76.5675
pRtrCIAT899b	YP_007336011.1	hydrogenase nickel incorporation protein HypA	NC_020061.1:163091-163432	25.1191	2.23319	4.70173	0.000537564	0.00842377	7.17374	7.24311	42.6712	43.3883
pRtrCIAT899b	YP_007336036.1	transcriptional regulator, AraC family	NC_020061.1:189802-190851	123.483	1.8505	3.60626	0.000416541	0.00692007	31.0862	65.7053	212.101	185.038
pRtrCIAT899b	YP_007336039.1	N-acyltransferase NodA2	NC_020061.1:192166-192756	89.8669	1.36334	2.57281	0.0042606	0.0382449	53.8031	42.4239	130.524	132.717
pRtrCIAT899b	YP_007336041.1	acyl carrier protein NodF	NC_020061.1:194950-195231	23.9574	1.80421	3.49239	0.00590266	0.0481345	11.9562	6.72574	41.4161	35.7315
pRtrCIAT899b	YP_007336042.1	beta-ketoacyl-ACP synthase NodE	NC_020061.1:195232-196440	52.1357	1.44606	2.72463	0.00505245	0.0432705	20.3256	31.5593	94.1276	62.5301
pRtrCIAT899b	YP_007336046.1	tellurite resistance protein TehB	NC_020061.1:202379-203347	84.2717	1.99089	3.97483	0.00170929	0.0192811	4.7825	51.2191	131.779	149.307
pRtrCIAT899b	YP_007336047.1	coproporphyrinogen III oxidase family protein	NC_020061.1:203344-204696	169.128	2.59302	6.03361	2.85136e-05	0.000810401	13.1519	63.1185	276.108	324.136
pRtrCIAT899b	YP_007336049.1	cbb3-type cytochrome c oxidase subunit I	NC_020061.1:205508-207124	208.382	2.61689	6.13426	0.000336814	0.00588207	3.58687	77.6047	414.161	338.173
pRtrCIAT899b	YP_007336050.1	cbb3-type cytochrome c oxidase subunit II	NC_020061.1:207132-207863	70.0927	2.91656	7.55044	5.92102e-08	4.03884e-06	7.17374	19.1425	145.584	108.471
pRtrCIAT899b	YP_007336057.1	outer membrane protein, OmpW family	NC_020061.1:214099-214779	149.623	2.89274	7.42682	1.26154e-07	7.78128e-06	17.9344	40.3545	279.873	260.33
pRtrCIAT899b	YP_007336058.1	putative glycine oxidase ThiO	NC_020061.1:215139-216119	68.9443	1.87292	3.66272	0.000760242	0.0108569	10.7606	40.8718	102.913	121.232
pRtrCIAT899b	YP_007336067.1	transcriptional regulator FixK	NC_020061.1:225187-225846	85.0007	1.85322	3.61306	0.00027657	0.00509098	21.5212	45.0107	129.269	144.202
pRtrCIAT899b	YP_007336072.1	putative polysaccharide inhibition protein PsiB	NC_020061.1:230246-230707	173.885	1.61016	3.05286	0.00545197	0.0457456	115.976	40.8718	293.678	245.016
pRtrCIAT899b	YP_007336073.1	putative transcriptional regulator, XRE family	NC_020061.1:231593-232138	144.328	1.85441	3.61604	0.00021242	0.00409173	56.1943	58.9796	217.121	245.016
pRtrCIAT899b	YP_007336076.1	hypothetical protein	NC_020061.1:234142-234381	57.0905	1.77524	3.42294	0.000755416	0.0108384	33.4775	15.0036	79.0672	100.814
pRtrCIAT899b	YP_007336077.1	Transcriptional regulator NodD1	NC_020061.1:234413-235339	260.634	2.21153	4.63167	8.21292e-05	0.00193571	104.019	58.4622	407.886	472.166
pRtrCIAT899b	YP_007336091.1	hypothetical protein	NC_020061.1:247023-247277	36.9428	1.61986	3.07344	0.00570101	0.0471533	23.9125	9.82993	48.9464	65.0824
pRtrCIAT899b	YP_007336096.1	hypothetical protein	NC_020061.1:252830-253711	58.8919	1.44311	2.71906	0.00480517	0.0416448	19.13	39.3197	91.6175	85.5004
pRtrCIAT899b	YP_007336097.1	nitrogen fixation protein NifT/FixT/FixU	NC_020061.1:253746-253958	18.3395	2.33472	5.04454	0.0012968	0.0159636	3.58687	5.17365	28.8658	35.7315
pRtrCIAT899b	YP_007336100.1	nitrogenase cofactor biosynthesis protein NifB	NC_020061.1:254600-256081	139.699	1.3761	2.59565	0.00622767	0.0493849	60.9768	85.3652	212.101	200.352
pRtrCIAT899b	YP_007336102.1	ferredoxin like protein FixX	NC_020061.1:258239-258538	57.9089	2.0906	4.25925	8.69353e-05	0.00200817	10.7606	27.4203	106.678	86.7765
pRtrCIAT899b	YP_007336103.1	electron transfer flavoprotein-quinone oxidoreductase FixC	NC_020061.1:258551-259855	118.253	2.49778	5.64817	9.13263e-06	0.000311477	13.1519	46.0455	207.081	206.732
pRtrCIAT899b	YP_007336104.1	electron transfer flavoprotein subunit alpha, NifB	NC_020061.1:259868-260980	87.3459	2.56364	5.91198	3.49927e-05	0.000975422	3.58687	35.6982	151.859	158.24
pRtrCIAT899b	YP_007336105.1	electron transfer flavoprotein subunit beta, FixA	NC_020061.1:260993-261844	48.5052	1.87897	3.67813	0.00198642	0.021813	4.7825	30.0072	92.8726	66.3585
pRtrCIAT899b	YP_007336107.1	cysteine desulfurase NifS	NC_020061.1:262605-263831	84.6967	1.69201	3.23107	0.00584871	0.0479139	8.36937	61.049	145.584	123.784
pRtrCIAT899b	YP_007336108.1	NifU-like N terminal domain-containing protein	NC_020061.1:263879-264520	37.0762	1.85429	3.61574	0.00633071	0.0498039	1.19562	24.3161	58.9866	63.8063
pRtrCIAT899b	YP_007336110.1	nitrogen fixation protein NifQ	NC_020061.1:265351-266007	65.4315	1.96955	3.91645	0.000226906	0.00429935	11.9562	34.6634	109.188	105.918
pRtrCIAT899b	YP_007336111.1	RNA polymerase sigma-54 factor	NC_020061.1:266053-267495	107.988	1.98359	3.95476	0.000331509	0.00586002	17.9344	58.4622	180.725	174.829
pRtrCIAT899b	YP_007336112.1	putative peroxiredoxin PrxS (atypical-2-Cys peroxiredoxin)	NC_020061.1:267575-268114	86.1177	2.03115	4.08731	4.16739e-05	0.00113439	22.7169	38.285	141.819	141.65
pRtrCIAT899b	YP_007336124.1	hypothetical protein	NC_020061.1:281777-282742	135.627	2.00474	4.01317	0.000292976	0.00527538	27.4993	67.7748	268.577	178.658
pRtrCIAT899b	YP_007336125.1	hypothetical protein	NC_020061.1:282989-283114	35.284	1.98235	3.95136	0.00140651	0.0167797	8.36937	15.5209	85.3424	31.9031
pRtrCIAT899b	YP_007336128.1	nitrogenase iron protein NifH	NC_020061.1:285319-286212	405.47	3.57303	11.9012	2.55238e-06	0.000104216	2.39125	66.2227	822.048	731.22
pRtrCIAT899b	YP_007336129.1	nitrogenase molybdenum-iron protein alpha chain	NC_020061.1:286316-287818	464.975	3.80766	14.003	1.26649e-08	1.04902e-06	13.1519	66.7401	922.451	857.556
pRtrCIAT899b	YP_007336130.1	nitrogenase molybdenum-iron protein beta chain	NC_020061.1:287944-289485	539.417	3.42127	10.7129	5.14829e-07	2.52964e-05	19.13	103.99	1039.17	995.378
pRtrCIAT899b	YP_007336131.1	nitrogenase iron-molybdenum cofactor biosynthesis protein NifE	NC_020061.1:289517-291043	297.643	3.78532	13.7878	7.23035e-08	4.76382e-06	3.58687	44.4934	586.101	556.391
pRtrCIAT899b	YP_007336132.1	Nitrogenase iron-molybdenum cofactor biosynthesis protein NifN	NC_020061.1:291043-292434	116.229	3.3896	10.4802	5.43723e-08	3.75299e-06	2.39125	25.8682	214.611	222.046
pRtrCIAT899b	YP_007336133.1	nitrogen fixation protein NifX	NC_020061.1:292400-292900	45.1414	3.12716	8.73711	1.68302e-07	9.85669e-06	2.39125	10.8647	67.7719	99.5378
pRtrCIAT899b	YP_007336134.1	Putative nitrogen fixation protein	NC_020061.1:292913-293401	59.7157	3.23171	9.39378	1.20365e-08	1.03365e-06	3.58687	13.4515	89.1075	132.717
pRtrCIAT899b	YP_007336136.1	ferredoxin-3 fdxB	NC_020061.1:293628-293957	15.2061	3.12905	8.74861	0.000125413	0.00269071	0	2.58682	27.6108	30.627
pRtrCIAT899b	YP_007336144.1	diaminobutyrate-pyruvate aminotransferase	NC_020061.1:300400-301674	250.989	1.82809	3.55068	0.00200717	0.0219845	52.6074	141.758	424.202	385.39
pRtrCIAT899b	YP_007336145.1	putative IS66 family transposase, OrfC	NC_020061.1:301955-303553	351.458	2.30842	4.9534	4.04354e-05	0.00110587	96.8455	107.612	499.504	701.869
pRtrCIAT899b	YP_007336150.1	transcriptional regulator, RpiR family	NC_020061.1:308041-308934	119.278	1.4467	2.72584	0.00276105	0.0280361	64.5637	56.9101	175.705	179.934
pRtrCIAT899b	YP_007336152.1	hypothetical protein	NC_020061.1:312702-313571	238.748	2.20164	4.60001	8.33883e-05	0.00194954	53.8031	94.6778	455.578	350.935
pRtrCIAT899b	YP_007336161.1	radical SAM superfamily protein	NC_020061.1:326063-327205	193.065	1.5197	2.86732	0.00361642	0.0343176	101.628	84.8478	301.208	284.576
pRtrCIAT899b	YP_007336242.1	HemN C-terminal domain-containing protein	NC_020061.1:418582-419235	80.1946	1.54952	2.92719	0.00204358	0.0221885	27.4993	48.1149	143.074	102.09
pRtrCIAT899b	YP_007336252.1	hypothetical protein	NC_020061.1:426904-427041	93.2565	1.92313	3.79246	5.92277e-05	0.00153304	34.6731	37.2503	155.624	145.478
pRtrCIAT899b	YP_007336260.1	putative IS21 family transposase, OrfB	NC_020061.1:445673-446467	23.5534	-2.74807	-6.71816	0.00106021	0.0137828	3.58687	84.3305	5.02014	1.27613
pRtrCIAT899b	YP_007336302.1	hypothetical protein	NC_020061.1:489811-490113	46.0535	2.35885	5.12961	3.27976e-05	0.00092311	5.97812	18.6251	70.2819	89.3288
pRtrCIAT899b	YP_007336319.1	putative phospholipid N-methyltransferase	NC_020061.1:508748-509338	95.6749	1.78736	3.45182	0.000636068	0.00945621	22.7169	54.8407	143.074	162.068
pRtrCIAT899c	YP_007336362.1	hypothetical protein	NC_020062.1:185-355	84.4037	2.38144	5.21055	1.22314e-06	5.37256e-05	23.9125	24.8335	124.248	164.62
pRtrCIAT899c	YP_007336382.1	putative hydrolase, alpha/beta fold family	NC_020062.1:20456-21427	32.7886	-1.76602	-3.40114	0.00315511	0.0311641	43.0425	61.5664	15.0604	11.4851
pRtrCIAT899c	YP_007336385.1	hypothetical protein	NC_020062.1:28803-36068	130.379	-2.25702	-4.78002	0.00108477	0.0140078	38.26	412.34	32.6309	38.2838
pRtrCIAT899c	YP_007336391.1	cytochrome c oxidase, subunit I	NC_020062.1:40676-42454	144.788	-1.72945	-3.316	0.00115131	0.014671	296.515	159.866	60.2417	62.5301
pRtrCIAT899c	YP_007336393.1	cytochrome-c oxidase subunit III protein	NC_020062.1:43165-43890	47.7081	-1.65703	-3.15368	0.00240652	0.0254266	92.063	56.9101	15.0604	26.7986
pRtrCIAT899c	YP_007336394.1	cytochrome c oxidase subunit IV	NC_020062.1:43901-44233	55.3809	-1.84493	-3.59236	0.000896077	0.0121964	126.736	51.7365	20.0806	22.9703
pRtrCIAT899c	YP_007336453.1	putative lipoprotein-releasing system transmembrane protein	NC_020062.1:103863-106517	22.9157	-2.2241	-4.67218	0.00431825	0.0385065	8.36937	71.9137	6.27517	5.1045
pRtrCIAT899c	YP_007336462.1	resistance nodulation cell division (RND) drug efflux pump, inner membrane component	NC_020062.1:113798-116896	49.5863	-1.83791	-3.57492	0.00352238	0.0335901	27.4993	132.963	23.8457	14.0374
pRtrCIAT899c	YP_007336512.1	putative major facilitator superfamily (MFS) drug efflux transporter	NC_020062.1:178104-179687	95.7956	-1.50553	-2.83929	0.00351087	0.0335354	98.0412	191.425	42.6712	51.045
pRtrCIAT899c	YP_007336538.1	putative polar amino acid ABC transporter, permease protein	NC_020062.1:205467-206216	41.6613	2.37862	5.20039	7.58015e-05	0.00186228	3.58687	17.5904	76.5571	68.9108
pRtrCIAT899c	YP_007336539.1	putative polar amino acid ABC transporter, substrate-binding protein	NC_020062.1:206245-207078	204.562	3.58639	12.0119	7.85717e-10	1.1186e-07	13.1519	33.6287	338.859	432.607
pRtrCIAT899c	YP_007336546.1	transcriptional regulator, CopG family	NC_020062.1:212412-212657	141.836	1.89207	3.71168	0.000634781	0.00945621	78.9112	30.5245	240.967	216.941
pRtrCIAT899c	YP_007336567.1	hypothetical protein	NC_020062.1:232177-233148	15.1273	-2.84723	-7.19616	0.000522488	0.00820972	21.5212	35.1808	1.25503	2.55225
pRtrCIAT899c	YP_007336603.1	gamma-glutamyltransferase	NC_020062.1:272483-274069	49.5368	-1.60925	-3.05094	0.00171434	0.0193005	72.9331	79.6742	23.8457	21.6941
pRtrCIAT899c	YP_007336686.1	NMT1/THI5-like domain-containing protein	NC_020062.1:369169-370200	50.6633	-2.22368	-4.67084	2.64778e-05	0.000763771	94.4543	76.57	16.3155	15.3135
pRtrCIAT899c	YP_007336706.1	beta-D-galactosidase protein	NC_020062.1:390021-392162	39.679	-1.91066	-3.75981	0.0052745	0.0446446	15.5431	115.372	16.3155	11.4851
pRtrCIAT899c	YP_007336710.1	putative amino acid ABC transporter, substrate-binding protein	NC_020062.1:395214-396491	32.438	-2.55375	-5.87159	4.59599e-05	0.00122343	47.825	66.7401	7.53021	7.65675
pRtrCIAT899c	YP_007336711.1	ROK-family transcriptional regulator	NC_020062.1:396691-397836	41.4981	-1.59558	-3.02216	0.00316898	0.0311948	66.9549	61.049	17.5705	20.418
pRtrCIAT899c	YP_007336714.1	CBS-domain-containing membrane protein	NC_020062.1:399662-400783	64.9701	1.55569	2.93975	0.00118687	0.0149923	33.4775	28.9724	97.8927	99.5378
pRtrCIAT899c	YP_007336735.1	putative threhalose/maltose ABC transporter, substrate-binding protein	NC_020062.1:420443-421789	30.8002	-2.25811	-4.78364	0.000325088	0.00576409	41.8468	63.6359	8.78524	8.93288
pRtrCIAT899c	YP_007336736.1	putative dehydrogenase	NC_020062.1:421966-423114	29.4954	-2.63521	-6.21263	0.000915493	0.0124019	5.97812	101.921	7.53021	2.55225
pRtrCIAT899c	YP_007336773.1	hypothetical protein	NC_020062.1:463982-465319	30.778	-1.90597	-3.74759	0.0059003	0.0481345	16.7387	84.8478	10.0403	11.4851
pRtrCIAT899c	YP_007336787.1	hypothetical protein	NC_020062.1:483109-483585	341.452	1.99766	3.99352	0.00110891	0.0142245	175.757	61.049	553.47	575.533
pRtrCIAT899c	YP_007336811.1	hypothetical protein	NC_020062.1:506399-507733	44.5779	-1.51806	-2.86405	0.00395295	0.0367295	63.3681	71.9137	21.3356	21.6941
pRtrCIAT899c	YP_007336820.1	TadE family protein	NC_020062.1:519232-519654	86.6945	-2.41166	-5.32086	1.87868e-05	0.000561474	218.799	81.2263	27.6108	19.1419
pRtrCIAT899c	YP_007336827.1	phenylacetate-CoA oxygenase, PaaG subunit	NC_020062.1:527895-528899	188.175	-1.8335	-3.56402	0.00207058	0.0224397	453.141	154.175	81.5773	63.8063
pRtrCIAT899c	YP_007336828.1	phenylacetate-CoA oxygenase, PaaH subunit	NC_020062.1:528930-529214	46.748	-2.70904	-6.53888	0.000101843	0.00226239	150.649	18.6251	8.78524	8.93288
pRtrCIAT899c	YP_007336829.1	phenylacetate-CoA oxygenase, PaaI subunit	NC_020062.1:529211-529996	97.2091	-2.52089	-5.73934	4.02709e-05	0.00110587	280.972	61.049	23.8457	22.9703
pRtrCIAT899c	YP_007336830.1	phenylacetate-CoA oxygenase, PaaJ subunit	NC_020062.1:530006-530530	61.0454	-2.27342	-4.83469	0.000333858	0.00588207	176.952	33.1113	20.0806	14.0374
pRtrCIAT899c	YP_007336831.1	phenylacetate-CoA oxygenase/reductase, PaaK subunit	NC_020062.1:530555-531631	89.7485	-2.86909	-7.30604	1.94741e-06	8.36376e-05	257.059	67.7748	17.5705	16.5896
pRtrCIAT899c	YP_007336832.1	phenylacetic acid catabolic family protein	NC_020062.1:531656-532411	75.0389	-3.43816	-10.839	8.08525e-09	7.68497e-07	205.647	75.5353	10.0403	8.93288
pRtrCIAT899c	YP_007336833.1	phenylacetic acid degradation protein PaaN	NC_020062.1:532478-534535	220.291	-2.54152	-5.82202	1.54019e-05	0.000481105	547.596	226.088	58.9866	48.4928
pRtrCIAT899c	YP_007336835.1	phenylacetic acid degradation protein PaaY	NC_020062.1:535059-535673	30.1262	-1.94513	-3.85072	0.00412681	0.0375624	76.5199	23.7988	13.8054	6.38063
pRtrCIAT899c	YP_007336841.1	hypothetical protein	NC_020062.1:539956-540111	228.358	2.68532	6.43223	2.02626e-06	8.5318e-05	69.3462	34.6634	434.242	375.181
pRtrCIAT899c	YP_007336842.1	hypothetical protein	NC_020062.1:540292-540615	36.5621	1.88725	3.6993	0.00175245	0.0196153	5.97812	20.1772	67.7719	52.3211
pRtrCIAT899c	YP_007336847.1	hypothetical protein	NC_020062.1:543858-544562	159.319	2.63689	6.21988	3.08473e-07	1.64085e-05	35.8687	40.8718	284.893	275.643
pRtrCIAT899c	YP_007336848.1	secreted lyase	NC_020062.1:544667-544942	26.8057	2.37679	5.19382	0.000223412	0.00424702	5.97812	7.76047	56.4766	37.0076
pRtrCIAT899c	YP_007336850.1	hypothetical protein	NC_020062.1:545773-545958	61.6022	1.77536	3.42322	0.00039525	0.00662329	22.7169	28.4551	76.5571	118.68
pRtrCIAT899c	YP_007336893.1	hypothetical protein	NC_020062.1:584423-585889	25.7612	-2.69549	-6.47774	0.000470467	0.00755752	11.9562	82.261	6.27517	2.55225
pRtrCIAT899c	YP_007336897.1	putative endoglucanase	NC_020062.1:590805-591932	13.2683	-2.34436	-5.07834	0.0053851	0.045448	10.7606	37.2503	2.51007	2.55225
pRtrCIAT899c	YP_007336898.1	hypothetical protein	NC_020062.1:591992-593545	27.6827	-1.78962	-3.45723	0.00593942	0.0481989	28.695	60.5317	11.2953	10.209
pRtrCIAT899c	YP_007336900.1	monooxygenase, FAD-binding protein	NC_020062.1:594600-595853	40.1734	-2.41637	-5.33827	3.44203e-05	0.0009641	53.8031	85.3652	10.0403	11.4851
pRtrCIAT899c	YP_007336906.1	putative acyltransferase	NC_020062.1:599714-600808	26.3203	-1.80179	-3.48652	0.00557254	0.0464886	32.2818	52.7712	11.2953	8.93288
pRtrCIAT899c	YP_007336911.1	2OG-Fe (II) oxygenase	NC_020062.1:604637-605701	83.3694	1.58611	3.00238	0.00136452	0.0164595	46.6293	32.0766	102.913	151.859
pRtrCIAT899c	YP_007336924.1	rhamnose ABC transporter, permease protein RhaP	NC_020062.1:617968-618972	9.66066	-2.45326	-5.47652	0.00603378	0.0485887	10.7606	25.3509	1.25503	1.27613
pRtrCIAT899c	YP_007336979.1	chaperone protein HtpG	NC_020062.1:677915-679804	884.627	2.37747	5.19626	0.000482609	0.00764527	361.078	84.8478	1335.36	1757.22
pRtrCIAT899c	YP_007337002.1	quinolinate synthetase complex, A subunit	NC_020062.1:703633-704604	404.472	3.17127	9.00837	3.25807e-08	2.37836e-06	52.6074	76.0526	683.994	805.235
pRtrCIAT899c	YP_007337003.1	L-aspartate oxidase	NC_020062.1:704601-706142	171.755	2.41821	5.34508	0.000156944	0.0031772	13.1519	72.9484	235.947	364.972
pRtrCIAT899c	YP_007337004.1	nicotinate-nucleotide diphosphorylase	NC_020062.1:706144-707001	107.259	2.78241	6.88001	3.9592e-07	2.03145e-05	13.1519	31.5593	139.309	245.016
pRtrCIAT899c	YP_007337022.1	putative amino acid ABC transporter, substrate-binding protein	NC_020062.1:728150-729385	38.9672	-1.95844	-3.88642	0.000751591	0.0108372	82.498	45.5281	13.8054	14.0374
pRtrCIAT899c	YP_007337026.1	hypothetical protein	NC_020062.1:735171-735437	58.3638	1.68229	3.20937	0.00120393	0.0151747	35.8687	16.5557	86.5974	94.4333
pRtrCIAT899c	YP_007337027.1	hypothetical protein	NC_020062.1:735483-735668	229.821	2.26325	4.80071	0.00048184	0.00764527	108.802	21.7293	449.302	339.449
pRtrCIAT899c	YP_007337031.1	hypothetical protein	NC_020062.1:738764-739624	195.117	2.4011	5.28207	8.32581e-06	0.000286849	64.5637	44.4934	293.678	377.733
pRtrCIAT899c	YP_007337032.1	hypothetical protein	NC_020062.1:739726-740070	1697.96	2.20186	4.60073	0.00149563	0.0175516	773.569	182.63	2511.32	3324.31
pRtrCIAT899c	YP_007337037.1	thiamine biosynthesis protein ThiC	NC_020062.1:742783-744609	254.269	3.06014	8.34052	6.04165e-08	4.0732e-06	34.6731	53.2886	374	555.115
pRtrCIAT899c	YP_007337071.1	major facilitator superfamily (MFS) transporter	NC_020062.1:777950-779260	64.7754	-1.807	-3.49915	0.00030634	0.0054651	112.389	93.643	31.3759	21.6941
pRtrCIAT899c	YP_007337076.1	putative oligopeptide ABC transporter, substrate-binding protein	NC_020062.1:784589-786535	64.4934	-1.7073	-3.26549	0.00149846	0.0175516	64.5637	137.619	21.3356	34.4554
pRtrCIAT899c	YP_007337079.1	ErfK/YbiS/YcfS/YnhG family protein	NC_020062.1:788530-789303	185.302	1.61781	3.06909	0.00378833	0.035657	114.78	52.7712	263.557	310.098
pRtrCIAT899c	YP_007337103.1	transcriptional regulator, GntR family	NC_020062.1:813459-814166	263.901	1.72784	3.31231	0.0054598	0.0457456	166.192	50.1844	331.329	507.898
pRtrCIAT899c	YP_007337105.1	putative transcriptional regulator protein, GntR family	NC_020062.1:815615-816292	53.0961	1.65575	3.15086	0.000896117	0.0121964	23.9125	23.7988	72.792	91.881
pRtrCIAT899c	YP_007337117.1	5-carboxymethyl-2-hydroxymuconate semialdehyde dehydrogenase	NC_020062.1:826537-828054	73.2082	-2.04788	-4.13498	0.000153089	0.00314198	169.779	72.4311	25.1007	25.5225
pRtrCIAT899c	YP_007337151.1	K+-transporting ATPase, A subunit	NC_020062.1:858138-859841	81.0924	-1.54101	-2.90997	0.00442563	0.0392352	68.1506	179.008	37.651	39.5599
pRtrCIAT899c	YP_007337157.1	sulfate ABC transporter, susbtrate-binding protein	NC_020062.1:866945-867973	671.672	4.05674	16.6418	4.13289e-11	1.73e-08	38.26	67.2574	1012.81	1568.36
pRtrCIAT899c	YP_007337158.1	sulfate ABC transporter, permease protein CysT	NC_020062.1:867980-868837	49.0604	2.11989	4.3466	0.000160881	0.00322765	9.56499	21.7293	56.4766	108.471
pRtrCIAT899c	YP_007337182.1	hypothetical protein	NC_020062.1:889821-890453	26.9478	-2.24816	-4.75078	0.00061822	0.00934358	38.26	54.3233	6.27517	8.93288
pRtrCIAT899c	YP_007337196.1	hypothetical protein	NC_020062.1:903358-903711	919.058	2.43111	5.3931	0.000128438	0.00272779	324.014	142.793	1292.69	1916.74
pRtrCIAT899c	YP_007337212.1	acyl-CoA dehydrogenase	NC_020062.1:919541-920710	47.2167	1.81778	3.52539	0.00240759	0.0254266	5.97812	29.4898	60.2417	93.1572
pRtrCIAT899c	YP_007337214.1	hypothetical protein	NC_020062.1:921859-922017	44.9387	1.70407	3.25819	0.00131113	0.0160378	23.9125	15.5209	79.0672	61.254
pRtrCIAT899c	YP_007337241.1	hypothetical protein	NC_020062.1:954671-955333	90.2163	1.56561	2.96002	0.00389141	0.036302	62.1724	23.2814	165.665	109.747
pRtrCIAT899c	YP_007337248.1	putative taurine ABC transporter, substrate-binding protein TauA	NC_020062.1:961585-962598	68.1526	1.6891	3.22455	0.00559136	0.0465339	7.17374	48.6323	84.0873	132.717
pRtrCIAT899c	YP_007337262.1	heavy metal efflux P-type ATPase	NC_020062.1:975169-977520	672.247	2.09646	4.27658	0.000620846	0.00934547	277.385	158.314	855.934	1397.36
pRtrCIAT899c	YP_007337268.1	hypothetical protein	NC_020062.1:981539-981934	272.293	-2.17014	-4.50068	0.000149274	0.00309104	601.399	315.593	81.5773	90.6049
pRtrCIAT899c	YP_007337269.1	hypothetical protein	NC_020062.1:982113-982247	256.482	-2.21016	-4.62727	7.66164e-05	0.00186648	534.444	332.148	86.5974	72.7392
pRtrCIAT899c	YP_007337271.1	putative amino acid ABC transporter, substrate-binding protein	NC_020062.1:983614-984699	225.561	-1.79464	-3.46929	0.00397942	0.0368454	572.704	153.657	89.1075	86.7765
pRtrCIAT899c	YP_007337272.1	putative amino acid ABC transporter, ATP-binding protein	NC_020062.1:984775-985596	81.7911	-1.71197	-3.27608	0.0033955	0.0328666	202.06	56.9101	42.6712	25.5225
pRtrCIAT899c	YP_007337273.1	putative amino acid ABC transporter, permease protein	NC_020062.1:985593-986843	61.3998	-1.4935	-2.81571	0.00541914	0.0456026	126.736	59.4969	36.396	22.9703
pRtrCIAT899c	YP_007337282.1	putative thioesterase	NC_020062.1:995799-996908	58.8801	-1.40222	-2.64307	0.00555904	0.0464428	94.4543	80.1915	22.5906	38.2838
pRtrCIAT899c	YP_007337319.1	hypothetical protein	NC_020062.1:1037924-1038070	1721.99	2.71835	6.58119	9.30423e-05	0.00211044	541.618	122.615	3412.44	2811.3
pRtrCIAT899c	YP_007337326.1	transcriptional regulator, XRE family	NC_020062.1:1047296-1047541	171.1	2.07369	4.20962	0.000799695	0.0112267	92.063	21.212	262.302	308.822
pRtrCIAT899c	YP_007337329.1	hypothetical protein	NC_020062.1:1048896-1049168	17.8534	-2.10502	-4.30205	0.00447758	0.0395272	28.695	32.594	5.02014	5.1045
pRtrCIAT899c	YP_007337330.1	outer membrane protein Omp31	NC_020062.1:1049380-1050072	327.351	-4.20476	-18.4399	3.10831e-12	3.6044e-09	835.741	426.826	22.5906	24.2464
pRtrCIAT899c	YP_007337331.1	hypothetical protein	NC_020062.1:1050125-1051315	652.27	-4.10246	-17.1776	1.05042e-11	6.76702e-09	1528.01	979.889	53.9665	47.2166
pRtrCIAT899c	YP_007337332.1	bifunctional glycosyltransferase	NC_020062.1:1051476-1053794	125.482	-2.93359	-7.64008	1.83145e-08	1.41583e-06	257.059	195.564	27.6108	21.6941
pRtrCIAT899c	YP_007337333.1	hypothetical protein	NC_020062.1:1053802-1054749	54.895	-3.68889	-12.8964	7.91008e-10	1.1186e-07	124.345	83.8131	3.7651	7.65675
pRtrCIAT899c	YP_007337334.1	putative hydantoinase	NC_020062.1:1054746-1055591	40.6391	-2.74516	-6.70464	1.01058e-05	0.000336745	93.2587	52.7712	3.7651	12.7613
pRtrCIAT899c	YP_007337335.1	CtrB-like MPA2 protein component of capsule polysaccharide exporter	NC_020062.1:1055600-1056817	95.059	-3.40405	-10.5857	1.73774e-10	3.86928e-08	202.06	151.588	12.5503	14.0374
pRtrCIAT899c	YP_007337336.1	CtrC-like capsule polysaccharide ABC exporter, permease protein	NC_020062.1:1056976-1057785	62.8312	-3.77684	-13.707	6.22312e-11	2.2551e-08	127.932	110.716	5.02014	7.65675
pRtrCIAT899c	YP_007337337.1	hypothetical protein	NC_020062.1:1057814-1058932	58.3287	-2.8979	-7.45343	2.00698e-07	1.12975e-05	119.562	91.0562	16.3155	6.38063
pRtrCIAT899c	YP_007337338.1	methyltransferase, FkbM family protein	NC_020062.1:1059004-1060056	247.409	-3.8541	-14.4611	2.50509e-10	5.18732e-08	582.269	361.638	12.5503	33.1793
pRtrCIAT899c	YP_007337339.1	glycosyl transferase, group 1	NC_020062.1:1060126-1061493	73.0197	-3.57353	-11.9053	1.0596e-10	3.42334e-08	139.888	134.515	11.2953	6.38063
pRtrCIAT899c	YP_007337340.1	protein involved in capsular polysaccharide export	NC_020062.1:1061490-1063610	106.227	-2.77439	-6.84187	5.20643e-07	2.53671e-05	217.604	161.935	33.8859	11.4851
pRtrCIAT899c	YP_007337341.1	hypothetical protein	NC_020062.1:1063632-1063892	36.8643	-3.90765	-15.0079	3.24054e-08	2.37836e-06	96.8455	45.5281	1.25503	3.82838
pRtrCIAT899c	YP_007337342.1	hypothetical protein	NC_020062.1:1064069-1064239	10.3442	-2.52858	-5.77003	0.00445896	0.0394703	15.5431	23.2814	0	2.55225
pRtrCIAT899c	YP_007337343.1	capsular polysaccharide export inner-membrane protein, BexC/CtrB/KpsE family	NC_020062.1:1064249-1065454	82.5392	-2.92965	-7.61927	9.49458e-08	5.98365e-06	199.669	98.8167	13.8054	17.8658
pRtrCIAT899c	YP_007337344.1	ATP-binding protein BexA	NC_020062.1:1065451-1066185	35.2717	-2.679	-6.40412	1.22497e-05	0.000401265	70.5418	55.358	7.53021	7.65675
pRtrCIAT899c	YP_007337346.1	transcriptional regulator, AraC family protein	NC_020062.1:1068202-1069215	315.414	-3.97241	-15.6969	6.05345e-10	9.05639e-08	911.065	300.072	31.3759	19.1419
pRtrCIAT899c	YP_007337347.1	polysaccharide export protein	NC_020062.1:1069273-1070445	114.55	-3.6382	-12.4511	6.52428e-09	6.63645e-07	346.731	87.4346	12.5503	11.4851
pRtrCIAT899c	YP_007337348.1	methyltransferase FkbM family	NC_020062.1:1070515-1071432	110.046	-3.78757	-13.8093	2.47637e-09	2.9302e-07	313.253	106.577	3.7651	16.5896
pRtrCIAT899c	YP_007337349.1	glycosyl transferase, group 1	NC_020062.1:1071476-1072801	113.17	-2.09177	-4.2627	0.000281669	0.0051625	273.798	103.99	23.8457	51.045
pRtrCIAT899c	YP_007337350.1	hypothetical protein	NC_020062.1:1072820-1073869	95.3237	-2.22277	-4.66789	7.87375e-05	0.00188936	235.538	87.4346	22.5906	35.7315
pRtrCIAT899c	YP_007337378.1	sigma-fimbriae usher protein	NC_020062.1:1098503-1100863	37.4851	-2.67619	-6.39166	9.62936e-06	0.000326497	53.8031	79.6742	7.53021	8.93288
pRtrCIAT899c	YP_007337379.1	sigma-fimbriae chaperone protein	NC_020062.1:1100886-1101605	47.4115	-1.81304	-3.51382	0.000790926	0.0111306	93.2587	58.4622	21.3356	16.5896
pRtrCIAT899c	YP_007337380.1	sigma-fimbriae tip adhesin	NC_020062.1:1101631-1102128	154.326	-2.77748	-6.85655	1.80719e-07	1.03202e-05	298.906	251.439	40.1611	26.7986
pRtrCIAT899c	YP_007337382.1	hypothetical protein	NC_020062.1:1102589-1103203	105.156	2.14292	4.41656	2.0137e-05	0.000592662	45.4337	25.8682	171.94	177.381
pRtrCIAT899c	YP_007337393.1	putative amino acid ABC transporter, substrate-binding protein	NC_020062.1:1114289-1115278	97.6656	-1.4362	-2.70606	0.00304156	0.0302487	138.692	152.105	56.4766	43.3883
pRtrCIAT899c	YP_007337410.1	GGDEF domain-containing protein	NC_020062.1:1134091-1136187	112.665	-1.46212	-2.75513	0.00635702	0.0499431	237.929	101.403	57.7316	53.5973
pRtrCIAT899c	YP_007337417.1	putative amino acid ABC transporter, substrate-binding protein	NC_020062.1:1143338-1144432	28.9675	-2.05442	-4.15377	0.00135863	0.0164454	35.8687	61.049	11.2953	7.65675
pRtrCIAT899c	YP_007337424.1	L-idonate 5-dehydrogenase	NC_020062.1:1149168-1150199	26.9893	-2.17964	-4.5304	0.00233343	0.0248699	16.7387	76.0526	8.78524	6.38063
pRtrCIAT899c	YP_007337427.1	hypothetical protein	NC_020062.1:1151788-1151991	42.6681	1.46921	2.7687	0.00581438	0.0478423	26.3037	16.5557	64.0068	63.8063
pRtrCIAT899c	YP_007337430.1	hypothetical protein	NC_020062.1:1153283-1154158	65.4324	-1.67732	-3.19834	0.00077397	0.0109718	94.4543	109.164	35.141	22.9703
pRtrCIAT899c	YP_007337431.1	hypothetical protein	NC_020062.1:1154247-1154681	56.8429	-1.85197	-3.60994	0.000622172	0.00934547	121.954	61.049	17.5705	26.7986
pRtrCIAT899c	YP_007337433.1	7-cyano-7-deazaguanosine biosynthesis protein QueE	NC_020062.1:1155260-1155988	43.835	2.41821	5.34508	7.96983e-06	0.000279104	9.56499	13.9688	79.0672	72.7392
pRtrCIAT899c	YP_007337434.1	queuosine biosynthesis protein QueD	NC_020062.1:1155985-1156344	29.4979	2.21165	4.63203	0.000444501	0.0073009	4.7825	11.8994	46.4363	54.8734
pRtrCIAT899c	YP_007337435.1	7-cyano-7-deazaguanine synthase	NC_020062.1:1156341-1157051	65.51	2.71793	6.57927	8.8631e-07	4.01471e-05	5.97812	21.7293	104.168	130.165
pRtrCIAT899c	YP_007337450.1	ribose-5-phosphate isomerase B	NC_020062.1:1175074-1175529	76.1817	1.8212	3.53375	0.000221037	0.00422962	34.6731	27.9377	96.6377	145.478
pRtrCIAT899c	YP_007337451.1	triosephosphate isomerase	NC_020062.1:1175541-1176311	63.6898	1.65287	3.14459	0.00196696	0.0216814	28.695	27.9377	56.4766	141.65
pRtrCIAT899c	YP_007337452.1	transcriptional regulator, DeoR family	NC_020062.1:1176308-1177084	49.6788	2.02994	4.08388	0.000153902	0.00314198	10.7606	23.2814	72.792	91.881
pRtrCIAT899c	YP_007337464.1	FAD dependent oxidoreductase	NC_020062.1:1190231-1191973	25.2414	-2.03715	-4.10435	0.00639876	0.0499978	10.7606	75.0179	7.53021	7.65675
pRtrCIAT899c	YP_007337472.1	siderophore biosynthesis non-ribosomal peptide synthase protein	NC_020062.1:1201675-1205688	62.1374	-2.55177	-5.86354	0.000161517	0.00322923	21.5212	199.185	13.8054	14.0374
pRtrCIAT899c	YP_007337484.1	cellulose synthase catalytic subunit (UDP-forming)	NC_020062.1:1218405-1220591	115.546	-1.63085	-3.09695	0.00211213	0.0228473	245.103	113.303	51.4564	52.3211
pRtrCIAT899c	YP_007337485.1	cellulose synthase protein CelB	NC_020062.1:1220591-1223086	87.9109	-1.38206	-2.60639	0.00447902	0.0395272	147.062	112.268	50.2014	42.1121
pRtrCIAT899c	YP_007337487.1	cellulose synthesis protein	NC_020062.1:1224123-1226543	88.5179	-1.47326	-2.77649	0.00247825	0.0259091	139.888	125.72	51.4564	37.0076
pRtrCIAT899c	YP_007337541.1	hypothetical protein	NC_020062.1:1284489-1285016	73.7938	1.38877	2.61856	0.00337533	0.032726	38.26	39.3197	112.953	104.642
pRtrCIAT899c	YP_007337542.1	hypothetical protein	NC_020062.1:1285087-1285248	30.4477	1.64008	3.11682	0.00573741	0.0473868	15.5431	11.382	50.2014	44.6644
pRtrCIAT899c	YP_007337566.1	putative amino acid ABC trabsporter, RbsB-like substrate-binding protein	NC_020062.1:1308159-1309091	57.0824	-1.8583	-3.62581	0.000609677	0.00930238	125.54	58.4622	20.0806	24.2464
pRtrCIAT899c	YP_007337570.1	putative amino acid ABC transporter, substrate-binding protein	NC_020062.1:1312011-1313345	64.9351	-1.55837	-2.94521	0.00331114	0.0322141	133.91	65.188	36.396	24.2464
pRtrCIAT899c	YP_007337583.1	methyl-accepting chemotaxis protein	NC_020062.1:1329848-1331782	71.199	-1.74157	-3.344	0.000547962	0.00856357	99.2368	124.685	22.5906	38.2838
pRtrCIAT899c	YP_007337593.1	FAD/FMN-dependent dehydrogenase	NC_020062.1:1340756-1342165	36.4857	-1.54885	-2.92584	0.0060863	0.0487123	50.2162	61.5664	17.5705	16.5896
pRtrCIAT899c	YP_007337606.1	hypothetical protein	NC_020062.1:1357022-1357309	1178.55	1.77175	3.41468	0.00369929	0.0348756	549.987	391.645	1575.07	2197.49
pRtrCIAT899c	YP_007337654.1	putative branched-chain amino acid ABC transporter, substrate-binding protein	NC_020062.1:1407785-1409119	25.1287	-2.45795	-5.49435	0.000646005	0.00953063	20.3256	68.8095	6.27517	5.1045
pRtrCIAT899c	YP_007337669.1	hypothetical protein	NC_020062.1:1428242-1429096	58.8382	-1.54674	-2.92156	0.00256587	0.0263775	112.389	67.2574	26.3557	29.3509
pRtrCIAT899c	YP_007337672.1	molecular chaperone, DnaJ family	NC_020062.1:1432117-1432746	73.1388	1.3916	2.6237	0.00591321	0.0481528	51.4118	25.8682	99.1477	116.127
pRtrCIAT899c	YP_007337690.1	hypothetical protein	NC_020062.1:1451578-1452156	49.9194	-3.01751	-8.09772	1.01023e-07	6.29816e-06	102.824	79.1568	10.0403	7.65675
pRtrCIAT899c	YP_007337716.1	redoxin domain-containing protein	NC_020062.1:1477793-1479565	41.212	-1.95357	-3.87331	0.00473047	0.041182	14.3475	122.615	11.2953	16.5896
pRtrCIAT899c	YP_007337735.1	precorrin-3B synthase	NC_020062.1:1497899-1499383	30.3324	-1.9134	-3.76697	0.00412602	0.0375624	22.7169	77.0874	10.0403	11.4851
pRtrCIAT899c	YP_007337762.1	exopolysaccharide production repressor protein ExoX	NC_020062.1:1526162-1526452	164.73	-1.70215	-3.25384	0.00427796	0.0383364	399.338	121.581	65.2618	72.7392
pRtrCIAT899c	YP_007337766.1	succinoglycan biosynthesis acetyltransferase ExoZ	NC_020062.1:1530518-1531519	44.5184	-1.51455	-2.85709	0.00411693	0.0375624	65.7593	69.3269	23.8457	19.1419
pRtrCIAT899c	YP_007337770.1	pyridoxal 4-dehydrogenase	NC_020062.1:1535545-1536564	194.167	1.61669	3.0667	0.00328376	0.0321609	112.389	63.6359	252.262	348.382
pRtrCIAT899c	YP_007337775.1	putative peptide ABC transporter, substrate-binding protein	NC_020062.1:1542898-1544985	32.5615	-2.04684	-4.13199	0.0041378	0.0376034	14.3475	95.7125	13.8054	6.38063
pRtrCIAT899c	YP_007337833.1	major facilitator superfamily (MFS) transporter	NC_020062.1:1612693-1614576	114.283	-2.18136	-4.53581	1.50521e-05	0.000474305	186.517	196.081	45.1812	29.3509
pRtrCIAT899c	YP_007337838.1	oxidoreductase, aldo/keto reductase family	NC_020062.1:1620127-1621170	80.668	2.23333	4.70217	0.000222643	0.00424633	5.97812	40.3545	110.443	165.896
pRtrCIAT899c	YP_007337842.1	NIPSNAP domain-containing protein	NC_020062.1:1625740-1626087	137.225	2.02953	4.08271	0.000123764	0.00266761	65.7593	32.594	223.396	227.15
pRtrCIAT899c	YP_007337863.1	hypothetical protein	NC_020062.1:1646470-1648674	85.9872	-1.52379	-2.87546	0.00163439	0.0186358	143.475	116.924	40.1611	43.3883
pRtrCIAT899c	YP_007337867.1	alkaline phosphatase protein	NC_020062.1:1651325-1653040	179.262	1.87379	3.66494	0.000305363	0.00546449	65.7593	74.5005	304.973	271.815
pRtrCIAT899c	YP_007337874.1	flagellar hook protein FlgE	NC_020062.1:1657905-1659203	197.387	-2.09684	-4.27773	0.000423443	0.00701072	484.228	176.421	75.3021	53.5973
pRtrCIAT899c	YP_007337878.1	hypothetical protein	NC_020062.1:1662555-1662953	1210.69	1.74544	3.35297	0.0051747	0.0440571	553.574	422.17	1345.4	2521.62
pRtrCIAT899c	YP_007337908.1	putative sugar ABC transporter, permease protein	NC_020062.1:1692272-1693171	32.6023	-2.1586	-4.46482	0.000467251	0.00755752	41.8468	68.2921	8.78524	11.4851
pRtrCIAT899c	YP_007337909.1	putative sugar ABC transporter, permease protein	NC_020062.1:1693187-1694071	27.399	-1.85577	-3.61945	0.00407281	0.0373876	40.6512	48.6323	6.27517	14.0374
pRtrCIAT899c	YP_007337910.1	putative sugar ABC transporter, substrate-binding protein	NC_020062.1:1694189-1695502	83.2469	-2.83816	-7.15105	2.14184e-07	1.19408e-05	191.3	107.612	22.5906	11.4851
pRtrCIAT899c	YP_007337920.1	putative amino acid ABC transporter, substrate-binding protein	NC_020062.1:1702906-1703730	35.8609	-1.83959	-3.57909	0.00141394	0.0168038	63.3681	52.2538	15.0604	12.7613
pRtrCIAT899c	YP_007337930.1	FAD-dependent pyridine nucleotide-disulfide oxidoreductase	NC_020062.1:1711257-1712735	29.9047	-2.11485	-4.33144	0.00301535	0.0300913	15.5431	86.3999	11.2953	6.38063
pRtrCIAT899c	YP_007337931.1	putative sugar ABC transporter, substrate-binding protein	NC_020062.1:1712962-1714245	57.7768	-2.30032	-4.92566	0.000179	0.00350622	39.4556	158.831	21.3356	11.4851
pRtrCIAT899c	YP_007337934.1	HAD-superfamily hydrolase subfamily IA, variant 3	NC_020062.1:1716299-1716913	16.2951	-2.49279	-5.62865	0.00139428	0.0166681	29.8906	28.9724	3.7651	2.55225
pRtrCIAT899c	YP_007337935.1	carbohydrate kinase	NC_020062.1:1716910-1718397	44.2424	-2.25484	-4.77282	9.87952e-05	0.00220313	49.0206	101.403	15.0604	11.4851
pRtrCIAT899c	YP_007337936.1	putative sugar ABC transporter, ATP-binding protein	NC_020062.1:1718412-1719575	55.0333	-1.84788	-3.59971	0.00129394	0.0159623	68.1506	109.164	33.8859	8.93288
pRtrCIAT899c	YP_007337939.1	hypothetical protein	NC_020062.1:1721492-1722292	86.5316	-2.07262	-4.2065	2.78083e-05	0.000798182	137.497	147.966	35.141	25.5225
pRtrCIAT899c	YP_007337949.1	adenylate cyclase protein	NC_020062.1:1729476-1731686	69.3222	-1.55728	-2.94298	0.00155304	0.0180814	121.954	89.5041	31.3759	34.4554
pRtrCIAT899c	YP_007337953.1	succinate-semialdehyde dehydrogenase	NC_020062.1:1735824-1737320	100.727	-3.14138	-8.82368	2.54184e-09	2.94752e-07	203.256	165.557	21.3356	12.7613
pRtrCIAT899c	YP_007337954.1	aminotransferase class-III	NC_020062.1:1737352-1738731	186.907	-2.4504	-5.4657	1.72351e-05	0.000528726	361.078	288.172	69.0269	29.3509
pRtrCIAT899c	YP_007337963.1	ectoine utilization protein EutB	NC_020062.1:1746717-1747703	26.4809	-1.98706	-3.9643	0.00331142	0.0322141	25.1081	63.1185	10.0403	7.65675
pRtrCIAT899c	YP_007337988.1	methyl-accepting chemotaxis protein	NC_020062.1:1772107-1774446	63.8351	-2.71284	-6.55609	2.78178e-07	1.4934e-05	93.2587	132.963	13.8054	15.3135
pRtrCIAT899c	YP_007338015.1	opine oxidase subunit A (octopine oxidase subunit A)	NC_020062.1:1801777-1803147	15.6478	-2.62004	-6.14768	0.00300008	0.0300298	2.39125	56.3928	1.25503	2.55225
pRtrCIAT899c	YP_007338034.1	putative (deoxy)ribonucleoside ABC transporter, substrate-binding protein	NC_020062.1:1824316-1825443	24.9554	-2.6474	-6.26535	0.000618823	0.00934358	10.7606	80.1915	3.7651	5.1045
pRtrCIAT899c	YP_007338048.1	major facilitator superfamily (MFS) transporter	NC_020062.1:1837430-1838743	21.3673	-2.46447	-5.51923	0.00130915	0.0160378	19.13	57.4275	1.25503	7.65675
pRtrCIAT899c	YP_007338073.1	putative family 16 glycoside hydrolase	NC_020062.1:1867699-1869330	66.128	-1.41506	-2.6667	0.00507918	0.0434353	82.498	113.82	42.6712	25.5225
pRtrCIAT899c	YP_007338078.1	fructosyl-amino acid oxidase	NC_020062.1:1875594-1876721	112.714	-3.1666	-8.97931	2.68346e-06	0.000108802	367.057	52.2538	21.3356	10.209
pRtrCIAT899c	YP_007338079.1	putative amino acid ABC transporter, permease/ATP-binding protein	NC_020062.1:1876790-1878310	132.543	-4.14101	-17.6428	3.41735e-10	6.19181e-08	420.86	91.5736	7.53021	10.209
pRtrCIAT899c	YP_007338103.1	NmrA family protein	NC_020062.1:1899455-1900324	32.408	1.93454	3.82255	0.00482031	0.0416515	1.19562	19.6599	57.7316	51.045
pRtrCIAT899c	YP_007338104.1	hypothetical protein	NC_020062.1:1900549-1900974	399.268	3.54465	11.6693	1.53273e-09	1.97484e-07	60.9768	35.6982	854.679	645.719
pRtrCIAT899c	YP_007338131.1	ubiquinone/menaquinone biosynthesis methyltransferase UbiE	NC_020062.1:1927286-1927786	33.2846	-2.54782	-5.84748	7.12262e-05	0.00176483	76.5199	41.3892	5.02014	10.209
pRtrCIAT899c	YP_007338132.1	ubiquinone/menaquinone biosynthesis methyltransferase UbiE	NC_020062.1:1927783-1928958	70.596	-1.8563	-3.62078	0.00102296	0.0134493	168.583	59.4969	33.8859	20.418
pRtrCIAT899c	YP_007338133.1	stage II sporulation E family protein	NC_020062.1:1928955-1931315	131.183	-1.92159	-3.7884	0.000364471	0.00619708	286.95	139.171	55.2215	43.3883
pRtrCIAT899c	YP_007338134.1	hypothetical protein	NC_020062.1:1931320-1931874	18.8055	-2.19387	-4.5753	0.00619587	0.0492104	46.6293	19.6599	0	8.93288
pRtrCIAT899c	YP_007338142.1	hypothetical protein	NC_020062.1:1938955-1939275	235.955	2.76158	6.78139	7.48295e-07	3.48804e-05	65.7593	36.7329	434.242	407.084
pRtrCIAT899c	YP_007338151.1	putative sugar ABC transporter, substrate-binding protein	NC_020062.1:1951793-1953091	222.06	-2.02964	-4.08302	0.00343532	0.0330315	665.962	81.7436	66.5168	74.0153
pRtrCIAT899c	YP_007338152.1	putative sugar ABC transporter, permease protein	NC_020062.1:1953159-1954088	43.5593	-3.36539	-10.3058	7.58008e-07	3.48804e-05	131.519	32.594	5.02014	5.1045
pRtrCIAT899c	YP_007338153.1	putative sugar ABC transporter, permease protein	NC_020062.1:1954085-1954927	29.3982	-2.20236	-4.60231	0.00118628	0.0149923	70.5418	30.5245	3.7651	12.7613
pRtrCIAT899c	YP_007338154.1	ROK family protein	NC_020062.1:1954968-1956206	44.4847	-1.75527	-3.37591	0.00138703	0.0166157	88.4762	52.7712	18.8255	17.8658
pRtrCIAT899c	YP_007338155.1	AP endonuclease, family 2	NC_020062.1:1956246-1957100	52.9515	-2.04471	-4.1259	0.000187181	0.00364187	106.411	68.8095	25.1007	11.4851
pRtrCIAT899c	YP_007338156.1	putative sugar ABC transporter, ATP-binding protein	NC_020062.1:1957121-1958182	70.7596	-2.47279	-5.55116	4.25926e-05	0.00114928	198.474	49.1497	18.8255	16.5896
pRtrCIAT899c	YP_007338157.1	diguanylate cyclase	NC_020062.1:1958594-1959547	50.8426	-1.38781	-2.61682	0.00605251	0.0486544	70.5418	79.6742	26.3557	26.7986
pRtrCIAT899c	YP_007338175.1	hypothetical protein	NC_020062.1:1980645-1980962	40.0152	2.24802	4.75029	0.000334914	0.00588207	20.3256	4.13892	56.4766	79.1198
pRtrCIAT899c	YP_007338179.1	putative major facilitator superfamily (MFS) drug efflux transporter	NC_020062.1:1983525-1985045	60.3788	1.37971	2.60216	0.00469967	0.0409755	26.3037	36.7329	86.5974	91.881
pRtrCIAT899c	YP_007338180.1	amino acid permease-associated region	NC_020062.1:1985144-1986928	48.5286	-1.8144	-3.51712	0.000883686	0.012084	59.7812	95.1951	25.1007	14.0374
pRtrCIAT899c	YP_007338185.1	flavin-containing monooxygenase FMO	NC_020062.1:1990843-1992180	41.6566	-1.71089	-3.27362	0.00300402	0.0300298	40.6512	90.5388	17.5705	17.8658
pRtrCIAT899c	YP_007338190.1	bifunctional protein FolD	NC_020062.1:1996143-1997048	13.096	-2.43763	-5.41752	0.00594381	0.0481989	3.58687	45.0107	2.51007	1.27613
pRtrCIAT899c	YP_007338200.1	sarcosine oxidase subunit alpha (sarcosine oxidase subunit A)	NC_020062.1:2005841-2008774	43.835	-1.8105	-3.50765	0.00390831	0.036373	26.3037	114.855	16.3155	17.8658
pRtrCIAT899c	YP_007338210.1	putative ketopantoate reductase	NC_020062.1:2019502-2020545	17.3506	-2.18745	-4.55499	0.00488037	0.0420451	15.5431	45.0107	5.02014	3.82838
pRtrCIAT899c	YP_007338249.1	multicopper oxidase family protein	NC_020062.1:2062617-2064092	266.571	3.04644	8.26172	8.48153e-08	5.46399e-06	35.8687	56.9101	390.316	583.189
pRtrCIAT899c	YP_007338250.1	Cu(I)-responsive transcriptional regulator	NC_020062.1:2064413-2064862	59.8786	1.95228	3.86987	0.00011778	0.00258056	17.9344	26.3856	79.0672	116.127

## Sheet: Up-regulated
Chromosome	YP_007331992.1	NAD(P)H-flavin oxidoreductase	NC_020059.1:10914-11513	123.104	2.06268	4.17763	6.20405e-05	0.00157768	52.6074	34.1461	160.644	245.016
Chromosome	YP_007332000.1	transcriptional regulator, HxlR family	NC_020059.1:18740-19171	73.7902	2.47743	5.56906	9.89433e-07	4.41287e-05	26.3037	14.4862	126.759	127.613
Chromosome	YP_007332001.1	short chain dehydrogenase/reductase	NC_020059.1:19261-20076	126.265	1.75657	3.37895	0.000347246	0.00599205	56.1943	51.2191	181.98	215.665
Chromosome	YP_007332002.1	zinc-binding oxidoreductase protein	NC_020059.1:20148-21149	83.9062	1.43021	2.69486	0.00386802	0.0362088	31.0862	53.8059	115.463	135.269
Chromosome	YP_007332019.1	transcriptional regulatory protein ChvI	NC_020059.1:43800-44549	669.695	2.07284	4.20713	0.00142867	0.0169396	329.992	99.334	1084.35	1165.1
Chromosome	YP_007332029.1	imidazoleglycerol-phosphate dehydratase	NC_020059.1:52004-52612	58.1392	1.42016	2.67615	0.00408181	0.0373876	26.3037	33.1113	100.403	72.7392
Chromosome	YP_007332032.1	hypothetical protein	NC_020059.1:54871-55824	170.394	1.72375	3.30295	0.00113765	0.0145289	90.8674	55.358	264.812	270.539
Chromosome	YP_007332068.1	30S ribosomal protein S1	NC_020059.1:104409-106112	706.109	1.69012	3.22683	0.00475398	0.0412628	278.58	318.179	1393.09	834.586
Chromosome	YP_007332074.1	hypothetical protein	NC_020059.1:109360-110169	72.254	1.57796	2.98548	0.00136548	0.0164595	43.0425	25.8682	115.463	104.642
Chromosome	YP_007332084.1	polyribonucleotide nucleotidyltransferase	NC_020059.1:118317-120515	340.578	1.9149	3.77089	0.00249946	0.0259408	53.8031	189.873	638.813	479.823
Chromosome	YP_007332085.1	30S ribosomal protein S15	NC_020059.1:120781-121050	1137.62	2.49647	5.64302	4.62202e-05	0.00122367	320.427	242.127	2427.24	1560.7
Chromosome	YP_007332091.1	hypothetical protein	NC_020059.1:127086-127778	108.711	1.70349	3.25687	0.000942335	0.0126076	64.5637	31.0419	164.41	174.829
Chromosome	YP_007332095.1	recombination protein RecR	NC_020059.1:131688-132293	44.3917	1.54794	2.92399	0.00287525	0.0291446	20.3256	21.7293	61.4967	74.0153
Chromosome	YP_007332145.1	hypothetical protein	NC_020059.1:189313-189621	474.932	2.09418	4.26983	0.000719945	0.0104356	223.582	83.8131	775.611	816.72
Chromosome	YP_007332212.1	putative riboflavin biosynthesis protein	NC_020059.1:261067-261603	71.7893	1.61075	3.05411	0.00212909	0.0229645	47.825	19.1425	110.443	109.747
Chromosome	YP_007332273.1	hypothetical protein	NC_020059.1:326015-326197	39.5429	1.66795	3.17764	0.0031606	0.0311653	23.9125	11.382	53.9665	68.9108
Chromosome	YP_007332283.1	GTP-binding protein LepA	NC_020059.1:331430-333262	130.837	1.6896	3.22566	0.000629269	0.00940336	58.5856	56.9101	181.98	225.874
Chromosome	YP_007332290.1	putative rubrerythrin	NC_020059.1:338183-339166	654.818	2.82067	7.06491	6.04232e-06	0.000218958	180.539	75.5353	1074.31	1288.89
Chromosome	YP_007332291.1	hypothetical protein	NC_020059.1:339398-339586	248.2	2.89167	7.42131	3.93525e-07	2.03145e-05	64.5637	33.1113	498.249	396.875
Chromosome	YP_007332295.1	hypothetical protein	NC_020059.1:342200-342319	35.4726	2.76401	6.79283	4.94222e-06	0.000186071	10.7606	4.65628	67.7719	58.7018
Chromosome	YP_007332296.1	50S ribosomal protein L35	NC_020059.1:342487-342690	253.682	3.88387	14.7625	1.81943e-11	1.0549e-08	32.2818	16.5557	539.665	426.226
Chromosome	YP_007332297.1	50S ribosomal protein L20	NC_020059.1:342728-343132	199.623	3.24204	9.46133	1.42116e-07	8.58318e-06	46.6293	12.4168	421.692	317.755
Chromosome	YP_007332345.1	tRNA and rRNA cytosine-C5-methylase	NC_020059.1:394697-395986	93.9521	2.07187	4.20432	3.84721e-05	0.0010622	22.7169	41.9065	163.155	148.031
Chromosome	YP_007332346.1	rare lipoprotein A domain-containing protein	NC_020059.1:396193-396561	199.047	3.40205	10.5711	3.28162e-08	2.37836e-06	9.56499	40.3545	395.336	350.935
Chromosome	YP_007332373.1	peptide chain release factor 3	NC_020059.1:418287-419870	117.846	2.21165	4.63206	9.31825e-05	0.00211044	15.5431	55.8754	195.785	204.18
Chromosome	YP_007332405.1	30S ribosomal protein S20	NC_020059.1:450709-450984	200.143	3.48212	11.1743	1.39747e-10	3.68298e-08	29.8906	23.2814	404.121	343.278
Chromosome	YP_007332415.1	co-chaperone GrpE	NC_020059.1:460668-461309	610.507	2.22412	4.67226	0.000983838	0.0130235	283.363	62.0838	992.732	1103.85
Chromosome	YP_007332439.1	tryptophanyl-tRNA synthetase	NC_020059.1:488161-489225	78.2889	1.82003	3.53088	0.000152852	0.00314198	29.8906	34.1461	135.544	113.575
Chromosome	YP_007332461.1	putative plasmid stability protein	NC_020059.1:509440-509700	50.161	1.53754	2.903	0.00332825	0.0323236	32.2818	16.5557	79.0672	72.7392
Chromosome	YP_007332469.1	hypothetical protein	NC_020059.1:515928-516611	70.8305	1.70015	3.24935	0.000811564	0.011284	22.7169	38.285	135.544	86.7765
Chromosome	YP_007332472.1	acetylglutamate kinase	NC_020059.1:518540-519427	115.539	1.54723	2.92256	0.00383414	0.0360088	78.9112	31.5593	183.235	168.449
Chromosome	YP_007332483.1	ribonuclease P protein component	NC_020059.1:527507-527908	745.457	3.48128	11.1678	1.16582e-08	1.02416e-06	114.78	68.2921	1657.9	1140.86
Chromosome	YP_007332500.1	fructose ABC transporter, substrate-binding protein FrcB	NC_020059.1:547253-548278	557.253	2.27834	4.8512	0.000176251	0.00347586	217.604	103.99	858.444	1048.98
Chromosome	YP_007332509.1	putative fructokinase	NC_020059.1:555817-556743	111.448	1.80196	3.48694	0.000424416	0.00701072	60.9768	31.5593	165.665	187.59
Chromosome	YP_007332530.1	phosphate ABC transporter, substrate-binding protein PstS	NC_020059.1:576794-577828	94.0025	1.87889	3.67792	0.000238116	0.00446795	23.9125	48.6323	166.92	136.545
Chromosome	YP_007332534.1	phosphate transport system regulatory protein PhoU	NC_020059.1:581586-582299	63.6911	1.33848	2.52885	0.00512695	0.0437148	34.6731	34.1461	97.8927	88.0527
Chromosome	YP_007332544.1	transcriptional regulatory protein	NC_020059.1:591808-592716	57.5194	1.83661	3.5717	0.000180541	0.0035245	22.7169	23.7988	87.8524	95.7094
Chromosome	YP_007332565.1	putative riboflavin biosynthesis protein	NC_020059.1:610965-611525	86.8244	1.60583	3.04371	0.0025445	0.0262509	57.3899	23.2814	156.879	109.747
Chromosome	YP_007332653.1	bifunctional protein FolD	NC_020059.1:705202-706101	75.4695	1.47071	2.77158	0.00222862	0.0238845	32.2818	42.9413	105.423	121.232
Chromosome	YP_007332654.1	transcriptional regulator protein, LacI family	NC_020059.1:706098-707126	120.373	1.64937	3.13697	0.00104614	0.0136303	43.0425	64.6706	159.389	214.389
Chromosome	YP_007332655.1	alpha-glucoside ABC transporter, substrate-binding protein	NC_020059.1:707437-708798	537.282	2.51247	5.70595	0.000178939	0.00350622	44.2381	202.807	872.249	1029.83
Chromosome	YP_007332664.1	6-phosphogluconolactonase	NC_020059.1:718240-718938	289.79	2.07183	4.20419	0.000447026	0.00732163	137.497	56.9101	455.578	509.174
Chromosome	YP_007332665.1	glucose-6-phosphate dehydrogenase	NC_020059.1:718954-720429	448.032	2.22788	4.68445	0.000238021	0.00446795	187.713	80.1915	727.92	796.302
Chromosome	YP_007332689.1	methylmalonate-semialdehyde dehydrogenase	NC_020059.1:750868-752364	934.471	2.22729	4.68254	0.000722482	0.0104463	411.295	123.65	1602.68	1600.26
Chromosome	YP_007332708.1	inosine-5'-monophosphate dehydrogenase	NC_020059.1:770804-772288	396.816	2.87478	7.33491	4.97183e-07	2.46382e-05	93.2587	63.6359	769.336	661.033
Chromosome	YP_007332709.1	hypothetical protein	NC_020059.1:772414-772986	43.7536	2.11184	4.32242	8.62445e-05	0.00200817	16.7387	12.9341	84.0873	61.254
Chromosome	YP_007332744.1	histidyl-tRNA synthetase	NC_020059.1:805332-806855	122.626	1.51424	2.85647	0.00245237	0.0257723	49.0206	69.8442	210.846	160.792
Chromosome	YP_007332750.1	chaperonin GroEL	NC_020059.1:811385-813025	5317.55	2.64809	6.26837	1.99397e-05	0.000589849	1447.9	900.732	9919.79	9001.79
Chromosome	YP_007332751.1	chaperonin GroES	NC_020059.1:813099-813395	1598.52	2.49962	5.65537	6.1591e-05	0.00157315	496.184	285.068	3088.64	2524.18
Chromosome	YP_007332754.1	riboflavin biosynthesis protein RibF	NC_020059.1:814685-815668	60.1003	1.47427	2.77842	0.00265802	0.0271803	34.6731	25.8682	80.3222	99.5378
Chromosome	YP_007332759.1	isoleucyl-tRNA synthetase	NC_020059.1:820057-822939	288.889	2.21459	4.64151	0.00014497	0.00303443	54.9987	120.546	534.645	445.368
Chromosome	YP_007332788.1	ATP synthase protein, subunit I	NC_020059.1:855386-855730	122.219	1.67517	3.19357	0.000578493	0.00894427	58.5856	50.7017	193.275	186.314
Chromosome	YP_007332789.1	ATP synthase F0, A subunit	NC_020059.1:855809-856561	118.851	1.61149	3.05568	0.00109841	0.0141302	60.9768	49.1497	209.591	155.687
Chromosome	YP_007332790.1	hypothetical protein	NC_020059.1:856628-856855	105.536	2.2057	4.61298	1.70523e-05	0.0005259	43.0425	25.3509	212.101	141.65
Chromosome	YP_007332791.1	ATP synthase B' chain (Subunit II)	NC_020059.1:856934-857527	119.95	2.15668	4.45889	1.54339e-05	0.000481105	46.6293	33.6287	220.886	178.658
Chromosome	YP_007332792.1	ATP synthase B chain (Subunit I)	NC_020059.1:857531-858022	86.1324	1.96346	3.89996	4.37102e-05	0.0011733	33.4775	31.5593	150.604	128.889
Chromosome	YP_007332831.1	BA14K family protein	NC_020059.1:903366-903836	463.868	1.79898	3.47973	0.00454219	0.0399024	273.798	86.3999	704.074	791.198
Chromosome	YP_007332852.1	riboflavin biosynthesis protein ribBA	NC_020059.1:924620-925723	118.409	1.66833	3.17846	0.000678405	0.00990778	59.7812	46.5628	165.665	201.628
Chromosome	YP_007332857.1	oxidoreductase, short chain dehydrogenase/reductase family	NC_020059.1:929735-930553	105.177	1.77456	3.42133	0.000263833	0.00488722	40.6512	47.5976	188.255	144.202
Chromosome	YP_007332877.1	4-hydroxy-3-methylbut-2-enyl diphosphate reductase	NC_020059.1:947704-948711	135.78	1.73515	3.32915	0.000943721	0.0126076	76.5199	39.8371	195.785	230.979
Chromosome	YP_007332892.1	atypical-2-Cys peroxiredoxin	NC_020059.1:959493-959978	51.2666	1.3767	2.59673	0.00609114	0.0487123	31.0862	23.2814	69.0269	81.672
Chromosome	YP_007332902.1	HAD-superfamily hydrolase	NC_020059.1:970489-971181	100.381	2.71282	6.55603	4.75383e-08	3.3613e-06	19.13	26.903	184.49	171.001
Chromosome	YP_007332911.1	HAD-superfamily hydrolase, subfamily IA, variant 3	NC_020059.1:976658-977272	46.3058	1.96381	3.90091	0.000155244	0.00315826	19.13	15.5209	76.5571	74.0153
Chromosome	YP_007332915.1	putative oxidoreductase	NC_020059.1:979777-980466	254.193	1.98007	3.94513	0.00128911	0.0159366	137.497	40.8718	380.276	458.129
Chromosome	YP_007332936.1	sulfate adenylyltransferase subunit 1 (ATP-sulfurylase large subunit)	NC_020059.1:1004269-1005759	344.27	3.86541	14.5749	1.15622e-10	3.42334e-08	21.5212	41.9065	500.759	812.892
Chromosome	YP_007332937.1	sulfate adenylyltransferase subunit 2 (ATP-sulfurylase small subunit)	NC_020059.1:1005761-1006714	242.821	3.65098	12.5618	8.88082e-10	1.22598e-07	17.9344	34.6634	311.249	607.436
Chromosome	YP_007332938.1	phosphoadenosine phosphosulfate reductase	NC_020059.1:1006841-1007782	390.5	3.64837	12.5392	9.46649e-10	1.27644e-07	29.8906	55.358	591.121	885.631
Chromosome	YP_007333005.1	transcriptional repressor RcnR	NC_020059.1:1073720-1073992	29.7264	1.77757	3.42847	0.00522163	0.0443915	14.3475	9.31257	27.6108	67.6347
Chromosome	YP_007333006.1	cation diffusion facilitator (CDF) family transporter	NC_020059.1:1074026-1075021	95.5153	1.84203	3.58513	0.000343194	0.00593981	35.8687	40.3545	101.658	204.18
Chromosome	YP_007333015.1	hypothetical protein	NC_020059.1:1083279-1084058	63.3947	1.85498	3.61747	0.000292792	0.00527538	17.9344	31.5593	81.5773	122.508
Chromosome	YP_007333042.1	hypothetical protein	NC_020059.1:1107694-1107948	136.859	1.78765	3.45252	0.000967791	0.0128698	78.9112	34.1461	198.295	236.083
Chromosome	YP_007333044.1	hypothetical protein	NC_020059.1:1108706-1110130	155.957	1.64496	3.1274	0.00249512	0.0259408	92.063	47.5976	197.04	287.128
Chromosome	YP_007333058.1	hypothetical protein	NC_020059.1:1128683-1128811	50.9001	3.6237	12.3266	1.61741e-10	3.86928e-08	8.36937	4.13892	95.3826	95.7094
Chromosome	YP_007333068.1	magnesium transporter	NC_020059.1:1141202-1142575	216.716	1.69496	3.23768	0.00363446	0.0344324	133.91	51.2191	362.705	319.031
Chromosome	YP_007333076.1	glycosyl transferase, group 2 family protein	NC_020059.1:1150568-1151590	67.9923	1.44324	2.71931	0.00242453	0.025559	35.8687	33.6287	101.658	100.814
Chromosome	YP_007333105.1	putative porin	NC_020059.1:1179309-1180376	122.409	1.65908	3.15815	0.000710792	0.0103547	58.5856	51.7365	209.591	169.725
Chromosome	YP_007333111.1	DNA-directed RNA polymerase subunit omega	NC_020059.1:1186408-1186806	292.387	1.93441	3.82222	0.00161497	0.0185418	159.018	52.2538	537.155	421.121
Chromosome	YP_007333113.1	hypothetical protein	NC_020059.1:1189319-1189468	646.355	4.45076	21.8681	7.58405e-12	5.49654e-09	54.9987	16.5557	1221.15	1292.72
Chromosome	YP_007333114.1	hypothetical protein	NC_020059.1:1189690-1190277	196.414	2.29512	4.90795	4.6e-05	0.00122343	80.1068	36.2155	341.369	327.964
Chromosome	YP_007333115.1	holo-(acyl-carrier-protein) synthase	NC_020059.1:1190318-1190722	56.8324	1.66971	3.18151	0.000918798	0.0124177	32.2818	19.1425	87.8524	88.0527
Chromosome	YP_007333140.1	phosphatidylserine decarboxylase	NC_020059.1:1212604-1213302	86.1573	1.51212	2.85228	0.00253918	0.0262427	54.9987	30.0072	117.973	141.65
Chromosome	YP_007333145.1	putative RarD protein, chloramphenicol transporter	NC_020059.1:1219380-1220291	64.0337	1.30602	2.47258	0.00638008	0.0499978	33.4775	36.7329	99.1477	86.7765
Chromosome	YP_007333152.1	cysteinyl-tRNA synthetase	NC_020059.1:1225068-1226459	85.8436	2.35108	5.10208	2.23016e-06	9.23605e-05	19.13	30.5245	139.309	154.411
Chromosome	YP_007333155.1	CvpA family protein	NC_020059.1:1229143-1229748	110.401	1.48772	2.80445	0.00202055	0.0220624	60.9768	49.1497	170.685	160.792
Chromosome	YP_007333164.1	branched-chain amino acid transporter protein	NC_020059.1:1237148-1237852	59.4192	1.63238	3.10024	0.000768076	0.0109418	26.3037	27.9377	95.3826	88.0527
Chromosome	YP_007333170.1	50S ribosomal protein L9	NC_020059.1:1243336-1243914	81.0854	2.5145	5.714	4.76063e-06	0.000180406	10.7606	29.4898	180.725	103.366
Chromosome	YP_007333172.1	30S ribosomal protein S18	NC_020059.1:1245080-1245328	69.1696	2.953	7.74357	5.01868e-08	3.50582e-06	7.17374	18.1078	151.859	99.5378
Chromosome	YP_007333173.1	30S ribosomal protein S6	NC_020059.1:1245341-1245787	307.142	3.84504	14.3705	2.82842e-10	5.46092e-08	22.7169	34.1461	822.048	349.658
Chromosome	YP_007333176.1	oxidoreductase protein	NC_020059.1:1248321-1249364	103.184	1.38691	2.61517	0.00586503	0.0479625	70.5418	38.285	140.564	163.344
Chromosome	YP_007333180.1	3-oxoacyl-[acyl-carrier-protein] synthase 2	NC_020059.1:1251904-1253166	120.262	1.75227	3.36888	0.000415554	0.00692007	60.9768	41.9065	202.061	176.105
Chromosome	YP_007333181.1	aminodeoxychorismate lyase	NC_020059.1:1253379-1254593	222.385	1.81752	3.52475	0.00109912	0.0141302	117.171	61.049	348.9	362.42
Chromosome	YP_007333185.1	4-hydroxythreonine-4-phosphate dehydrogenase	NC_020059.1:1257089-1258120	76.059	1.45689	2.74517	0.00342624	0.0329989	49.0206	28.4551	99.1477	127.613
Chromosome	YP_007333204.1	nucleoside diphosphate kinase	NC_020059.1:1279597-1280019	237.563	3.46734	11.0605	4.85686e-10	7.82225e-08	37.0643	25.8682	507.034	380.285
Chromosome	YP_007333213.1	outer membrane protein	NC_020059.1:1287224-1287856	2317.2	2.17985	4.53105	0.00066499	0.00976105	949.325	440.795	3955.87	3922.81
Chromosome	YP_007333230.1	aspartyl-tRNA synthetase	NC_020059.1:1308147-1309937	148.817	1.99328	3.9814	0.000157271	0.0031772	38.26	68.8095	261.047	227.15
Chromosome	YP_007333252.1	6,7-dimethyl-8-ribityllumazine synthase	NC_020059.1:1329617-1330072	71.5374	1.38143	2.60527	0.00594353	0.0481989	50.2162	25.8682	105.423	104.642
Chromosome	YP_007333253.1	transcription antitermination factor NusB	NC_020059.1:1330076-1330558	27.6799	1.79829	3.47807	0.00402636	0.0371142	14.3475	7.76047	42.6712	45.9405
Chromosome	YP_007333281.1	N-acetyl-gamma-glutamyl-phosphate reductase	NC_020059.1:1357654-1358586	85.3646	1.34039	2.5322	0.00474548	0.0412508	47.825	44.4934	134.289	114.851
Chromosome	YP_007333286.1	30S ribosomal protein S9	NC_020059.1:1361128-1361598	161.455	2.63014	6.19086	2.03227e-06	8.5318e-05	51.4118	25.8682	340.114	228.426
Chromosome	YP_007333287.1	50S ribosomal protein L13	NC_020059.1:1361601-1362065	527.961	2.49098	5.62158	3.11622e-05	0.000881357	159.018	106.577	1157.14	689.108
Chromosome	YP_007333294.1	phosphate ABC transporter, phosphate-binding protein PstS	NC_020059.1:1367073-1368098	730.531	3.59698	12.1004	2.00978e-09	2.4793e-07	102.824	64.1532	1443.29	1311.86
Chromosome	YP_007333295.1	phosphate ABC transporter, permease protein PstC	NC_020059.1:1368193-1369146	113.654	1.53631	2.90051	0.0016049	0.018499	46.6293	62.6011	178.215	167.172
Chromosome	YP_007333297.1	phosphate ABC transporter, ATP-binding protein PstB	NC_020059.1:1370005-1370871	126.414	1.68566	3.21687	0.000971799	0.0128936	71.7374	40.3545	197.04	196.523
Chromosome	YP_007333365.1	50S ribosomal protein L33	NC_020059.1:1451958-1452125	303.896	2.13617	4.39593	0.00364823	0.0345065	160.214	11.8994	479.423	564.047
Chromosome	YP_007333375.1	hypothetical protein	NC_020059.1:1465490-1465735	47.5349	1.97396	3.92844	0.00157651	0.0182083	29.8906	4.65628	81.5773	74.0153
Chromosome	YP_007333390.1	hypothetical protein	NC_020059.1:1477285-1477725	93.3582	2.26088	4.79284	7.33718e-05	0.00181025	45.4337	11.8994	174.45	141.65
Chromosome	YP_007333402.1	peptide chain release factor 2	NC_020059.1:1491856-1492884	157.038	2.6106	6.10756	5.3295e-07	2.57504e-05	45.4337	32.0766	266.067	284.576
Chromosome	YP_007333408.1	elongation factor Tu	NC_020059.1:1497604-1498779	2630.75	2.7211	6.59376	8.66569e-05	0.00200817	817.807	197.633	4987.51	4520.04
Chromosome	YP_007333412.1	hypothetical protein	NC_020059.1:1501283-1501969	151.247	1.90838	3.75388	0.000242193	0.00450075	71.7374	45.0107	258.537	229.703
Chromosome	YP_007333414.1	preprotein translocase subunit SecE	NC_020059.1:1503333-1503533	68.6877	1.78831	3.45411	0.000302135	0.00542346	31.0862	26.3856	131.779	85.5004
Chromosome	YP_007333415.1	transcription termination/antitermination factor NusG	NC_020059.1:1503552-1504082	372.53	2.24628	4.74457	6.65927e-05	0.0016571	131.519	94.6778	650.108	613.816
Chromosome	YP_007333416.1	50S ribosomal protein L11	NC_020059.1:1504296-1504727	450.396	2.35051	5.10006	0.000106322	0.00234393	166.192	81.7436	951.316	602.331
Chromosome	YP_007333417.1	50S ribosomal protein L 1	NC_020059.1:1504732-1505430	361.896	2.70374	6.51486	4.23737e-06	0.000162704	101.628	57.4275	780.632	507.898
Chromosome	YP_007333418.1	50S ribosomal protein L10	NC_020059.1:1505762-1506280	1263.65	2.94256	7.68775	2.49696e-06	0.000102676	288.145	162.97	2703.34	1900.15
Chromosome	YP_007333419.1	50S ribosomal protein L7/L 12	NC_020059.1:1506339-1506722	536.214	3.45488	10.9653	1.23012e-08	1.03365e-06	89.6718	45.5281	1153.38	856.28
Chromosome	YP_007333420.1	DNA-directed RNA polymerase, beta subunit	NC_020059.1:1506984-1511126	2965.27	2.28588	4.87663	0.000429385	0.00707266	1122.69	519.434	6090.68	4128.27
Chromosome	YP_007333421.1	DNA-directed RNA polymerase, beta' subunit	NC_020059.1:1511301-1515509	2603.32	1.92725	3.80329	0.00271314	0.0276464	1211.17	633.772	5214.67	3353.66
Chromosome	YP_007333423.1	30S ribosomal protein S 12	NC_020059.1:1516428-1516799	542.091	4.4479	21.8248	6.20474e-14	3.59751e-10	31.0862	34.6634	1241.23	861.385
Chromosome	YP_007333424.1	30S ribosomal protein S7	NC_020059.1:1516881-1517351	282.642	4.06091	16.69	1.67018e-12	2.63879e-09	21.5212	25.3509	667.678	416.017
Chromosome	YP_007333425.1	translation elongation factor G	NC_020059.1:1517382-1519481	2407.36	3.70541	13.0448	3.50537e-08	2.50915e-06	112.389	339.391	5405.43	3772.23
Chromosome	YP_007333426.1	elongation factor Tu	NC_020059.1:1519548-1520723	1511.03	3.45091	10.9353	1.77667e-08	1.41111e-06	188.909	188.321	3363.49	2303.41
Chromosome	YP_007333427.1	30S ribosomal protein S10	NC_020059.1:1521033-1521341	431.046	3.91315	15.0653	2.97578e-11	1.4378e-08	46.6293	32.594	985.202	659.757
Chromosome	YP_007333428.1	50S ribosomal protein L3	NC_020059.1:1521381-1522022	558.683	3.7995	13.924	1.68939e-10	3.86928e-08	47.825	62.0838	1286.41	838.414
Chromosome	YP_007333429.1	50S ribosomal protein L4/L1	NC_020059.1:1522036-1522656	418.082	4.17528	18.067	1.82048e-12	2.63879e-09	27.4993	34.6634	1005.28	604.883
Chromosome	YP_007333430.1	50S ribosomal protein L23	NC_020059.1:1522653-1522946	135.324	3.64214	12.4852	6.76677e-12	5.49654e-09	15.5431	16.5557	302.463	206.732
Chromosome	YP_007333431.1	50S ribosomal protein L23	NC_020059.1:1522958-1523794	980.539	3.60779	12.1914	7.34546e-09	7.09816e-07	78.9112	135.032	2290.44	1417.78
Chromosome	YP_007333432.1	30S ribosomal protein S19	NC_020059.1:1523810-1524088	147.47	3.34061	10.1303	4.65674e-10	7.71422e-08	19.13	23.7988	333.839	213.113
Chromosome	YP_007333433.1	50S ribosomal protein L23	NC_020059.1:1524091-1524480	193.823	3.51572	11.4377	2.72932e-10	5.45677e-08	17.9344	30.5245	412.906	313.927
Chromosome	YP_007333434.1	30S ribosomal protein S3	NC_020059.1:1524480-1525205	435.755	3.49937	11.3088	4.08513e-09	4.55492e-07	38.26	68.2921	958.847	677.623
Chromosome	YP_007333435.1	50S ribosomal protein L16	NC_020059.1:1525242-1525655	224.834	3.65944	12.6357	4.17729e-11	1.73e-08	25.1081	26.3856	502.014	345.83
Chromosome	YP_007333436.1	50S ribosomal protein L29	NC_020059.1:1525667-1525867	166.364	3.3328	10.0756	1.46636e-09	1.93226e-07	29.8906	19.1425	376.51	239.912
Chromosome	YP_007333437.1	30S ribosomal protein S17	NC_020059.1:1525880-1526119	539.842	3.19363	9.14911	9.34035e-08	5.95114e-06	93.2587	72.4311	1268.84	724.839
Chromosome	YP_007333438.1	50S ribosomal protein L14	NC_020059.1:1526345-1526713	793.61	3.62674	12.3526	6.18766e-09	6.40644e-07	115.976	55.8754	1754.54	1248.05
Chromosome	YP_007333439.1	50S ribosomal protein L24	NC_020059.1:1526725-1527033	241.989	3.72473	13.2207	2.14042e-09	2.58545e-07	38.26	11.382	561.001	357.315
Chromosome	YP_007333440.1	50S ribosomal protein L5	NC_020059.1:1527026-1527583	759.276	3.82158	14.1387	1.80184e-10	3.86928e-08	74.1287	72.4311	1739.48	1151.07
Chromosome	YP_007333441.1	30S ribosomal protein S14	NC_020059.1:1527617-1527922	179.018	3.71324	13.1159	1.35865e-10	3.68298e-08	26.3037	12.9341	426.712	250.121
Chromosome	YP_007333442.1	30S ribosomal protein S8	NC_020059.1:1527935-1528333	298.377	3.55562	11.7584	6.09174e-10	9.05639e-08	37.0643	35.1808	710.35	410.912
Chromosome	YP_007333443.1	50S ribosomal protein L6	NC_020059.1:1528377-1528910	593.132	3.78472	13.7821	1.64899e-10	3.86928e-08	59.7812	58.9796	1359.2	894.564
Chromosome	YP_007333444.1	50S ribosomal protein L18	NC_020059.1:1528923-1529285	160.616	3.63697	12.4405	2.82921e-11	1.4378e-08	15.5431	21.7293	361.45	243.74
Chromosome	YP_007333445.1	30S ribosomal protein S5	NC_020059.1:1529417-1529986	385.923	4.07938	16.9051	3.85157e-12	3.7219e-09	26.3037	35.6982	904.88	576.809
Chromosome	YP_007333446.1	50S ribosomal protein L30	NC_020059.1:1530000-1530212	43.7123	2.78424	6.88872	1.21979e-06	5.37256e-05	9.56499	8.7952	104.168	52.3211
Chromosome	YP_007333447.1	50S ribosomal protein L15	NC_020059.1:1530230-1530706	209.369	3.33037	10.0587	1.78127e-09	2.24517e-07	27.4993	33.1113	473.148	303.718
Chromosome	YP_007333448.1	preprotein translocase, SecY subunit	NC_020059.1:1530933-1532273	296.413	1.8878	3.70071	0.00103398	0.0135249	150.649	74.5005	480.678	479.823
Chromosome	YP_007333449.1	adenylate kinase (ATP-AMP transphosphorylase) (AK)	NC_020059.1:1532270-1532929	222.015	1.66963	3.18133	0.00420258	0.0380134	138.692	53.8059	375.255	320.307
Chromosome	YP_007333450.1	30S ribosomal protein S13	NC_020059.1:1533138-1533506	802.808	3.16506	8.96972	3.00013e-06	0.000119142	184.126	43.4586	1666.69	1316.96
Chromosome	YP_007333451.1	30S ribosomal protein S11	NC_020059.1:1533638-1534027	576.346	3.71838	13.1627	2.91978e-10	5.46092e-08	66.9549	54.8407	1282.65	900.945
Chromosome	YP_007333452.1	DNA-directed RNA polymerase, alpha subunit	NC_020059.1:1534131-1535141	1117.1	3.09823	8.5637	4.04862e-07	2.05911e-05	178.148	183.147	2548.98	1558.15
Chromosome	YP_007333453.1	50S ribosomal protein L17	NC_020059.1:1535190-1535612	231.406	3.11492	8.66332	2.57099e-08	1.93592e-06	43.0425	35.1808	528.37	319.031
Chromosome	YP_007333462.1	hypothetical protein	NC_020059.1:1544045-1544392	37.7236	1.70856	3.26834	0.00203062	0.0221307	15.5431	16.5557	69.0269	49.7689
Chromosome	YP_007333484.1	hypothetical protein	NC_020059.1:1571002-1571340	60.7775	1.7494	3.36219	0.00121316	0.015192	38.26	13.9688	107.933	82.9482
Chromosome	YP_007333509.1	hypothetical protein	NC_020059.1:1593631-1593786	114.479	2.20501	4.61076	9.39281e-05	0.00211905	54.9987	17.5904	155.624	229.703
Chromosome	YP_007333510.1	hypothetical protein	NC_020059.1:1593974-1594132	108.152	2.0445	4.12532	0.000340675	0.00591387	59.7812	16.0383	183.235	173.553
Chromosome	YP_007333530.1	5'/3'-nucleotidase SurE	NC_020059.1:1619618-1620382	135.57	1.77706	3.42728	0.000662733	0.0097526	74.1287	39.3197	224.651	204.18
Chromosome	YP_007333534.1	preprotein translocase, YajC subunit	NC_020059.1:1624059-1624406	223.829	1.91128	3.76142	0.0017869	0.0199574	127.932	36.7329	337.604	393.047
Chromosome	YP_007333539.1	tRNA:M(5)U-54 methyltransferase	NC_020059.1:1629039-1630475	127.574	1.56671	2.96229	0.00161892	0.0185504	51.4118	68.8095	176.96	213.113
Chromosome	YP_007333540.1	hypothetical protein	NC_020059.1:1630588-1630731	480.574	2.43307	5.4004	8.98032e-05	0.00206619	180.539	66.7401	867.229	807.787
Chromosome	YP_007333541.1	hypothetical protein	NC_020059.1:1631037-1631183	1056.85	4.21793	18.609	5.37081e-11	2.076e-08	101.628	39.8371	2215.14	1870.8
Chromosome	YP_007333546.1	trigger factor	NC_020059.1:1634291-1635778	950.294	2.79534	6.94194	3.19635e-06	0.000125219	221.19	165.039	1896.36	1518.59
Chromosome	YP_007333556.1	homoserine dehydrogenase	NC_020059.1:1645520-1646839	99.9244	1.62828	3.09144	0.00106703	0.0138095	58.5856	33.6287	155.624	151.859
Chromosome	YP_007333563.1	putative phage transcriptional regulator AlpA	NC_020059.1:1653592-1653801	97.7255	1.6139	3.06079	0.0019713	0.0216881	59.7812	30.5245	185.745	114.851
Chromosome	YP_007333564.1	putative regulatory prophage protein	NC_020059.1:1653882-1654979	208.968	1.69018	3.22697	0.00141433	0.0168038	96.8455	85.3652	362.705	290.957
Chromosome	YP_007333566.1	hypothetical protein	NC_020059.1:1655358-1656494	110.63	1.42782	2.6904	0.00398449	0.0368454	44.2381	68.2921	183.235	146.754
Chromosome	YP_007333623.1	hypothetical protein	NC_020059.1:1705242-1705445	128.789	1.51462	2.85725	0.00564847	0.0468524	88.4762	36.2155	229.671	160.792
Chromosome	YP_007333632.1	30S ribosomal protein S2	NC_020059.1:1713596-1714363	258.684	2.19045	4.56449	0.000214596	0.00411995	53.8031	105.025	578.571	297.337
Chromosome	YP_007333633.1	translation elongation factor Ts	NC_020059.1:1714636-1715562	194.789	2.51319	5.7088	8.10362e-06	0.000281346	32.2818	65.7053	396.591	284.576
Chromosome	YP_007333634.1	UMP kinase	NC_020059.1:1715800-1716519	66.8119	1.38393	2.60978	0.006119	0.0488677	46.6293	24.3161	89.1075	107.195
Chromosome	YP_007333635.1	ribosome recycling factor	NC_020059.1:1716576-1717136	150.294	1.64839	3.13484	0.00101971	0.013437	69.3462	66.2227	238.457	227.15
Chromosome	YP_007333640.1	UDP-3-O-[3-hydroxymyristoyl] glucosamine N-acyltransferase	NC_020059.1:1723202-1724269	119.732	1.57321	2.97566	0.0017899	0.0199574	70.5418	42.9413	199.551	165.896
Chromosome	YP_007333642.1	acyl-[acyl-carrier-protein]-UDP-N-acetylglucosamine O-acyltransferase	NC_020059.1:1724732-1725547	74.8164	1.56396	2.95663	0.00122247	0.0152427	40.6512	31.0419	126.759	100.814
Chromosome	YP_007333653.1	pyruvate dehydrogenase (acetyl-transferring) E1 component, alpha subunit	NC_020059.1:1737265-1738308	721.294	2.10377	4.29832	0.00174207	0.0195368	358.687	85.8826	1175.97	1264.64
Chromosome	YP_007333654.1	pyruvate dehydrogenase E1 component subunit beta	NC_020059.1:1738325-1739707	964.784	2.0782	4.22281	0.00165351	0.0187982	469.88	140.723	1547.46	1701.08
Chromosome	YP_007333655.1	pyruvate dehydrogenase complex dihydrolipoamide acetyltransferase	NC_020059.1:1739723-1741078	818.804	1.93279	3.81792	0.00228437	0.0244369	418.468	164.005	1283.9	1408.84
Chromosome	YP_007333656.1	putative arylesterase	NC_020059.1:1741217-1741858	238.745	1.90045	3.73329	0.00204247	0.0221885	137.497	38.8024	365.215	413.465
Chromosome	YP_007333657.1	dihydrolipoyl dehydrogenase	NC_020059.1:1741911-1743356	461.793	1.82691	3.54777	0.00256341	0.0263775	249.885	108.129	764.316	724.839
Chromosome	YP_007333663.1	putative cyclase/dehydrase	NC_020059.1:1746122-1746568	128.14	1.78889	3.45548	0.00103571	0.0135249	74.1287	31.5593	164.41	242.464
Chromosome	YP_007333669.1	nitrogen regulation protein NtrY	NC_020059.1:1752431-1754704	206.453	1.46629	2.76311	0.00547859	0.0458368	89.6718	114.855	315.014	306.27
Chromosome	YP_007333676.1	siroheme synthase	NC_020059.1:1760495-1761931	232.862	3.31508	9.95268	8.51341e-09	7.83504e-07	21.5212	44.4934	366.47	498.965
Chromosome	YP_007333677.1	hypothetical protein	NC_020059.1:1761935-1762249	48.5352	3.18248	9.07867	8.43045e-09	7.83504e-07	7.17374	8.27784	74.047	104.642
Chromosome	YP_007333678.1	nitrite/sulfite reductase	NC_020059.1:1762267-1763946	356.69	2.95558	7.75745	2.32116e-07	1.28172e-05	58.5856	73.9832	519.584	774.608
Chromosome	YP_007333679.1	hypothetical protein	NC_020059.1:1763958-1764470	50.2147	2.20498	4.6107	1.85839e-05	0.000558289	17.9344	14.4862	76.5571	91.881
Chromosome	YP_007333684.1	hypothetical protein	NC_020059.1:1767958-1768125	41.333	1.74116	3.34304	0.00463642	0.0405394	28.695	6.20838	60.2417	70.1869
Chromosome	YP_007333709.1	transcription-repair coupling factor	NC_020059.1:1793900-1797400	158.574	1.55763	2.94371	0.00321492	0.0315934	53.8031	94.6778	251.007	234.807
Chromosome	YP_007333711.1	endoribonuclease L-PSP	NC_020059.1:1798515-1799000	55.2732	2.8628	7.27428	1.24466e-06	5.42596e-05	2.39125	17.5904	106.678	94.4333
Chromosome	YP_007333715.1	invasion associated locus B (IalB) family protein	NC_020059.1:1802611-1803270	723.84	2.49508	5.6376	8.06179e-05	0.00190785	255.863	96.7472	1248.76	1293.99
Chromosome	YP_007333728.1	hypothetical protein	NC_020059.1:1818309-1818443	119.558	2.07028	4.19969	0.000153832	0.00314198	60.9768	22.2467	187	208.008
Chromosome	YP_007333729.1	hypothetical protein	NC_020059.1:1818483-1818641	711.412	2.20231	4.60216	0.000566	0.00879803	310.862	110.716	1096.9	1327.17
Chromosome	YP_007333732.1	peptidyl-prolyl cis-trans isomerase cyclophilin type	NC_020059.1:1819702-1820274	224.247	1.82653	3.54683	0.00143626	0.0169947	123.149	54.3233	392.826	326.688
Chromosome	YP_007333733.1	peptidyl prolyl cis-trans isomerase	NC_020059.1:1820309-1820809	153.437	2.23273	4.70023	0.000126081	0.00269071	71.7374	22.2467	281.128	238.635
Chromosome	YP_007333735.1	queuine tRNA-ribosyltransferase	NC_020059.1:1821990-1823120	57.6659	1.49074	2.81032	0.00213618	0.0229788	29.8906	27.4203	87.8524	85.5004
Chromosome	YP_007333739.1	3-oxoacyl-[acyl-carrier-protein] synthase	NC_020059.1:1825495-1826760	135.908	1.77034	3.41135	0.000469072	0.00755752	45.4337	67.7748	205.826	224.598
Chromosome	YP_007333740.1	transcriptional regulator, HxlR family	NC_020059.1:1826778-1827302	52.799	1.98905	3.96975	7.79905e-05	0.00188936	20.3256	18.6251	77.8122	94.4333
Chromosome	YP_007333750.1	D-alanyl-D-alanine carboxypeptidase	NC_020059.1:1834824-1835678	80.517	1.55985	2.94822	0.00115627	0.0147018	33.4775	42.9413	114.208	131.441
Chromosome	YP_007333778.1	6-phosphogluconate dehydrogenase (decarboxylating)	NC_020059.1:1863703-1864728	402.181	1.89519	3.71972	0.00424218	0.0382449	236.734	51.2191	608.692	712.078
Chromosome	YP_007333791.1	CTP synthase	NC_020059.1:1876291-1877928	331.868	1.59913	3.02961	0.00618462	0.0491885	202.06	97.2646	555.98	472.166
Chromosome	YP_007333792.1	preprotein translocase subunit SecG	NC_020059.1:1878063-1878581	129.651	1.88593	3.69592	0.000133456	0.00282401	56.1943	46.0455	207.081	209.285
Chromosome	YP_007333803.1	threonyl-tRNA synthetase	NC_020059.1:1889537-1891525	305.816	2.29436	4.90535	4.26175e-05	0.00114928	106.411	73.9832	591.121	451.748
Chromosome	YP_007333829.1	lipoyl(octanoyl) transferase	NC_020059.1:1911879-1912595	80.1958	1.72897	3.31492	0.000480416	0.00764527	43.0425	26.903	109.188	141.65
Chromosome	YP_007333840.1	DoxX family protein	NC_020059.1:1921159-1921551	59.531	1.70093	3.25111	0.00213089	0.0229645	10.7606	38.8024	94.1276	94.4333
Chromosome	YP_007333843.1	ATP12 ATPase	NC_020059.1:1923811-1924596	44.4938	1.75126	3.36652	0.00121091	0.015192	11.9562	24.3161	72.792	68.9108
Chromosome	YP_007333844.1	putative hydrolase	NC_020059.1:1924606-1925259	37.1948	1.59827	3.0278	0.0041448	0.037608	16.7387	17.073	69.0269	45.9405
Chromosome	YP_007333859.1	cysteine desulfurase	NC_020059.1:1939126-1940292	216.66	2.42158	5.35757	7.09743e-06	0.000254018	66.9549	52.2538	326.309	421.121
Chromosome	YP_007333863.1	tyrosyl-tRNA synthetase	NC_020059.1:1944786-1946042	130.325	1.94591	3.8528	7.95125e-05	0.00189717	50.2162	48.6323	224.651	197.799
Chromosome	YP_007333868.1	ATP-dependent RNA helicase RhlE	NC_020059.1:1953097-1954614	256.8	1.63516	3.10622	0.00307169	0.030496	142.279	87.4346	385.296	412.189
Chromosome	YP_007333898.1	putative major facilitator superfamily (MFS) drug efflux transporter	NC_020059.1:1979671-1980924	125.68	1.49305	2.81484	0.0064027	0.0499978	89.6718	33.6287	203.316	176.105
Chromosome	YP_007333900.1	inositol monophosphatase	NC_020059.1:1981984-1982808	46.2732	2.00908	4.02527	0.000138035	0.00291028	17.9344	15.5209	89.1075	62.5301
Chromosome	YP_007333901.1	inositol monophosphatase family protein	NC_020059.1:1982825-1983652	65.9352	2.28426	4.87115	5.02733e-06	0.000188055	25.1081	16.0383	119.228	103.366
Chromosome	YP_007333902.1	PP-loop domain-containing protein	NC_020059.1:1983726-1984613	58.8095	1.51849	2.86491	0.00349396	0.0334843	19.13	36.7329	109.188	70.1869
Chromosome	YP_007333903.1	glutaminase A	NC_020059.1:1984674-1985603	92.465	2.87637	7.34299	3.34928e-07	1.76537e-05	8.36937	26.903	213.356	121.232
Chromosome	YP_007333904.1	30S ribosomal protein S4	NC_020059.1:1985675-1986292	818.307	3.37435	10.37	7.23697e-07	3.41138e-05	157.822	38.8024	1906.4	1170.21
Chromosome	YP_007333910.1	tRNA/rRNA methyltransferase	NC_020059.1:1991865-1992707	47.1026	1.47542	2.78064	0.00583613	0.0479139	14.3475	31.0419	70.2819	72.7392
Chromosome	YP_007333915.1	alanyl-tRNA synthetase	NC_020059.1:1996623-1999283	260.101	1.53502	2.89792	0.00432351	0.0385065	127.932	119.511	426.712	366.248
Chromosome	YP_007333961.1	glutathione-dependent formaldehyde-activating GFA	NC_020059.1:2056261-2056689	61.5459	1.6495	3.13725	0.00133743	0.0162864	38.26	18.1078	95.3826	94.4333
Chromosome	YP_007333962.1	3-deoxy-7-phosphoheptulonate synthase	NC_020059.1:2056844-2058217	248.5	2.13675	4.3977	0.000188281	0.00365101	109.997	51.7365	441.772	390.494
Chromosome	YP_007333964.1	hypothetical protein	NC_020059.1:2059939-2060493	279.082	2.08721	4.24925	0.000583599	0.00899922	137.497	46.0455	459.343	473.443
Chromosome	YP_007333965.1	ribose 5-phosphate isomerase A	NC_020059.1:2060507-2061208	70.1618	1.67584	3.19505	0.000456718	0.00741751	33.4775	29.4898	107.933	109.747
Chromosome	YP_007333982.1	molybdopterin-guanine dinucleotide biosynthesis protein B	NC_020059.1:2080793-2081365	53.1847	2.32062	4.99548	5.59004e-06	0.000203843	15.5431	16.0383	79.0672	102.09
Chromosome	YP_007333983.1	OmpA family protein	NC_020059.1:2081374-2083902	2735.75	2.41512	5.33363	0.000123126	0.00266761	890.74	519.952	4273.39	5258.91
Chromosome	YP_007333993.1	putative aliphatic sulfonates ABC transporter, permease protein	NC_020059.1:2090731-2091567	45.1946	2.71842	6.58151	1.80821e-05	0.0005489	1.19562	16.0383	64.0068	99.5378
Chromosome	YP_007333995.1	putative aliphatic sulfonates ABC transporter, substrate-binding protein	NC_020059.1:2092960-2093928	144.964	3.40569	10.5978	2.55492e-08	1.93592e-06	5.97812	30.0072	213.356	330.516
Chromosome	YP_007334001.1	diacylglycerol kinase	NC_020059.1:2098560-2098952	50.6591	1.48053	2.79051	0.00595655	0.0482348	35.8687	15.0036	81.5773	70.1869
Chromosome	YP_007334002.1	nicotinate-nucleotide--dimethylbenzimidazole phosphoribosyltransferase	NC_020059.1:2099137-2100153	113.141	1.57533	2.98003	0.00137939	0.0165928	63.3681	43.976	188.255	156.963
Chromosome	YP_007334034.1	putative alcohol dehydrogenase	NC_020059.1:2129689-2130717	70.2749	1.4364	2.70645	0.0030998	0.0307225	28.695	42.4239	110.443	99.5378
Chromosome	YP_007334104.1	ketol-acid reductoisomerase	NC_020059.1:2201390-2202409	193.895	1.74064	3.34182	0.00303005	0.0301859	119.562	41.3892	331.329	283.3
Chromosome	YP_007334109.1	NADH dehydrogenase protein	NC_020059.1:2206000-2207262	555.885	2.09106	4.26062	0.000771743	0.0109671	258.255	101.403	867.229	996.654
Chromosome	YP_007334119.1	pyridoxal phosphate biosynthesis protein PdxJ	NC_020059.1:2215229-2215981	104.218	1.5924	3.01551	0.00152315	0.0178049	63.3681	34.6634	163.155	155.687
Chromosome	YP_007334131.1	acetolactate synthase, large subunit, biosynthetic type	NC_020059.1:2224501-2226294	337.259	2.11739	4.33908	0.000210613	0.00407046	141.084	80.7089	582.336	544.906
Chromosome	YP_007334163.1	major facilitator superfamily (MFS) sugar symporter	NC_020059.1:2259342-2260727	180.828	1.69676	3.24173	0.00145691	0.0171942	96.8455	60.5317	267.322	298.613
Chromosome	YP_007334175.1	hypothetical protein	NC_020059.1:2271619-2271759	334.04	2.80539	6.99049	5.45854e-06	0.000201584	100.432	33.1113	577.316	625.301
Chromosome	YP_007334190.1	UDP-3-O-[3-hydroxymyristoyl] N-acetylglucosamine deacetylase	NC_020059.1:2285055-2286011	489.608	2.63385	6.20679	5.52614e-06	0.000202788	108.802	117.442	1034.15	698.041
Chromosome	YP_007334211.1	transglycosylase protein	NC_020059.1:2310334-2310891	121.012	3.31788	9.97201	1.18087e-10	3.42334e-08	14.3475	21.7293	224.651	223.322
Chromosome	YP_007334221.1	lytic murein transglycosylase	NC_020059.1:2320772-2322016	263.816	1.89072	3.70821	0.000846295	0.0116552	132.714	68.2921	424.202	430.054
Chromosome	YP_007334226.1	putative drug resistance ATPase-1 (Drug RA1) family transporter	NC_020059.1:2325622-2327271	576.826	1.82344	3.53924	0.00389442	0.036302	326.405	114.855	966.377	899.668
Chromosome	YP_007334233.1	hypothetical protein	NC_020059.1:2333565-2333903	102.132	1.75306	3.37074	0.000935902	0.012561	62.1724	24.8335	155.624	165.896
Chromosome	YP_007334240.1	N-formylglutamate amidohydrolase	NC_020059.1:2342509-2343276	80.8181	1.87024	3.65594	0.000159237	0.00320575	40.6512	24.3161	120.483	137.822
Chromosome	YP_007334246.1	6,7-dimethyl-8-ribityllumazine synthase	NC_020059.1:2348779-2349255	73.0365	1.85065	3.60663	0.000165461	0.00328542	22.7169	35.1808	109.188	125.06
Chromosome	YP_007334247.1	glyoxalase/bleomycin resistance protein/dioxygenase	NC_020059.1:2349315-2349665	25.9617	1.98386	3.95551	0.00180688	0.0200695	8.36937	9.31257	36.396	49.7689
Chromosome	YP_007334249.1	putative methyltransferase protein	NC_020059.1:2350436-2351122	38.2814	1.77632	3.42552	0.0039631	0.0367649	4.7825	24.3161	61.4967	62.5301
Chromosome	YP_007334251.1	hypothetical protein	NC_020059.1:2351704-2352150	23.1565	1.89532	3.72003	0.00581732	0.0478423	4.7825	10.8647	51.4564	25.5225
Chromosome	YP_007334267.1	hypothetical protein	NC_020059.1:2369594-2369923	38.5633	2.02628	4.07354	0.000606754	0.00928222	20.3256	7.24311	55.2215	71.463
Chromosome	YP_007334391.1	periplasmic immunogenic protein	NC_020059.1:2472635-2473378	429.856	2.09853	4.28272	0.000712685	0.0103563	204.452	72.9484	759.296	682.727
Chromosome	YP_007334392.1	hypothetical protein	NC_020059.1:2473504-2473842	378.895	2.49149	5.62357	0.00010503	0.00232429	144.67	39.3197	572.296	759.295
Chromosome	YP_007334393.1	hypothetical protein	NC_020059.1:2474087-2474392	1344.31	2.33091	5.03122	0.000374311	0.00632727	530.857	187.286	2127.28	2531.83
Chromosome	YP_007334412.1	hypothetical protein	NC_020059.1:2494132-2494365	62.6353	1.49658	2.82173	0.00247757	0.0259091	35.8687	26.3856	110.443	77.8437
Chromosome	YP_007334414.1	GatB/Yqey domain-containing protein	NC_020059.1:2495598-2496050	80.03	1.70234	3.25429	0.000506965	0.00798745	43.0425	27.9377	134.289	114.851
Chromosome	YP_007334415.1	carbamoyl-phosphate synthase, small subunit	NC_020059.1:2496343-2497560	248.832	1.53247	2.8928	0.0048291	0.0416653	133.91	102.956	429.222	329.24
Chromosome	YP_007334417.1	multidrug and toxin extrusion (MATE) family efflux pump	NC_020059.1:2498339-2499739	64.1338	2.02896	4.0811	5.00198e-05	0.00131229	16.7387	28.4551	105.423	105.918
Chromosome	YP_007334439.1	aspartate aminotransferase A	NC_020059.1:2522273-2523475	201.834	1.77822	3.43002	0.000809983	0.011284	96.8455	70.3616	332.584	307.546
Chromosome	YP_007334443.1	BA14K family protein	NC_020059.1:2527004-2527441	370.365	1.63233	3.10013	0.00626893	0.0493849	227.169	98.2993	542.175	613.816
Chromosome	YP_007334444.1	hypothetical protein	NC_020059.1:2527493-2528011	74.8805	1.6823	3.2094	0.00245366	0.0257723	50.2162	16.0383	91.6175	141.65
Chromosome	YP_007334461.1	ribose-phosphate pyrophosphokinase	NC_020059.1:2541624-2542556	141.966	1.75325	3.37117	0.000757081	0.0108384	75.3243	45.0107	251.007	196.523
Chromosome	YP_007334465.1	50S ribosomal protein L25, Ctc-form	NC_020059.1:2547258-2547875	685.203	3.08923	8.5104	1.60867e-07	9.51742e-06	117.171	111.233	1459.61	1052.8
Chromosome	YP_007334471.1	GTP-binding protein YchF	NC_020059.1:2553057-2554160	94.2194	1.98317	3.95362	9.72078e-05	0.0021761	22.7169	45.5281	163.155	145.478
Chromosome	YP_007334495.1	putative acetyltransferase	NC_020059.1:2577852-2578424	223.357	1.73783	3.33534	0.00257547	0.0264293	131.519	54.8407	374	333.069
Chromosome	YP_007334503.1	2-isopropylmalate synthase	NC_020059.1:2585497-2587203	322.89	1.58393	2.99784	0.00387193	0.0362088	153.04	144.345	527.115	467.062
Chromosome	YP_007334510.1	7-cyano-7-deazaguanine reductase	NC_020059.1:2593154-2593618	74.1653	2.37741	5.19604	6.71989e-06	0.000242	31.0862	12.4168	122.993	130.165
Chromosome	YP_007334515.1	anthranilate synthase	NC_020059.1:2597308-2599497	300.405	1.56864	2.96624	0.00426116	0.0382449	157.822	121.581	480.678	441.539
Chromosome	YP_007334551.1	putative polysaccharide deacetylase	NC_020059.1:2639189-2640334	107.443	1.95502	3.87722	6.47831e-05	0.00161902	43.0425	38.285	148.094	200.352
Chromosome	YP_007334561.1	putative membrane-anchored protein	NC_020059.1:2648095-2648898	59.7517	1.43564	2.70503	0.00541114	0.0456014	19.13	40.3545	100.403	79.1198
Chromosome	YP_007334606.1	regulatory protein ArsR	NC_020059.1:2696561-2696875	139.237	2.6486	6.27057	4.71741e-06	0.000179944	49.0206	16.0383	193.275	298.613
Chromosome	YP_007334607.1	hypothetical protein	NC_020059.1:2696872-2697231	98.4896	2.06512	4.18468	0.000602703	0.00924464	56.1943	10.8647	139.309	187.59
Chromosome	YP_007334608.1	ATP-dependent Clp protease proteolytic subunit 2	NC_020059.1:2697276-2697899	132.726	2.7161	6.57095	1.74853e-06	7.56566e-05	45.4337	14.4862	222.141	248.844
Chromosome	YP_007334642.1	putative trehalose oxidoreductase	NC_020059.1:2733856-2734899	123.774	2.59844	6.05631	2.58678e-07	1.41492e-05	37.0643	25.3509	223.396	209.285
Chromosome	YP_007334643.1	trehalose utilization protein	NC_020059.1:2734908-2735693	228.46	2.70878	6.5377	4.68317e-07	2.34078e-05	57.3899	46.5628	406.631	403.256
Chromosome	YP_007334653.1	protozoan/cyanobacterial globin family protein	NC_020059.1:2744624-2745013	106.949	1.85502	3.61757	0.000336468	0.00588207	58.5856	27.4203	164.41	177.381
Chromosome	YP_007334672.1	dihydroorotate dehydrogenase family protein	NC_020059.1:2758588-2759901	167.867	1.51674	2.86144	0.00330993	0.0322141	75.3243	86.9173	224.651	284.576
Chromosome	YP_007334722.1	adenylosuccinate synthetase	NC_020059.1:2811780-2813075	150.591	1.67176	3.18603	0.000875876	0.012034	69.3462	64.6706	227.161	241.188
Chromosome	YP_007334727.1	4-hydroxyphenylacetate 3-monooxygenase reductase component	NC_020059.1:2817723-2818262	48.3153	2.3413	5.0676	9.88235e-06	0.000331202	17.9344	10.8647	85.3424	79.1198
Chromosome	YP_007334794.1	putative major facilitator superfamily (MFS) drug efflux transporter	NC_020059.1:2892345-2893799	95.5038	1.438	2.70945	0.0040983	0.0374794	33.4775	62.6011	146.839	139.098
Chromosome	YP_007334800.1	lipoprotein, YaeC family	NC_020059.1:2899076-2899924	636.453	4.25273	19.0634	1.10151e-12	2.63879e-09	47.825	41.3892	983.947	1472.65
Chromosome	YP_007334829.1	phosphoglycerate dehydrogenase	NC_020059.1:2924989-2926584	135.609	1.41183	2.66074	0.00600226	0.0484695	88.4762	51.7365	213.356	188.867
Chromosome	YP_007334830.1	phosphoserine aminotransferase	NC_020059.1:2926726-2927904	291.686	1.56948	2.96798	0.00545266	0.0457456	162.605	107.095	535.9	361.144
Chromosome	YP_007334843.1	putative biopolymer transport protein, TolR	NC_020059.1:2941811-2942272	121.38	1.61359	3.06012	0.0019215	0.0212611	75.3243	36.7329	178.215	195.247
Chromosome	YP_007334862.1	hypothetical protein	NC_020059.1:2957266-2958129	315.532	2.82145	7.06873	9.69815e-07	4.3589e-05	84.8893	44.4934	558.49	574.256
Chromosome	YP_007334889.1	50S ribosomal protein L31	NC_020059.1:2987912-2988133	448.833	3.82575	14.1797	5.88347e-09	6.20225e-07	62.1724	17.5904	1111.96	603.607
Chromosome	YP_007334896.1	inositol monophosphatase family protein	NC_020059.1:2994478-2995278	68.6715	2.22083	4.66162	7.25729e-06	0.000258146	17.9344	25.3509	126.759	104.642
Chromosome	YP_007334897.1	enhanced entry protein	NC_020059.1:2995480-2996700	159.623	1.83021	3.5559	0.000671593	0.00983307	84.8893	43.4586	245.987	264.158
Chromosome	YP_007334904.1	50S ribosomal protein L36	NC_020059.1:3000520-3000645	154.059	3.15463	8.9051	1.41834e-07	8.58318e-06	39.4556	10.3473	313.759	252.673
Chromosome	YP_007334925.1	cytochrome oxidase subunit 1	NC_020059.1:3016854-3017048	81.1674	1.64675	3.13127	0.000550382	0.00857827	38.26	35.6982	116.718	133.993
Chromosome	YP_007334990.1	30S ribosomal protein S21	NC_020059.1:3095719-3095931	292.302	2.03711	4.10421	0.00166199	0.0188575	157.822	35.1808	533.39	442.816
Chromosome	YP_007335010.1	putative acetyltransferase	NC_020059.1:3118544-3119134	56.1532	2.2182	4.65313	1.41647e-05	0.000451247	13.1519	21.7293	100.403	89.3288
Chromosome	YP_007335011.1	Orn/DAP/Arg decarboxylase	NC_020059.1:3119248-3120381	176.582	3.27421	9.67466	6.7466e-09	6.74427e-07	15.5431	36.2155	308.739	345.83
Chromosome	YP_007335022.1	hypothetical protein	NC_020059.1:3129226-3130182	109.805	1.60235	3.03637	0.0010108	0.0133499	59.7812	42.9413	175.705	160.792
Chromosome	YP_007335025.1	putative beta-galactosidase	NC_020059.1:3133181-3134554	177.714	1.88584	3.69569	0.000392394	0.00659449	56.1943	80.7089	245.987	327.964
Chromosome	YP_007335041.1	integral membrane protein TerC	NC_020059.1:3152220-3152963	264.124	1.65976	3.15965	0.00626196	0.0493849	168.583	58.9796	336.349	492.584
Chromosome	YP_007335043.1	glutamyl-tRNA synthetase	NC_020059.1:3153780-3155237	145.656	1.59081	3.01219	0.00148233	0.0174331	72.9331	63.1185	232.181	214.389
Chromosome	YP_007335070.1	putative mannitol 2-dehydrogenase MtlD	NC_020059.1:3179237-3180853	107.325	1.84242	3.5861	0.000578156	0.00894427	22.7169	61.049	169.43	176.105
Chromosome	YP_007335071.1	sorbitol/mannitol ABC transporter, ATP-binding protein	NC_020059.1:3180865-3181869	42.1518	2.26327	4.80077	5.98743e-05	0.00154289	7.17374	17.073	66.5168	77.8437
Chromosome	YP_007335074.1	sorbitol/mannitol ABC transporter, substrate-binding protein (MtlE)	NC_020059.1:3183743-3185089	569.989	2.73875	6.67492	2.0218e-06	8.5318e-05	114.78	130.893	978.927	1055.36
Chromosome	YP_007335076.1	RbsD/FucU family protein	NC_020059.1:3186214-3186669	110.641	1.58795	3.00621	0.00329552	0.0322141	75.3243	27.9377	160.644	178.658
Chromosome	YP_007335087.1	septum formation protein Maf	NC_020059.1:3199026-3199715	33.8407	1.88786	3.70085	0.00103461	0.0135249	10.7606	14.4862	53.9665	56.1495
Chromosome	YP_007335088.1	translation initiation factor IF-1	NC_020059.1:3199737-3199955	91.3585	2.82142	7.06857	8.19583e-08	5.33926e-06	27.4993	12.4168	145.584	179.934
Chromosome	YP_007335093.1	UDP-N-acetylglucosamine 1-carboxyvinyltransferase	NC_020059.1:3203098-3204390	158.489	1.46873	2.76779	0.00425988	0.0382449	92.063	66.2227	247.242	228.426
Chromosome	YP_007335141.1	aspartate kinase, monofunctional class	NC_020059.1:3267089-3268363	260.171	2.02725	4.07627	0.000162821	0.00324411	89.6718	94.1604	421.692	435.159
Chromosome	YP_007335154.1	putative acetyltransferase	NC_020059.1:3276133-3276942	41.0959	1.86083	3.63215	0.000642486	0.00950289	20.3256	12.4168	64.0068	67.6347
Chromosome	YP_007335155.1	glutamate N-acetyltransferase/amino-acid acetyltransferase	NC_020059.1:3276923-3278164	174.565	2.15324	4.44827	6.08998e-05	0.00156238	72.9331	41.9065	289.913	293.509
Chromosome	YP_007335166.1	major facilitator superfamily (MFS) transporter	NC_020059.1:3290718-3292016	199.482	1.63596	3.10795	0.00250682	0.0259546	74.1287	103.99	251.007	368.8
Chromosome	YP_007335173.1	hypothetical protein	NC_020059.1:3298064-3299026	46.8381	1.42749	2.68977	0.00529526	0.044755	26.3037	21.7293	62.7517	76.5675
Chromosome	YP_007335180.1	thiol:disulfide interChange protein TlpA	NC_020059.1:3303967-3304632	95.0168	1.47568	2.78115	0.00575179	0.047438	65.7593	28.9724	106.678	178.658
Chromosome	YP_007335194.1	hypothetical protein	NC_020059.1:3317369-3318382	103.302	1.66636	3.17412	0.00126409	0.0156942	63.3681	29.4898	149.349	171.001
Chromosome	YP_007335204.1	50S ribosomal protein L28	NC_020059.1:3326350-3326649	508.428	2.8202	7.06262	2.44277e-05	0.000711717	153.04	36.2155	1111.96	732.496
Chromosome	YP_007335205.1	transmembrane protein	NC_020059.1:3326767-3327402	97.3225	2.41493	5.33294	4.13577e-06	0.000159861	15.5431	37.2503	175.705	160.792
Chromosome	YP_007335223.1	hypothetical protein	NC_020059.1:3346221-3346487	54.4314	1.9792	3.94274	0.000307369	0.00546664	29.8906	10.8647	100.403	76.5675
Chromosome	YP_007335253.1	ATP synthase F1, epsilon subunit	NC_020059.1:3384755-3385162	64.6074	2.10778	4.31029	1.97094e-05	0.000586025	25.1081	19.6599	119.228	94.4333
Chromosome	YP_007335254.1	ATP synthase F1, beta subunit	NC_020059.1:3385240-3386670	445.673	1.98536	3.95961	0.000476226	0.00760649	172.17	146.414	812.007	652.1
Chromosome	YP_007335255.1	ATP synthase F1, gamma subunit	NC_020059.1:3386695-3387579	150.266	1.74165	3.34417	0.000753256	0.0108372	51.4118	75.5353	263.557	210.561
Chromosome	YP_007335256.1	ATP synthase F1, alpha subunit	NC_020059.1:3387609-3389138	482.93	1.91798	3.77893	0.00088102	0.012076	209.234	149.518	864.719	708.25
Chromosome	YP_007335257.1	ATP synthase F1, delta subunit	NC_020059.1:3389138-3389698	101.842	1.7251	3.30604	0.000340089	0.00591387	47.825	40.8718	173.195	145.478
Chromosome	YP_007335302.1	inorganic diphosphatase	NC_020059.1:3435347-3435883	302.293	2.15548	4.45517	0.000625054	0.00936451	147.062	39.8371	525.86	496.413
Chromosome	YP_007335304.1	GTP-binding protein TypA/BipA	NC_020059.1:3436755-3438572	457.332	2.88049	7.36401	4.25991e-07	2.14774e-05	81.3024	98.2993	853.424	796.302
Chromosome	YP_007335314.1	radical SAM enzyme, Cfr family	NC_020059.1:3447031-3448266	116.785	2.12457	4.36073	7.63404e-05	0.00186648	21.5212	54.8407	210.846	179.934
Chromosome	YP_007335344.1	30S ribosomal protein S16	NC_020059.1:3476244-3476603	166.806	1.94592	3.85283	0.00128055	0.0158646	95.6499	25.3509	301.208	245.016
Chromosome	YP_007335345.1	16S rRNA processing protein RimM	NC_020059.1:3476752-3477372	53.1238	1.48387	2.79698	0.00267123	0.0272673	28.695	24.3161	77.8122	81.672
Chromosome	YP_007335348.1	50S ribosomal protein L19	NC_020059.1:3479476-3480018	511.089	3.03711	8.20845	6.00564e-07	2.87774e-05	117.171	56.9101	1094.39	775.884
Chromosome	YP_007335349.1	amino acid ABC transporter, substrate-binding protein	NC_020059.1:3480340-3481137	187.187	1.47509	2.78002	0.00559402	0.0465339	111.193	73.9832	256.027	307.546
Chromosome	YP_007335351.1	hypothetical protein	NC_020059.1:3482122-3482256	31.4982	2.25953	4.78834	0.000276588	0.00509098	11.9562	6.72574	69.0269	38.2838
Chromosome	YP_007335352.1	3-isopropylmalate dehydratase, large subunit	NC_020059.1:3482326-3483735	286.692	2.05247	4.14815	0.000235705	0.00445153	121.954	76.0526	495.739	453.025
Chromosome	YP_007335393.1	hypothetical protein	NC_020059.1:3522908-3523771	62.223	1.87439	3.66646	0.000282255	0.0051625	21.5212	26.903	69.0269	131.441
Chromosome	YP_007335407.1	ABC transporter, permease protein	NC_020059.1:3539392-3540273	57.9706	1.40002	2.63904	0.00436034	0.0387749	26.3037	33.6287	95.3826	76.5675
Chromosome	YP_007335409.1	NMT1/THI5-like protein	NC_020059.1:3541227-3542240	91.4444	2.35966	5.13251	9.81858e-06	0.000330977	14.3475	36.7329	181.98	132.717
Chromosome	YP_007335423.1	heavy metal efflux P-type ATPase	NC_020059.1:3560666-3563164	265.025	1.64369	3.12464	0.00585082	0.0479139	65.7593	164.005	328.819	501.517
Chromosome	YP_007335479.1	translation elongation factor P	NC_020059.1:3625277-3625846	195.26	2.46277	5.51274	4.09362e-06	0.000159294	62.1724	42.9413	328.819	347.106
Chromosome	YP_007335497.1	thiamin/thiamine pyrophosphate ABC transporter, substrate-binding protein	NC_020059.1:3646971-3647999	110.116	1.77537	3.42326	0.000359517	0.00614891	40.6512	51.2191	139.309	209.285
Chromosome	YP_007335513.1	50S ribosomal protein L32	NC_020059.1:3663902-3664087	412.24	3.66743	12.7059	3.87125e-09	4.40108e-07	64.5637	22.764	855.934	705.697
Chromosome	YP_007335525.1	putative amino acid ABC transporter, substrate-binding protein	NC_020059.1:3676218-3676991	574.071	2.09185	4.26294	0.000956187	0.0127448	271.407	96.7472	840.873	1087.26
Chromosome	YP_007335531.1	cyclic beta-1,2-glucan exporter protein NdvA	NC_020059.1:3684925-3686703	2145.81	2.08309	4.23713	0.00121191	0.015192	899.109	471.319	2725.94	4486.86
Chromosome	YP_007335588.1	50S ribosomal protein L21	NC_020059.1:3768812-3769129	626.073	2.50032	5.65811	6.28774e-05	0.00158636	218.799	87.4346	1180.99	1017.07
Chromosome	YP_007335589.1	50S ribosomal protein L27	NC_020059.1:3769162-3769431	369.014	2.6015	6.06919	1.23913e-05	0.000403622	117.171	55.8754	754.276	548.734
Chromosome	YP_007335590.1	putative acetyltransferase	NC_020059.1:3769560-3770195	190.131	3.09171	8.52509	7.22908e-09	7.09816e-07	32.2818	34.1461	386.551	307.546
Chromosome	YP_007335591.1	putative acetyltransferase	NC_020059.1:3770192-3770779	129.234	2.97136	7.84276	1.55688e-08	1.25372e-06	32.2818	18.1078	258.537	208.008
Chromosome	YP_007335592.1	Obg family GTPase CgtA	NC_020059.1:3771046-3772149	166.071	2.12976	4.37643	4.92314e-05	0.00129747	66.9549	44.4934	287.403	265.434
Chromosome	YP_007335594.1	glutamate-5-semialdehyde dehydrogenase	NC_020059.1:3773308-3774591	89.7003	1.30697	2.47421	0.00625896	0.0493849	46.6293	51.7365	145.584	114.851
Chromosome	YP_007335620.1	3-isopropylmalate dehydrogenase	NC_020059.1:3798319-3799431	185.443	2.44889	5.45997	3.13481e-06	0.000123644	47.825	52.7712	346.39	294.785
Chromosome	YP_007335628.1	hypothetical protein	NC_020059.1:3805871-3806578	212.542	1.96367	3.90053	0.000356566	0.00611647	99.2368	56.9101	315.014	379.009
pRtrCIAT899a	YP_007335708.1	transcriptional regulator, TetR family	NC_020060.1:59532-60122	226.151	2.38906	5.23817	0.000126229	0.00269071	95.6499	24.8335	345.135	438.987
pRtrCIAT899a	YP_007335709.1	hypothetical protein	NC_020060.1:60228-60530	54.0133	3.38343	10.4355	4.14415e-10	7.07575e-08	5.97812	8.7952	96.6377	104.642
pRtrCIAT899a	YP_007335710.1	hypothetical protein	NC_020060.1:60579-61166	152.121	2.99652	7.98071	1.81735e-08	1.41583e-06	21.5212	34.6634	243.477	308.822
pRtrCIAT899a	YP_007335711.1	chorismate mutase	NC_020060.1:61304-61600	84.767	2.34119	5.06721	1.26915e-05	0.000411093	37.0643	13.4515	143.074	145.478
pRtrCIAT899b	YP_007335880.1	transcriptional regulator, XRE family	NC_020061.1:13329-13919	55.0701	1.41977	2.67544	0.00400346	0.0369619	32.2818	24.8335	86.5974	76.5675
pRtrCIAT899b	YP_007335893.1	hypothetical protein	NC_020061.1:31167-31568	163.992	2.08622	4.24633	0.000240863	0.00450016	78.9112	32.0766	223.396	321.584
pRtrCIAT899b	YP_007335911.1	putative alkanesulfonate monooxygenase	NC_020061.1:52827-53996	98.4119	2.62895	6.18576	2.77663e-06	0.000111798	10.7606	34.1461	130.524	218.217
pRtrCIAT899b	YP_007335930.1	putative transcriptional regulator, XRE family	NC_020061.1:69675-70181	94.7021	2.59131	6.02644	1.81556e-07	1.03202e-05	28.695	19.6599	155.624	174.829
pRtrCIAT899b	YP_007335945.1	family S9 prolyl oligopeptidase	NC_020061.1:85967-88156	459.447	2.26081	4.79261	6.46525e-05	0.00161902	130.323	144.862	798.202	764.399
pRtrCIAT899b	YP_007335948.1	transcriptional regulator, AraC family	NC_020061.1:89454-90494	107.293	1.43144	2.69715	0.00340192	0.0328739	47.825	61.5664	183.235	136.545
pRtrCIAT899b	YP_007335966.1	N-acyltransferase NodA3	NC_020061.1:108032-108622	298.105	1.84417	3.59047	0.001162	0.0147424	150.649	82.7784	494.484	464.51
pRtrCIAT899b	YP_007335968.1	aquaporin Z	NC_020061.1:109198-109953	63.7626	1.48941	2.80774	0.00383813	0.0360088	19.13	42.4239	104.168	89.3288
pRtrCIAT899b	YP_007335970.1	putative BacS-like phasin	NC_020061.1:111993-112451	102.127	1.878	3.67564	9.71188e-05	0.0021761	40.6512	40.3545	179.47	148.031
pRtrCIAT899b	YP_007335971.1	hypothetical protein	NC_020061.1:113078-113383	341.307	2.49552	5.63931	0.000138555	0.00291065	133.91	29.4898	548.45	653.376
pRtrCIAT899b	YP_007335998.1	transcriptional regulator, GntR family	NC_020061.1:147908-148624	201.048	2.28298	4.86681	1.69302e-05	0.000524926	64.5637	56.9101	380.276	302.442
pRtrCIAT899b	YP_007336000.1	HAD-superfamily hydrolase	NC_020061.1:150971-151639	425.723	2.85066	7.2133	7.01554e-07	3.33411e-05	99.2368	71.3963	857.189	675.07
pRtrCIAT899b	YP_007336001.1	DegT/DnrJ/EryC1/StrS family aminotransferase	NC_020061.1:151718-153004	914.895	3.81619	14.086	4.14929e-10	7.07575e-08	65.7593	108.129	1939.03	1546.66
pRtrCIAT899b	YP_007336002.1	XylR-type repressor	NC_020061.1:153372-154673	150.672	2.07238	4.20579	0.000471856	0.00755752	20.3256	78.6394	248.497	255.225
pRtrCIAT899b	YP_007336004.1	hypothetical protein	NC_020061.1:156178-156771	78.1376	1.33134	2.51637	0.00481844	0.0416515	41.8468	42.9413	115.463	112.299
pRtrCIAT899b	YP_007336005.1	hypothetical protein	NC_020061.1:156803-157384	111.381	1.46653	2.76356	0.00464266	0.0405394	74.1287	37.7676	194.53	139.098
pRtrCIAT899b	YP_007336007.1	hydrogenase expression/formation protein HypD	NC_020061.1:158574-159731	58.6912	1.61954	3.07276	0.0016991	0.0192035	16.7387	35.6982	85.3424	96.9855
pRtrCIAT899b	YP_007336010.1	hydrogenase nickel incorporation protein HypB	NC_020061.1:162222-163091	55.3993	1.90336	3.74083	0.00131049	0.0160378	5.97812	33.6287	105.423	76.5675
pRtrCIAT899b	YP_007336011.1	hydrogenase nickel incorporation protein HypA	NC_020061.1:163091-163432	25.1191	2.23319	4.70173	0.000537564	0.00842377	7.17374	7.24311	42.6712	43.3883
pRtrCIAT899b	YP_007336077.1	Transcriptional regulator NodD1	NC_020061.1:234413-235339	260.634	2.21153	4.63167	8.21292e-05	0.00193571	104.019	58.4622	407.886	472.166
pRtrCIAT899b	YP_007336036.1	transcriptional regulator, AraC family	NC_020061.1:189802-190851	123.483	1.8505	3.60626	0.000416541	0.00692007	31.0862	65.7053	212.101	185.038
pRtrCIAT899b	YP_007336039.1	N-acyltransferase NodA2	NC_020061.1:192166-192756	89.8669	1.36334	2.57281	0.0042606	0.0382449	53.8031	42.4239	130.524	132.717
pRtrCIAT899b	YP_007336041.1	acyl carrier protein NodF	NC_020061.1:194950-195231	23.9574	1.80421	3.49239	0.00590266	0.0481345	11.9562	6.72574	41.4161	35.7315
pRtrCIAT899b	YP_007336042.1	beta-ketoacyl-ACP synthase NodE	NC_020061.1:195232-196440	52.1357	1.44606	2.72463	0.00505245	0.0432705	20.3256	31.5593	94.1276	62.5301
pRtrCIAT899b	YP_007336046.1	tellurite resistance protein TehB	NC_020061.1:202379-203347	84.2717	1.99089	3.97483	0.00170929	0.0192811	4.7825	51.2191	131.779	149.307
pRtrCIAT899b	YP_007336047.1	coproporphyrinogen III oxidase family protein	NC_020061.1:203344-204696	169.128	2.59302	6.03361	2.85136e-05	0.000810401	13.1519	63.1185	276.108	324.136
pRtrCIAT899b	YP_007336049.1	cbb3-type cytochrome c oxidase subunit I	NC_020061.1:205508-207124	208.382	2.61689	6.13426	0.000336814	0.00588207	3.58687	77.6047	414.161	338.173
pRtrCIAT899b	YP_007336050.1	cbb3-type cytochrome c oxidase subunit II	NC_020061.1:207132-207863	70.0927	2.91656	7.55044	5.92102e-08	4.03884e-06	7.17374	19.1425	145.584	108.471
pRtrCIAT899b	YP_007336057.1	outer membrane protein, OmpW family	NC_020061.1:214099-214779	149.623	2.89274	7.42682	1.26154e-07	7.78128e-06	17.9344	40.3545	279.873	260.33
pRtrCIAT899b	YP_007336058.1	putative glycine oxidase ThiO	NC_020061.1:215139-216119	68.9443	1.87292	3.66272	0.000760242	0.0108569	10.7606	40.8718	102.913	121.232
pRtrCIAT899b	YP_007336067.1	transcriptional regulator FixK	NC_020061.1:225187-225846	85.0007	1.85322	3.61306	0.00027657	0.00509098	21.5212	45.0107	129.269	144.202
pRtrCIAT899b	YP_007336072.1	putative polysaccharide inhibition protein PsiB	NC_020061.1:230246-230707	173.885	1.61016	3.05286	0.00545197	0.0457456	115.976	40.8718	293.678	245.016
pRtrCIAT899b	YP_007336073.1	putative transcriptional regulator, XRE family	NC_020061.1:231593-232138	144.328	1.85441	3.61604	0.00021242	0.00409173	56.1943	58.9796	217.121	245.016
pRtrCIAT899b	YP_007336076.1	hypothetical protein	NC_020061.1:234142-234381	57.0905	1.77524	3.42294	0.000755416	0.0108384	33.4775	15.0036	79.0672	100.814
pRtrCIAT899b	YP_007336091.1	hypothetical protein	NC_020061.1:247023-247277	36.9428	1.61986	3.07344	0.00570101	0.0471533	23.9125	9.82993	48.9464	65.0824
pRtrCIAT899b	YP_007336096.1	hypothetical protein	NC_020061.1:252830-253711	58.8919	1.44311	2.71906	0.00480517	0.0416448	19.13	39.3197	91.6175	85.5004
pRtrCIAT899b	YP_007336097.1	nitrogen fixation protein NifT/FixT/FixU	NC_020061.1:253746-253958	18.3395	2.33472	5.04454	0.0012968	0.0159636	3.58687	5.17365	28.8658	35.7315
pRtrCIAT899b	YP_007336100.1	nitrogenase cofactor biosynthesis protein NifB	NC_020061.1:254600-256081	139.699	1.3761	2.59565	0.00622767	0.0493849	60.9768	85.3652	212.101	200.352
pRtrCIAT899b	YP_007336102.1	ferredoxin like protein FixX	NC_020061.1:258239-258538	57.9089	2.0906	4.25925	8.69353e-05	0.00200817	10.7606	27.4203	106.678	86.7765
pRtrCIAT899b	YP_007336103.1	electron transfer flavoprotein-quinone oxidoreductase FixC	NC_020061.1:258551-259855	118.253	2.49778	5.64817	9.13263e-06	0.000311477	13.1519	46.0455	207.081	206.732
pRtrCIAT899b	YP_007336104.1	electron transfer flavoprotein subunit alpha, NifB	NC_020061.1:259868-260980	87.3459	2.56364	5.91198	3.49927e-05	0.000975422	3.58687	35.6982	151.859	158.24
pRtrCIAT899b	YP_007336105.1	electron transfer flavoprotein subunit beta, FixA	NC_020061.1:260993-261844	48.5052	1.87897	3.67813	0.00198642	0.021813	4.7825	30.0072	92.8726	66.3585
pRtrCIAT899b	YP_007336107.1	cysteine desulfurase NifS	NC_020061.1:262605-263831	84.6967	1.69201	3.23107	0.00584871	0.0479139	8.36937	61.049	145.584	123.784
pRtrCIAT899b	YP_007336108.1	NifU-like N terminal domain-containing protein	NC_020061.1:263879-264520	37.0762	1.85429	3.61574	0.00633071	0.0498039	1.19562	24.3161	58.9866	63.8063
pRtrCIAT899b	YP_007336110.1	nitrogen fixation protein NifQ	NC_020061.1:265351-266007	65.4315	1.96955	3.91645	0.000226906	0.00429935	11.9562	34.6634	109.188	105.918
pRtrCIAT899b	YP_007336111.1	RNA polymerase sigma-54 factor	NC_020061.1:266053-267495	107.988	1.98359	3.95476	0.000331509	0.00586002	17.9344	58.4622	180.725	174.829
pRtrCIAT899b	YP_007336112.1	putative peroxiredoxin PrxS (atypical-2-Cys peroxiredoxin)	NC_020061.1:267575-268114	86.1177	2.03115	4.08731	4.16739e-05	0.00113439	22.7169	38.285	141.819	141.65
pRtrCIAT899b	YP_007336124.1	hypothetical protein	NC_020061.1:281777-282742	135.627	2.00474	4.01317	0.000292976	0.00527538	27.4993	67.7748	268.577	178.658
pRtrCIAT899b	YP_007336125.1	hypothetical protein	NC_020061.1:282989-283114	35.284	1.98235	3.95136	0.00140651	0.0167797	8.36937	15.5209	85.3424	31.9031
pRtrCIAT899b	YP_007336128.1	nitrogenase iron protein NifH	NC_020061.1:285319-286212	405.47	3.57303	11.9012	2.55238e-06	0.000104216	2.39125	66.2227	822.048	731.22
pRtrCIAT899b	YP_007336129.1	nitrogenase molybdenum-iron protein alpha chain	NC_020061.1:286316-287818	464.975	3.80766	14.003	1.26649e-08	1.04902e-06	13.1519	66.7401	922.451	857.556
pRtrCIAT899b	YP_007336130.1	nitrogenase molybdenum-iron protein beta chain	NC_020061.1:287944-289485	539.417	3.42127	10.7129	5.14829e-07	2.52964e-05	19.13	103.99	1039.17	995.378
pRtrCIAT899b	YP_007336131.1	nitrogenase iron-molybdenum cofactor biosynthesis protein NifE	NC_020061.1:289517-291043	297.643	3.78532	13.7878	7.23035e-08	4.76382e-06	3.58687	44.4934	586.101	556.391
pRtrCIAT899b	YP_007336132.1	Nitrogenase iron-molybdenum cofactor biosynthesis protein NifN	NC_020061.1:291043-292434	116.229	3.3896	10.4802	5.43723e-08	3.75299e-06	2.39125	25.8682	214.611	222.046
pRtrCIAT899b	YP_007336133.1	nitrogen fixation protein NifX	NC_020061.1:292400-292900	45.1414	3.12716	8.73711	1.68302e-07	9.85669e-06	2.39125	10.8647	67.7719	99.5378
pRtrCIAT899b	YP_007336134.1	Putative nitrogen fixation protein	NC_020061.1:292913-293401	59.7157	3.23171	9.39378	1.20365e-08	1.03365e-06	3.58687	13.4515	89.1075	132.717
pRtrCIAT899b	YP_007336136.1	ferredoxin-3 fdxB	NC_020061.1:293628-293957	15.2061	3.12905	8.74861	0.000125413	0.00269071	0	2.58682	27.6108	30.627
pRtrCIAT899b	YP_007336144.1	diaminobutyrate-pyruvate aminotransferase	NC_020061.1:300400-301674	250.989	1.82809	3.55068	0.00200717	0.0219845	52.6074	141.758	424.202	385.39
pRtrCIAT899b	YP_007336145.1	putative IS66 family transposase, OrfC	NC_020061.1:301955-303553	351.458	2.30842	4.9534	4.04354e-05	0.00110587	96.8455	107.612	499.504	701.869
pRtrCIAT899b	YP_007336150.1	transcriptional regulator, RpiR family	NC_020061.1:308041-308934	119.278	1.4467	2.72584	0.00276105	0.0280361	64.5637	56.9101	175.705	179.934
pRtrCIAT899b	YP_007336152.1	hypothetical protein	NC_020061.1:312702-313571	238.748	2.20164	4.60001	8.33883e-05	0.00194954	53.8031	94.6778	455.578	350.935
pRtrCIAT899b	YP_007336161.1	radical SAM superfamily protein	NC_020061.1:326063-327205	193.065	1.5197	2.86732	0.00361642	0.0343176	101.628	84.8478	301.208	284.576
pRtrCIAT899b	YP_007336242.1	HemN C-terminal domain-containing protein	NC_020061.1:418582-419235	80.1946	1.54952	2.92719	0.00204358	0.0221885	27.4993	48.1149	143.074	102.09
pRtrCIAT899b	YP_007336252.1	hypothetical protein	NC_020061.1:426904-427041	93.2565	1.92313	3.79246	5.92277e-05	0.00153304	34.6731	37.2503	155.624	145.478
pRtrCIAT899b	YP_007336302.1	hypothetical protein	NC_020061.1:489811-490113	46.0535	2.35885	5.12961	3.27976e-05	0.00092311	5.97812	18.6251	70.2819	89.3288
pRtrCIAT899b	YP_007336319.1	putative phospholipid N-methyltransferase	NC_020061.1:508748-509338	95.6749	1.78736	3.45182	0.000636068	0.00945621	22.7169	54.8407	143.074	162.068
pRtrCIAT899c	YP_007336362.1	hypothetical protein	NC_020062.1:185-355	84.4037	2.38144	5.21055	1.22314e-06	5.37256e-05	23.9125	24.8335	124.248	164.62
pRtrCIAT899c	YP_007336538.1	putative polar amino acid ABC transporter, permease protein	NC_020062.1:205467-206216	41.6613	2.37862	5.20039	7.58015e-05	0.00186228	3.58687	17.5904	76.5571	68.9108
pRtrCIAT899c	YP_007336539.1	putative polar amino acid ABC transporter, substrate-binding protein	NC_020062.1:206245-207078	204.562	3.58639	12.0119	7.85717e-10	1.1186e-07	13.1519	33.6287	338.859	432.607
pRtrCIAT899c	YP_007336546.1	transcriptional regulator, CopG family	NC_020062.1:212412-212657	141.836	1.89207	3.71168	0.000634781	0.00945621	78.9112	30.5245	240.967	216.941
pRtrCIAT899c	YP_007336714.1	CBS-domain-containing membrane protein	NC_020062.1:399662-400783	64.9701	1.55569	2.93975	0.00118687	0.0149923	33.4775	28.9724	97.8927	99.5378
pRtrCIAT899c	YP_007336787.1	hypothetical protein	NC_020062.1:483109-483585	341.452	1.99766	3.99352	0.00110891	0.0142245	175.757	61.049	553.47	575.533
pRtrCIAT899c	YP_007336841.1	hypothetical protein	NC_020062.1:539956-540111	228.358	2.68532	6.43223	2.02626e-06	8.5318e-05	69.3462	34.6634	434.242	375.181
pRtrCIAT899c	YP_007336842.1	hypothetical protein	NC_020062.1:540292-540615	36.5621	1.88725	3.6993	0.00175245	0.0196153	5.97812	20.1772	67.7719	52.3211
pRtrCIAT899c	YP_007336847.1	hypothetical protein	NC_020062.1:543858-544562	159.319	2.63689	6.21988	3.08473e-07	1.64085e-05	35.8687	40.8718	284.893	275.643
pRtrCIAT899c	YP_007336848.1	secreted lyase	NC_020062.1:544667-544942	26.8057	2.37679	5.19382	0.000223412	0.00424702	5.97812	7.76047	56.4766	37.0076
pRtrCIAT899c	YP_007336850.1	hypothetical protein	NC_020062.1:545773-545958	61.6022	1.77536	3.42322	0.00039525	0.00662329	22.7169	28.4551	76.5571	118.68
pRtrCIAT899c	YP_007336911.1	2OG-Fe (II) oxygenase	NC_020062.1:604637-605701	83.3694	1.58611	3.00238	0.00136452	0.0164595	46.6293	32.0766	102.913	151.859
pRtrCIAT899c	YP_007336979.1	chaperone protein HtpG	NC_020062.1:677915-679804	884.627	2.37747	5.19626	0.000482609	0.00764527	361.078	84.8478	1335.36	1757.22
pRtrCIAT899c	YP_007337002.1	quinolinate synthetase complex, A subunit	NC_020062.1:703633-704604	404.472	3.17127	9.00837	3.25807e-08	2.37836e-06	52.6074	76.0526	683.994	805.235
pRtrCIAT899c	YP_007337003.1	L-aspartate oxidase	NC_020062.1:704601-706142	171.755	2.41821	5.34508	0.000156944	0.0031772	13.1519	72.9484	235.947	364.972
pRtrCIAT899c	YP_007337004.1	nicotinate-nucleotide diphosphorylase	NC_020062.1:706144-707001	107.259	2.78241	6.88001	3.9592e-07	2.03145e-05	13.1519	31.5593	139.309	245.016
pRtrCIAT899c	YP_007337026.1	hypothetical protein	NC_020062.1:735171-735437	58.3638	1.68229	3.20937	0.00120393	0.0151747	35.8687	16.5557	86.5974	94.4333
pRtrCIAT899c	YP_007337027.1	hypothetical protein	NC_020062.1:735483-735668	229.821	2.26325	4.80071	0.00048184	0.00764527	108.802	21.7293	449.302	339.449
pRtrCIAT899c	YP_007337031.1	hypothetical protein	NC_020062.1:738764-739624	195.117	2.4011	5.28207	8.32581e-06	0.000286849	64.5637	44.4934	293.678	377.733
pRtrCIAT899c	YP_007337032.1	hypothetical protein	NC_020062.1:739726-740070	1697.96	2.20186	4.60073	0.00149563	0.0175516	773.569	182.63	2511.32	3324.31
pRtrCIAT899c	YP_007337037.1	thiamine biosynthesis protein ThiC	NC_020062.1:742783-744609	254.269	3.06014	8.34052	6.04165e-08	4.0732e-06	34.6731	53.2886	374	555.115
pRtrCIAT899c	YP_007337079.1	ErfK/YbiS/YcfS/YnhG family protein	NC_020062.1:788530-789303	185.302	1.61781	3.06909	0.00378833	0.035657	114.78	52.7712	263.557	310.098
pRtrCIAT899c	YP_007337103.1	transcriptional regulator, GntR family	NC_020062.1:813459-814166	263.901	1.72784	3.31231	0.0054598	0.0457456	166.192	50.1844	331.329	507.898
pRtrCIAT899c	YP_007337105.1	putative transcriptional regulator protein, GntR family	NC_020062.1:815615-816292	53.0961	1.65575	3.15086	0.000896117	0.0121964	23.9125	23.7988	72.792	91.881
pRtrCIAT899c	YP_007337157.1	sulfate ABC transporter, susbtrate-binding protein	NC_020062.1:866945-867973	671.672	4.05674	16.6418	4.13289e-11	1.73e-08	38.26	67.2574	1012.81	1568.36
pRtrCIAT899c	YP_007337158.1	sulfate ABC transporter, permease protein CysT	NC_020062.1:867980-868837	49.0604	2.11989	4.3466	0.000160881	0.00322765	9.56499	21.7293	56.4766	108.471
pRtrCIAT899c	YP_007337196.1	hypothetical protein	NC_020062.1:903358-903711	919.058	2.43111	5.3931	0.000128438	0.00272779	324.014	142.793	1292.69	1916.74
pRtrCIAT899c	YP_007337212.1	acyl-CoA dehydrogenase	NC_020062.1:919541-920710	47.2167	1.81778	3.52539	0.00240759	0.0254266	5.97812	29.4898	60.2417	93.1572
pRtrCIAT899c	YP_007337214.1	hypothetical protein	NC_020062.1:921859-922017	44.9387	1.70407	3.25819	0.00131113	0.0160378	23.9125	15.5209	79.0672	61.254
pRtrCIAT899c	YP_007337241.1	hypothetical protein	NC_020062.1:954671-955333	90.2163	1.56561	2.96002	0.00389141	0.036302	62.1724	23.2814	165.665	109.747
pRtrCIAT899c	YP_007337248.1	putative taurine ABC transporter, substrate-binding protein TauA	NC_020062.1:961585-962598	68.1526	1.6891	3.22455	0.00559136	0.0465339	7.17374	48.6323	84.0873	132.717
pRtrCIAT899c	YP_007337262.1	heavy metal efflux P-type ATPase	NC_020062.1:975169-977520	672.247	2.09646	4.27658	0.000620846	0.00934547	277.385	158.314	855.934	1397.36
pRtrCIAT899c	YP_007337319.1	hypothetical protein	NC_020062.1:1037924-1038070	1721.99	2.71835	6.58119	9.30423e-05	0.00211044	541.618	122.615	3412.44	2811.3
pRtrCIAT899c	YP_007337326.1	transcriptional regulator, XRE family	NC_020062.1:1047296-1047541	171.1	2.07369	4.20962	0.000799695	0.0112267	92.063	21.212	262.302	308.822
pRtrCIAT899c	YP_007337382.1	hypothetical protein	NC_020062.1:1102589-1103203	105.156	2.14292	4.41656	2.0137e-05	0.000592662	45.4337	25.8682	171.94	177.381
pRtrCIAT899c	YP_007337427.1	hypothetical protein	NC_020062.1:1151788-1151991	42.6681	1.46921	2.7687	0.00581438	0.0478423	26.3037	16.5557	64.0068	63.8063
pRtrCIAT899c	YP_007337433.1	7-cyano-7-deazaguanosine biosynthesis protein QueE	NC_020062.1:1155260-1155988	43.835	2.41821	5.34508	7.96983e-06	0.000279104	9.56499	13.9688	79.0672	72.7392
pRtrCIAT899c	YP_007337434.1	queuosine biosynthesis protein QueD	NC_020062.1:1155985-1156344	29.4979	2.21165	4.63203	0.000444501	0.0073009	4.7825	11.8994	46.4363	54.8734
pRtrCIAT899c	YP_007337435.1	7-cyano-7-deazaguanine synthase	NC_020062.1:1156341-1157051	65.51	2.71793	6.57927	8.8631e-07	4.01471e-05	5.97812	21.7293	104.168	130.165
pRtrCIAT899c	YP_007337450.1	ribose-5-phosphate isomerase B	NC_020062.1:1175074-1175529	76.1817	1.8212	3.53375	0.000221037	0.00422962	34.6731	27.9377	96.6377	145.478
pRtrCIAT899c	YP_007337451.1	triosephosphate isomerase	NC_020062.1:1175541-1176311	63.6898	1.65287	3.14459	0.00196696	0.0216814	28.695	27.9377	56.4766	141.65
pRtrCIAT899c	YP_007337452.1	transcriptional regulator, DeoR family	NC_020062.1:1176308-1177084	49.6788	2.02994	4.08388	0.000153902	0.00314198	10.7606	23.2814	72.792	91.881
pRtrCIAT899c	YP_007337541.1	hypothetical protein	NC_020062.1:1284489-1285016	73.7938	1.38877	2.61856	0.00337533	0.032726	38.26	39.3197	112.953	104.642
pRtrCIAT899c	YP_007337542.1	hypothetical protein	NC_020062.1:1285087-1285248	30.4477	1.64008	3.11682	0.00573741	0.0473868	15.5431	11.382	50.2014	44.6644
pRtrCIAT899c	YP_007337606.1	hypothetical protein	NC_020062.1:1357022-1357309	1178.55	1.77175	3.41468	0.00369929	0.0348756	549.987	391.645	1575.07	2197.49
pRtrCIAT899c	YP_007337672.1	molecular chaperone, DnaJ family	NC_020062.1:1432117-1432746	73.1388	1.3916	2.6237	0.00591321	0.0481528	51.4118	25.8682	99.1477	116.127
pRtrCIAT899c	YP_007337770.1	pyridoxal 4-dehydrogenase	NC_020062.1:1535545-1536564	194.167	1.61669	3.0667	0.00328376	0.0321609	112.389	63.6359	252.262	348.382
pRtrCIAT899c	YP_007337838.1	oxidoreductase, aldo/keto reductase family	NC_020062.1:1620127-1621170	80.668	2.23333	4.70217	0.000222643	0.00424633	5.97812	40.3545	110.443	165.896
pRtrCIAT899c	YP_007337842.1	NIPSNAP domain-containing protein	NC_020062.1:1625740-1626087	137.225	2.02953	4.08271	0.000123764	0.00266761	65.7593	32.594	223.396	227.15
pRtrCIAT899c	YP_007337867.1	alkaline phosphatase protein	NC_020062.1:1651325-1653040	179.262	1.87379	3.66494	0.000305363	0.00546449	65.7593	74.5005	304.973	271.815
pRtrCIAT899c	YP_007337878.1	hypothetical protein	NC_020062.1:1662555-1662953	1210.69	1.74544	3.35297	0.0051747	0.0440571	553.574	422.17	1345.4	2521.62
pRtrCIAT899c	YP_007338103.1	NmrA family protein	NC_020062.1:1899455-1900324	32.408	1.93454	3.82255	0.00482031	0.0416515	1.19562	19.6599	57.7316	51.045
pRtrCIAT899c	YP_007338104.1	hypothetical protein	NC_020062.1:1900549-1900974	399.268	3.54465	11.6693	1.53273e-09	1.97484e-07	60.9768	35.6982	854.679	645.719
pRtrCIAT899c	YP_007338142.1	hypothetical protein	NC_020062.1:1938955-1939275	235.955	2.76158	6.78139	7.48295e-07	3.48804e-05	65.7593	36.7329	434.242	407.084
pRtrCIAT899c	YP_007338175.1	hypothetical protein	NC_020062.1:1980645-1980962	40.0152	2.24802	4.75029	0.000334914	0.00588207	20.3256	4.13892	56.4766	79.1198
pRtrCIAT899c	YP_007338179.1	putative major facilitator superfamily (MFS) drug efflux transporter	NC_020062.1:1983525-1985045	60.3788	1.37971	2.60216	0.00469967	0.0409755	26.3037	36.7329	86.5974	91.881
pRtrCIAT899c	YP_007338249.1	multicopper oxidase family protein	NC_020062.1:2062617-2064092	266.571	3.04644	8.26172	8.48153e-08	5.46399e-06	35.8687	56.9101	390.316	583.189
pRtrCIAT899c	YP_007338250.1	Cu(I)-responsive transcriptional regulator	NC_020062.1:2064413-2064862	59.8786	1.95228	3.86987	0.00011778	0.00258056	17.9344	26.3856	79.0672	116.127

## Sheet: Down-regulated
Chromosome	YP_007332966.1	hydroxymethylglutaryl-CoA lyase	NC_020059.1:1036075-1036944	42.817	-3.89932	-14.9214	1.22778e-08	1.03365e-06	118.367	46.5628	2.51007	3.82838
Chromosome	YP_007332964.1	endoribonuclease L-PSP	NC_020059.1:1033697-1034080	91.0271	-3.73222	-13.2895	1.08135e-10	3.42334e-08	230.755	114.338	7.53021	11.4851
Chromosome	YP_007332965.1	methylcrotonoyl-CoA carboxylase subunit alpha	NC_020059.1:1034090-1036078	185.459	-3.57759	-11.9388	5.18833e-09	5.67584e-07	487.815	212.12	12.5503	29.3509
Chromosome	YP_007332616.1	flagellar basal body rod protein FlgB	NC_020059.1:669166-669723	36.7943	-3.49719	-11.2917	3.50536e-07	1.831e-05	95.6499	43.976	6.27517	1.27613
Chromosome	YP_007332627.1	putative flagellin protein	NC_020059.1:677876-678787	225.292	-3.489	-11.2278	6.94704e-08	4.62976e-06	671.941	177.456	32.6309	19.1419
Chromosome	YP_007335227.1	carbon monoxide dehydrogenase large chain	NC_020059.1:3350236-3352593	98.1592	-3.36869	-10.3294	5.51291e-10	8.63887e-08	215.212	149.518	10.0403	17.8658
Chromosome	YP_007332613.1	flagellar basal-body rod protein FlgF	NC_020059.1:666448-667182	59.2826	-3.32694	-10.0348	1.31954e-08	1.07756e-06	148.257	72.4311	8.78524	7.65675
Chromosome	YP_007332967.1	enoyl-CoA hydratase	NC_020059.1:1036941-1037729	57.2076	-3.29778	-9.83398	8.98291e-09	8.13796e-07	132.714	79.6742	8.78524	7.65675
Chromosome	YP_007335471.1	putative sugar ABC transporter, ATP-binding protein	NC_020059.1:3615531-3616610	27.1421	-3.20513	-9.22234	1.82025e-05	0.000549677	21.5212	80.7089	2.51007	3.82838
Chromosome	YP_007332962.1	isovaleryl-CoA dehydrogenase 2	NC_020059.1:1030880-1032043	174.623	-3.20157	-9.19958	5.43613e-09	5.8368e-07	374.23	268.512	23.8457	31.9031
Chromosome	YP_007332617.1	flagellar basal-body rod protein FlgC	NC_020059.1:669740-670156	30.9022	-3.16955	-8.99763	1.41224e-05	0.000451247	89.6718	26.3856	6.27517	1.27613
Chromosome	YP_007332963.1	methylcrotonoyl-CoA carboxylase beta chain	NC_020059.1:1032070-1033686	188.772	-3.15823	-8.92735	9.74338e-09	8.6911e-07	413.686	279.377	30.1208	31.9031
Chromosome	YP_007332614.1	flagellar protein export ATPase FliI	NC_020059.1:667195-668580	30.1553	-2.94386	-7.69469	8.36107e-06	0.000286849	56.1943	54.3233	6.27517	3.82838
Chromosome	YP_007335235.1	major facilitator superfamily (MFS) transporter	NC_020059.1:3364192-3365853	55.9807	-2.90253	-7.47739	2.70934e-07	1.46811e-05	131.519	70.879	10.0403	11.4851
Chromosome	YP_007333973.1	hypothetical protein	NC_020059.1:2071162-2072127	62.9652	-2.8782	-7.35232	1.52514e-07	9.11627e-06	88.4762	138.136	16.3155	8.93288
Chromosome	YP_007332636.1	chemotaxis motility protein MotD	NC_020059.1:689011-690615	62.4822	-2.85116	-7.21583	1.80243e-07	1.03202e-05	138.692	85.8826	10.0403	15.3135
Chromosome	YP_007332639.1	flagellar hook-associated protein FlgK	NC_020059.1:692611-694101	73.8192	-2.82723	-7.0971	2.0454e-06	8.5318e-05	205.647	60.5317	15.0604	14.0374
Chromosome	YP_007332774.1	two component sensor kinase	NC_020059.1:838211-839944	41.961	-2.79859	-6.95762	1.07453e-05	0.000356008	37.0643	114.338	8.78524	7.65675
Chromosome	YP_007334089.1	hypothetical protein	NC_020059.1:2188780-2188902	44.9972	-2.79229	-6.92729	3.67433e-05	0.00101932	138.692	24.8335	7.53021	8.93288
Chromosome	YP_007332143.1	transcriptional regulator, MucR family	NC_020059.1:186828-187325	62.3206	-2.76286	-6.78741	7.73794e-07	3.53264e-05	148.257	74.5005	16.3155	10.209
Chromosome	YP_007332594.1	methyl-accepting chemotaxis protein	NC_020059.1:648659-650374	42.0043	-2.75653	-6.75768	2.81281e-06	0.000112473	59.7812	90.5388	10.0403	7.65675
Chromosome	YP_007334377.1	transcription antitermination protein NusG	NC_020059.1:2462412-2463086	12.1531	-2.74563	-6.70681	0.00179533	0.0199795	11.9562	34.1461	2.51007	0
Chromosome	YP_007332162.1	diguanylate cyclase/phosphodiesterase	NC_020059.1:207399-209741	120.254	-2.72417	-6.60782	7.52412e-07	3.48804e-05	291.732	136.067	22.5906	30.627
Chromosome	YP_007332628.1	putative flagellin protein	NC_020059.1:679044-679955	315.215	-2.69939	-6.49527	0.000123401	0.00266761	1007.91	131.411	57.7316	63.8063
Chromosome	YP_007332651.1	N-acetyl mannosamine transferase protein	NC_020059.1:702063-702968	28.3316	-2.66774	-6.35434	8.06038e-05	0.00190785	57.3899	44.4934	2.51007	8.93288
Chromosome	YP_007335234.1	methyl accepting chemotaxis protein	NC_020059.1:3362445-3364118	29.6749	-2.65095	-6.28083	0.000286464	0.00521149	16.7387	90.5388	3.7651	7.65675
Chromosome	YP_007332526.1	2-nitropropane dioxygenase	NC_020059.1:571476-572444	76.5201	-2.63675	-6.21928	2.36796e-05	0.000693404	49.0206	222.984	22.5906	11.4851
Chromosome	YP_007332618.1	flagellar hook-basal body complex protein FliE	NC_020059.1:670153-670503	15.3061	-2.63088	-6.19403	0.00250102	0.0259408	50.2162	7.24311	3.7651	0
Chromosome	YP_007332635.1	chemotaxis motility protein MotC	NC_020059.1:687705-689009	31.4215	-2.62788	-6.18118	0.000147576	0.00306683	86.0849	26.903	3.7651	8.93288
Chromosome	YP_007334811.1	type IV pilus assembly protein PilZ	NC_020059.1:2907793-2908047	16.5507	-2.61743	-6.13654	0.00169793	0.0192035	8.36937	52.7712	2.51007	2.55225
Chromosome	YP_007332640.1	flagellar hook-associated protein FlgL	NC_020059.1:694105-695154	72.0286	-2.61128	-6.11046	1.298e-05	0.000418099	200.865	54.3233	15.0604	17.8658
Chromosome	YP_007332325.1	quinone oxidoreductase (NADPH:quinone reductase)	NC_020059.1:373750-374724	16.0386	-2.55667	-5.88347	0.00235074	0.0250084	8.36937	50.7017	1.25503	3.82838
Chromosome	YP_007334954.1	hypothetical protein	NC_020059.1:3052625-3052762	29.992	-2.52184	-5.74315	0.000618453	0.00934358	13.1519	94.1604	6.27517	6.38063
Chromosome	YP_007334359.1	hypothetical protein	NC_020059.1:2443585-2446362	49.5045	-2.51149	-5.7021	7.99091e-06	0.000279104	60.9768	111.751	13.8054	11.4851
Chromosome	YP_007334546.1	methyltransferase, FkbM family protein	NC_020059.1:2634214-2635410	172.422	-2.46258	-5.51202	7.64448e-06	0.00027026	383.795	214.706	41.4161	49.7689
Chromosome	YP_007334303.1	methyltransferase small	NC_020059.1:2399857-2400555	15.5247	-2.46221	-5.51061	0.0040786	0.0373876	4.7825	52.2538	2.51007	2.55225
Chromosome	YP_007334371.1	peptidase S14, ClpP	NC_020059.1:2455747-2456790	33.0714	-2.45954	-5.50043	0.000117945	0.00258056	38.26	77.6047	10.0403	6.38063
Chromosome	YP_007332511.1	long-chain-fatty-acid--CoA ligase (Acyl-CoA synthetase)	NC_020059.1:558821-560518	214.243	-2.4568	-5.48998	1.74143e-05	0.00053141	273.798	470.802	71.537	40.836
Chromosome	YP_007332142.1	sigma-54 factor, interaction region	NC_020059.1:186124-186690	29.7267	-2.45402	-5.4794	0.000286731	0.00521149	76.5199	28.4551	6.27517	7.65675
Chromosome	YP_007332642.1	flagellar FlbT family protein	NC_020059.1:695536-695988	27.0929	-2.42111	-5.35581	0.00156417	0.018105	86.0849	10.8647	3.7651	7.65675
Chromosome	YP_007332619.1	flagellar basal-body rod protein FlgG	NC_020059.1:670601-671389	61.6414	-2.42057	-5.35384	8.25416e-05	0.00193756	174.561	40.3545	15.0604	16.5896
Chromosome	YP_007332597.1	chemotaxis protein CheA	NC_020059.1:651112-653397	52.7572	-2.41578	-5.33608	5.10568e-06	0.000189761	94.4543	87.4346	12.5503	16.5896
Chromosome	YP_007334622.1	PAP2 family protein	NC_020059.1:2711688-2712389	18.3844	-2.4127	-5.32469	0.00229658	0.0245223	13.1519	52.7712	2.51007	5.1045
Chromosome	YP_007333467.1	dihydrodipicolinate synthase	NC_020059.1:1548359-1549300	24.1976	-2.38998	-5.24148	0.002757	0.0280361	5.97812	80.7089	6.27517	3.82838
Chromosome	YP_007332634.1	chemotaxis motility protein MotB	NC_020059.1:686274-687701	70.6974	-2.34516	-5.08115	5.92116e-05	0.00153304	187.713	55.8754	21.3356	17.8658
Chromosome	YP_007334369.1	putative phage-related protein	NC_020059.1:2454114-2455169	40.743	-2.33356	-5.04046	6.29289e-05	0.00158636	88.4762	51.7365	12.5503	10.209
Chromosome	YP_007335456.1	glycerol ABC transporter, substrate-binding protein GlpV	NC_020059.1:3596615-3598345	278.749	-2.30216	-4.93197	2.46634e-05	0.000714993	480.641	469.767	77.8122	86.7765
Chromosome	YP_007334361.1	hypothetical protein	NC_020059.1:2446572-2448863	61.6232	-2.29359	-4.90273	1.43828e-05	0.00045569	132.714	77.0874	18.8255	17.8658
Chromosome	YP_007332633.1	hypothetical protein	NC_020059.1:685645-686277	28.796	-2.28481	-4.873	0.000777775	0.0109721	74.1287	25.8682	7.53021	7.65675
Chromosome	YP_007334506.1	major facilitator superfamily (MFS) transporter	NC_020059.1:2589718-2590914	21.1792	-2.25047	-4.75836	0.00431372	0.0385065	8.36937	66.2227	5.02014	5.1045
Chromosome	YP_007332821.1	hypothetical protein	NC_020059.1:888403-888969	23.6131	-2.25038	-4.75809	0.00112763	0.0144326	50.2162	31.5593	5.02014	7.65675
Chromosome	YP_007332623.1	flagellar L-ring protein FlgH	NC_020059.1:673560-674273	28.4342	-2.22886	-4.68765	0.0015602	0.018105	78.9112	19.6599	8.78524	6.38063
Chromosome	YP_007332630.1	pyridoxal-dependent decarboxylase	NC_020059.1:681323-682810	19.5958	-2.22807	-4.68506	0.00296357	0.0298313	19.13	49.1497	6.27517	3.82838
Chromosome	YP_007334930.1	transcriptional regulatory protein ZraR	NC_020059.1:3021877-3023445	96.2682	-2.20762	-4.61911	9.22226e-05	0.00210514	240.32	85.3652	35.141	24.2464
Chromosome	YP_007332968.1	parallel beta-helix repeat protein	NC_020059.1:1037779-1039149	35.3736	-2.20269	-4.60338	0.000291563	0.00527538	41.8468	78.1221	10.0403	11.4851
Chromosome	YP_007332106.1	glyoxalase/bleomycin resistance protein/dioxygenase	NC_020059.1:139959-140327	48.4598	-2.20224	-4.60195	0.000241385	0.00450016	124.345	40.3545	12.5503	16.5896
Chromosome	YP_007332580.1	putative branched-chain amino acid ABC transporter, substrate-binding protein	NC_020059.1:631590-632798	92.5227	-2.1567	-4.45893	2.80078e-05	0.000799946	196.082	113.303	32.6309	28.0748
Chromosome	YP_007334354.1	phage tail tape measure protein, family	NC_020059.1:2438191-2440359	44.9718	-2.14514	-4.42335	0.000807741	0.011284	26.3037	125.72	12.5503	15.3135
Chromosome	YP_007332834.1	enoyl-CoA hydratase	NC_020059.1:907197-907949	46.3549	-2.13599	-4.39538	0.000145948	0.00304391	52.6074	102.438	15.0604	15.3135
Chromosome	YP_007332302.1	penicillin-binding protein 1C	NC_020059.1:347699-349786	51.0756	-2.12433	-4.36002	0.000454363	0.00741572	35.8687	135.55	17.5705	15.3135
Chromosome	YP_007334195.1	aquaporin	NC_020059.1:2291655-2292341	194.461	-2.11039	-4.31807	0.000837513	0.0115617	528.466	126.754	69.0269	53.5973
Chromosome	YP_007333195.1	tripartite ATP-independent periplasmic transporter DctQ component	NC_020059.1:1268916-1269491	18.4946	-2.10891	-4.31364	0.0064071	0.0499978	13.1519	50.7017	5.02014	5.1045
Chromosome	YP_007335586.1	hypothetical protein	NC_020059.1:3766956-3767618	26.592	-2.10825	-4.31167	0.00156444	0.018105	29.8906	60.0143	7.53021	8.93288
Chromosome	YP_007332830.1	glycoside hydrolase family 25	NC_020059.1:902110-903081	101.453	-2.09919	-4.28468	0.00133988	0.0162864	297.71	45.0107	42.6712	20.418
Chromosome	YP_007332974.1	ErfK/YbiS/YcfS/YnhG family protein	NC_020059.1:1046947-1047891	30.2419	-2.09672	-4.27737	0.00125943	0.01567	54.9987	47.0802	15.0604	3.82838
Chromosome	YP_007335226.1	carbon monoxide dehydrogenase medium chain	NC_020059.1:3349421-3350215	24.7177	-2.09384	-4.26884	0.0017302	0.0194413	49.0206	34.6634	7.53021	7.65675
Chromosome	YP_007334288.1	hypothetical protein	NC_020059.1:2389821-2390363	27.7919	-2.07878	-4.2245	0.0015362	0.0179212	33.4775	60.0143	11.2953	6.38063
Chromosome	YP_007332569.1	peptidoglycan-binding domain-containing protein	NC_020059.1:614159-617845	139.194	-2.04645	-4.13088	5.08881e-05	0.00132905	216.408	241.609	46.4363	52.3211
Chromosome	YP_007333254.1	V-type H(+)-translocating pyrophosphatase	NC_020059.1:1330640-1332946	96.4079	-2.03913	-4.10997	7.8695e-05	0.00188936	179.344	138.136	45.1812	22.9703
Chromosome	YP_007332457.1	methyl-accepting chemotaxis protein	NC_020059.1:503954-506332	67.0971	-2.01258	-4.03503	9.18663e-05	0.00210514	137.497	82.7784	22.5906	25.5225
Chromosome	YP_007333225.1	hypothetical protein	NC_020059.1:1301359-1302720	28.7104	-2.00557	-4.01548	0.00294245	0.0296701	23.9125	71.9137	7.53021	11.4851
Chromosome	YP_007335159.1	polysaccharide biosynthesis protein	NC_020059.1:3283154-3284542	22.0666	-2.00228	-4.00634	0.00570058	0.0471533	26.3037	48.1149	11.2953	2.55225
Chromosome	YP_007332629.1	hypothetical protein	NC_020059.1:680067-681329	21.656	-1.99935	-3.9982	0.00436891	0.0387917	28.695	43.976	5.02014	8.93288
Chromosome	YP_007332067.1	hypothetical protein	NC_020059.1:102614-104305	39.6375	-1.99525	-3.98685	0.000907127	0.0123174	37.0643	93.643	13.8054	14.0374
Chromosome	YP_007334088.1	hypothetical protein	NC_020059.1:2188257-2188373	144.951	-1.99253	-3.97934	0.00121841	0.0152249	383.795	96.2298	61.4967	38.2838
Chromosome	YP_007332833.1	acyl-CoA dehydrogenase protein	NC_020059.1:905296-907107	259.277	-1.9786	-3.94111	0.00135629	0.0164454	199.669	656.536	94.1276	86.7765
Chromosome	YP_007332058.1	putative carbohydrate ABC transporter, substrate-binding protein	NC_020059.1:92526-93800	58.1379	-1.97115	-3.92082	0.000170956	0.00338294	78.9112	110.716	27.6108	15.3135
Chromosome	YP_007334022.1	adenylate cyclase	NC_020059.1:2118453-2119574	40.6503	-1.9516	-3.86802	0.00160805	0.018499	31.0862	102.438	16.3155	12.7613
Chromosome	YP_007332247.1	ABC transporter, permease protein	NC_020059.1:293970-294836	25.8889	-1.94049	-3.83837	0.00350194	0.0335054	53.8031	32.0766	11.2953	6.38063
Chromosome	YP_007334273.1	hypothetical protein	NC_020059.1:2372921-2378890	93.3072	-1.93748	-3.83035	0.000922333	0.0124365	65.7593	239.023	27.6108	40.836
Chromosome	YP_007335523.1	putative acyltransferase	NC_020059.1:3673671-3674744	43.9868	-1.93646	-3.82766	0.000351514	0.00604771	63.3681	79.6742	16.3155	16.5896
Chromosome	YP_007332115.1	aspartyl-tRNA synthetase	NC_020059.1:147847-148386	51.9619	-1.9031	-3.74016	0.00162258	0.0185557	132.714	37.2503	23.8457	14.0374
Chromosome	YP_007332610.1	flagellar motor switch protein N	NC_020059.1:663799-664335	21.9351	-1.88915	-3.70416	0.00625752	0.0493849	43.0425	29.4898	6.27517	8.93288
Chromosome	YP_007333309.1	RecF/RecN/SMC familyt protein	NC_020059.1:1383406-1386861	43.6023	-1.88668	-3.69784	0.00432205	0.0385065	19.13	123.65	16.3155	15.3135
Chromosome	YP_007332236.1	pilus assembly protein CpaF	NC_020059.1:282629-284110	26.1848	-1.88463	-3.69259	0.00421719	0.0380861	29.8906	55.8754	10.0403	8.93288
Chromosome	YP_007332484.1	methyl-accepting chemotaxis protein	NC_020059.1:528485-530491	59.9617	-1.88311	-3.68869	0.000364398	0.00619708	65.7593	127.272	23.8457	22.9703
Chromosome	YP_007333815.1	transglutaminase family protein cysteine peptidase btlcp	NC_020059.1:1900456-1901061	22.9599	-1.87168	-3.65958	0.00608098	0.0487123	29.8906	45.5281	10.0403	6.38063
Chromosome	YP_007332652.1	putative succinoglycan biosynthesis transport protein	NC_020059.1:703171-705084	40.7941	-1.86916	-3.6532	0.000803071	0.0112469	54.9987	76.57	17.5705	14.0374
Chromosome	YP_007334764.1	cyclase family protein	NC_020059.1:2857289-2858071	50.2039	-1.86484	-3.64227	0.0003841	0.00647388	93.2587	68.2921	17.5705	21.6941
Chromosome	YP_007332838.1	methyl-accepting chemotaxis protein	NC_020059.1:911286-913229	50.2914	-1.85395	-3.61488	0.000600432	0.00923423	104.019	57.9449	21.3356	17.8658
Chromosome	YP_007333086.1	hypothetical protein	NC_020059.1:1158628-1158891	31.2015	-1.83521	-3.56822	0.00248009	0.0259091	45.4337	55.358	13.8054	10.209
Chromosome	YP_007334649.1	putative sugar ABC transporter, substrate-binding protein	NC_020059.1:2739913-2741181	111.998	-1.8347	-3.56698	0.000372224	0.0063104	221.19	137.102	53.9665	35.7315
Chromosome	YP_007332585.1	alcohol dehydrogenase	NC_020059.1:636338-637933	31.5577	-1.82408	-3.54081	0.00503252	0.0431636	25.1081	77.0874	12.5503	11.4851
Chromosome	YP_007332645.1	flagellar biosynthesis protein FlhA	NC_020059.1:696927-699014	49.9876	-1.82146	-3.5344	0.000455329	0.00741572	74.1287	85.3652	22.5906	17.8658
Chromosome	YP_007334947.1	putative lipoprotein	NC_020059.1:3041697-3042887	62.9219	-1.81463	-3.51768	0.00106317	0.0137903	84.8893	116.407	38.9061	11.4851
Chromosome	YP_007332604.1	flagellar M-ring protein FliF	NC_020059.1:657348-659024	85.8153	-1.80916	-3.50438	0.000471438	0.00755752	180.539	93.1257	35.141	34.4554
Chromosome	YP_007332570.1	acyl-CoA dehydrogenase protein	NC_020059.1:618328-620124	776.782	-1.80755	-3.50046	0.00238456	0.0253218	1089.21	1406.2	352.665	259.053
Chromosome	YP_007332486.1	hypothetical protein	NC_020059.1:532895-533740	71.9025	-1.80368	-3.49109	0.000615775	0.00934358	155.431	73.9832	30.1208	28.0748
Chromosome	YP_007335543.1	inositol ABC transporter, permease protein	NC_020059.1:3706328-3707293	33.2676	-1.79104	-3.46063	0.00249617	0.0259408	45.4337	61.049	12.5503	14.0374
Chromosome	YP_007332235.1	pilus assembly protein CpaE	NC_020059.1:281281-282552	27.5308	-1.78853	-3.45462	0.00502255	0.0431419	35.8687	52.7712	12.5503	8.93288
Chromosome	YP_007332230.1	Flp/Fap type IV pilin	NC_020059.1:277118-277309	51.5758	-1.78433	-3.44458	0.00325597	0.0319427	132.714	33.1113	21.3356	19.1419
Chromosome	YP_007332612.1	chemotaxis protein MotA (motility protein A)	NC_020059.1:665352-666224	54.6095	-1.77028	-3.41121	0.000506873	0.00798745	96.8455	76.0526	23.8457	21.6941
Chromosome	YP_007334646.1	multiple sugar ABC transporter, ATP-binding protein	NC_020059.1:2736878-2737966	39.8426	-1.76329	-3.39472	0.00138617	0.0166157	63.3681	63.1185	17.5705	15.3135
Chromosome	YP_007332326.1	transcriptional regulator, LysR family	NC_020059.1:374816-375697	29.8803	-1.74883	-3.36086	0.00456721	0.0400616	47.825	47.5976	8.78524	15.3135
Chromosome	YP_007334743.1	transcriptional regulator, LysR family	NC_020059.1:2831482-2832363	39.3933	-1.73355	-3.32545	0.00239958	0.0254266	62.1724	62.6011	22.5906	10.209
Chromosome	YP_007332488.1	hypothetical protein	NC_020059.1:534904-535764	59.1334	-1.72618	-3.30851	0.000642139	0.00950289	108.802	77.0874	23.8457	26.7986
Chromosome	YP_007332861.1	polysaccharide deacetylase	NC_020059.1:933299-934357	61.6115	-1.72122	-3.29715	0.00163602	0.0186358	138.692	55.8754	26.3557	25.5225
Chromosome	YP_007333122.1	bacterioferritin comigratory protein	NC_020059.1:1195703-1196383	89.9055	-1.71956	-3.29337	0.00562175	0.0466976	240.32	46.0455	45.1812	28.0748
Chromosome	YP_007334742.1	collagen triple helix repeat protein	NC_020059.1:2829730-2830920	59.0758	-1.71718	-3.28794	0.000832319	0.0115449	114.78	70.879	23.8457	26.7986
Chromosome	YP_007334765.1	FAD dependent oxidoreductase	NC_020059.1:2858144-2859733	34.6904	-1.71606	-3.28537	0.00369	0.0348446	41.8468	67.7748	12.5503	16.5896
Chromosome	YP_007334111.1	aspartate racemase	NC_020059.1:2207999-2208718	52.8693	-1.70011	-3.24926	0.00259886	0.0266223	45.4337	120.546	26.3557	19.1419
Chromosome	YP_007335228.1	carbon monoxide dehydrogenase small chain	NC_020059.1:3352663-3353151	61.1501	-1.69386	-3.23522	0.00288389	0.0291812	144.67	48.1149	30.1208	21.6941
Chromosome	YP_007334517.1	TonB-dependent hemoglobin/transferrin/lactoferrin family receptor	NC_020059.1:2602672-2604927	45.6863	-1.68682	-3.21945	0.00417579	0.03783	35.8687	107.612	17.5705	21.6941
Chromosome	YP_007335451.1	glycerol ABC transporter, ATP-binding protein GlpS	NC_020059.1:3592231-3593313	152.585	-1.66021	-3.16062	0.00145904	0.0171942	288.145	186.769	66.5168	68.9108
Chromosome	YP_007334374.1	phage terminase large subunit (GpA)	NC_020059.1:2458710-2460821	41.5406	-1.65208	-3.14286	0.00341572	0.0329524	46.6293	82.7784	15.0604	21.6941
Chromosome	YP_007335020.1	pentachlorophenol monooxygenase	NC_020059.1:3127069-3128583	46.2528	-1.62602	-3.0866	0.00346087	0.0332221	50.2162	93.1257	26.3557	15.3135
Chromosome	YP_007332822.1	flagellar basal-body rod protein FlgF	NC_020059.1:889288-891804	74.3786	-1.62569	-3.0859	0.000776279	0.0109721	111.193	117.959	32.6309	35.7315
Chromosome	YP_007332626.1	TPR repeat-containing protein	NC_020059.1:675600-677543	93.4279	-1.61937	-3.07241	0.000834363	0.0115457	154.235	133.48	46.4363	39.5599
Chromosome	YP_007333123.1	adenylyl cyclase class-3/4/guanylyl cyclase	NC_020059.1:1196455-1199700	135.437	-1.60937	-3.05118	0.00183036	0.0202914	259.45	158.314	64.0068	59.9779
Chromosome	YP_007334586.1	trimethylamine methyltransferase	NC_020059.1:2673406-2674992	49.8682	-1.5988	-3.0289	0.00508917	0.0434566	40.6512	113.303	25.1007	20.418
Chromosome	YP_007332823.1	cell division protein	NC_020059.1:892024-894981	112.885	-1.58132	-2.99244	0.00133933	0.0162864	151.844	193.494	58.9866	47.2166
Chromosome	YP_007332348.1	iron-sulfur cluster binding protein	NC_020059.1:397831-398988	40.2425	-1.5706	-2.97028	0.00613506	0.0488862	72.9331	51.2191	11.2953	25.5225
Chromosome	YP_007333936.1	putative beta-1,4-xylosidase	NC_020059.1:2025487-2027097	75.5609	-1.56891	-2.9668	0.00193085	0.0213239	147.062	84.3305	36.396	34.4554
Chromosome	YP_007335245.1	aerobic glycerol-3-phosphate dehydrogenase GlpD	NC_020059.1:3375514-3377025	61.6212	-1.55072	-2.92963	0.00524299	0.0445078	50.2162	138.136	33.8859	24.2464
Chromosome	YP_007335453.1	glycerol ABC transporter, permease protein GlpP	NC_020059.1:3594396-3595268	43.911	-1.54137	-2.9107	0.00357053	0.0339933	64.5637	69.3269	21.3356	20.418
Chromosome	YP_007332871.1	cytochrome c oxidase subunit 3	NC_020059.1:943173-944081	109.524	-1.53192	-2.8917	0.002938	0.0296701	204.452	128.824	65.2618	39.5599
Chromosome	YP_007332141.1	diguanylate cyclase	NC_020059.1:185289-186077	67.211	-1.488	-2.80499	0.00358516	0.0340767	127.932	75.0179	27.6108	38.2838
Chromosome	YP_007333979.1	methyl-accepting chemotaxis protein	NC_020059.1:2076319-2078868	68.6146	-1.45302	-2.73781	0.00297496	0.029894	88.4762	116.407	36.396	33.1793
Chromosome	YP_007333276.1	exopolysaccharide transport protein family	NC_020059.1:1350832-1353087	54.1608	-1.45107	-2.73411	0.00598916	0.0484312	76.5199	85.8826	37.651	16.5896
Chromosome	YP_007335445.1	putative sugar ABC transporter, substrate-binding protein	NC_020059.1:3585679-3586980	65.0482	-1.45005	-2.73218	0.00640301	0.0499978	130.323	65.188	23.8457	40.836
Chromosome	YP_007335452.1	glycerol ABC transporter, ATP-binding protein GlpT	NC_020059.1:3593323-3594393	52.468	-1.44644	-2.72535	0.00449892	0.0396425	69.3462	87.4346	30.1208	22.9703
Chromosome	YP_007334702.1	dimethylglycine dehydrogenase	NC_020059.1:2789748-2792174	60.665	-1.43333	-2.70069	0.0040702	0.0373876	86.0849	94.6778	37.651	24.2464
Chromosome	YP_007333242.1	transcriptional regulator, MarR family	NC_020059.1:1320540-1321058	55.6083	-1.42327	-2.68193	0.00495379	0.0426144	84.8893	80.7089	35.141	21.6941
Chromosome	YP_007334833.1	outer surface protein	NC_020059.1:2930038-2930889	56.7056	-1.4091	-2.65571	0.00525418	0.0445376	99.2368	69.3269	26.3557	31.9031
Chromosome	YP_007332258.1	endo-1,4-beta-glucanase	NC_020059.1:308038-309486	50.9072	-1.38914	-2.61923	0.00624692	0.0493849	72.9331	77.6047	30.1208	22.9703
pRtrCIAT899a	YP_007335770.1	ribose ABC transporter, permease protein	NC_020060.1:123115-124089	20.9164	-2.88117	-7.36749	0.000120504	0.00262663	28.695	48.6323	2.51007	3.82838
pRtrCIAT899a	YP_007335769.1	ribose ABC transporter, ATP-binding protein	NC_020060.1:121565-123118	43.2457	-2.45658	-5.48915	1.1737e-05	0.000386654	74.1287	76.0526	10.0403	12.7613
pRtrCIAT899a	YP_007335767.1	alpha/beta hydrolase fold-1 catalytic domain-containing protein	NC_020060.1:119385-120281	145.736	-2.45033	-5.4654	7.8859e-05	0.00188936	410.099	99.334	30.1208	43.3883
pRtrCIAT899a	YP_007335851.1	conjugal transfer protein TrbL	NC_020060.1:205745-206923	27.7449	-2.4378	-5.41815	0.00200962	0.0219845	5.97812	93.643	7.53021	3.82838
pRtrCIAT899a	YP_007335785.1	3,4-dihydroxy-2-butanone 4-phosphate synthase	NC_020060.1:138216-139007	20.1392	-2.17797	-4.52517	0.00605873	0.0486544	8.36937	62.0838	6.27517	3.82838
pRtrCIAT899a	YP_007335768.1	ribose ABC transporter, substrate-binding protein	NC_020060.1:120307-121473	109.98	-2.15809	-4.46322	0.000926774	0.0124674	326.405	47.5976	26.3557	39.5599
pRtrCIAT899a	YP_007335684.1	hypothetical protein	NC_020060.1:33917-34723	18.5261	-2.14156	-4.4124	0.00460688	0.0403485	17.9344	46.0455	5.02014	5.1045
pRtrCIAT899a	YP_007335776.1	sugar ABC transporter, substrate-binding protein TeuB	NC_020060.1:129174-130262	40.6329	-2.10921	-4.31454	0.000413076	0.00690205	41.8468	94.1604	16.3155	10.209
pRtrCIAT899a	YP_007335771.1	ribose ABC transporter, permease protein	NC_020060.1:124102-125121	22.9095	-2.09153	-4.26201	0.00220468	0.0236718	43.0425	34.6634	6.27517	7.65675
pRtrCIAT899a	YP_007335805.1	metallo-beta-lactamase superfamily protein	NC_020060.1:161608-162606	32.6309	-2.00794	-4.02209	0.00298039	0.0298967	21.5212	87.4346	7.53021	14.0374
pRtrCIAT899a	YP_007335814.1	putative dihydroxyacetone kinase subunit DhaL	NC_020060.1:171427-172068	26.1077	-1.86335	-3.63852	0.00601149	0.0484765	23.9125	61.5664	11.2953	7.65675
pRtrCIAT899a	YP_007335766.1	hypothetical protein	NC_020060.1:119005-119388	68.0262	-1.85306	-3.61266	0.00314005	0.0310682	188.909	32.594	26.3557	24.2464
pRtrCIAT899a	YP_007335777.1	sugar ABC transporter, ATP-binding protein TeuA	NC_020060.1:130318-131844	29.7915	-1.80856	-3.50293	0.00613818	0.0488862	28.695	67.7748	16.3155	6.38063
pRtrCIAT899a	YP_007335772.1	succinate-semialdehyde dehydrogenase	NC_020060.1:125145-126632	62.7249	-1.46683	-2.76414	0.00453808	0.0399024	123.149	65.7053	28.8658	33.1793
pRtrCIAT899b	YP_007336260.1	putative IS21 family transposase, OrfB	NC_020061.1:445673-446467	23.5534	-2.74807	-6.71816	0.00106021	0.0137828	3.58687	84.3305	5.02014	1.27613
pRtrCIAT899c	YP_007337330.1	outer membrane protein Omp31	NC_020062.1:1049380-1050072	327.351	-4.20476	-18.4399	3.10831e-12	3.6044e-09	835.741	426.826	22.5906	24.2464
pRtrCIAT899c	YP_007338079.1	putative amino acid ABC transporter, permease/ATP-binding protein	NC_020062.1:1876790-1878310	132.543	-4.14101	-17.6428	3.41735e-10	6.19181e-08	420.86	91.5736	7.53021	10.209
pRtrCIAT899c	YP_007337331.1	hypothetical protein	NC_020062.1:1050125-1051315	652.27	-4.10246	-17.1776	1.05042e-11	6.76702e-09	1528.01	979.889	53.9665	47.2166
pRtrCIAT899c	YP_007337346.1	transcriptional regulator, AraC family protein	NC_020062.1:1068202-1069215	315.414	-3.97241	-15.6969	6.05345e-10	9.05639e-08	911.065	300.072	31.3759	19.1419
pRtrCIAT899c	YP_007337341.1	hypothetical protein	NC_020062.1:1063632-1063892	36.8643	-3.90765	-15.0079	3.24054e-08	2.37836e-06	96.8455	45.5281	1.25503	3.82838
pRtrCIAT899c	YP_007337338.1	methyltransferase, FkbM family protein	NC_020062.1:1059004-1060056	247.409	-3.8541	-14.4611	2.50509e-10	5.18732e-08	582.269	361.638	12.5503	33.1793
pRtrCIAT899c	YP_007337348.1	methyltransferase FkbM family	NC_020062.1:1070515-1071432	110.046	-3.78757	-13.8093	2.47637e-09	2.9302e-07	313.253	106.577	3.7651	16.5896
pRtrCIAT899c	YP_007337336.1	CtrC-like capsule polysaccharide ABC exporter, permease protein	NC_020062.1:1056976-1057785	62.8312	-3.77684	-13.707	6.22312e-11	2.2551e-08	127.932	110.716	5.02014	7.65675
pRtrCIAT899c	YP_007337333.1	hypothetical protein	NC_020062.1:1053802-1054749	54.895	-3.68889	-12.8964	7.91008e-10	1.1186e-07	124.345	83.8131	3.7651	7.65675
pRtrCIAT899c	YP_007337347.1	polysaccharide export protein	NC_020062.1:1069273-1070445	114.55	-3.6382	-12.4511	6.52428e-09	6.63645e-07	346.731	87.4346	12.5503	11.4851
pRtrCIAT899c	YP_007337339.1	glycosyl transferase, group 1	NC_020062.1:1060126-1061493	73.0197	-3.57353	-11.9053	1.0596e-10	3.42334e-08	139.888	134.515	11.2953	6.38063
pRtrCIAT899c	YP_007336832.1	phenylacetic acid catabolic family protein	NC_020062.1:531656-532411	75.0389	-3.43816	-10.839	8.08525e-09	7.68497e-07	205.647	75.5353	10.0403	8.93288
pRtrCIAT899c	YP_007337335.1	CtrB-like MPA2 protein component of capsule polysaccharide exporter	NC_020062.1:1055600-1056817	95.059	-3.40405	-10.5857	1.73774e-10	3.86928e-08	202.06	151.588	12.5503	14.0374
pRtrCIAT899c	YP_007338152.1	putative sugar ABC transporter, permease protein	NC_020062.1:1953159-1954088	43.5593	-3.36539	-10.3058	7.58008e-07	3.48804e-05	131.519	32.594	5.02014	5.1045
pRtrCIAT899c	YP_007338078.1	fructosyl-amino acid oxidase	NC_020062.1:1875594-1876721	112.714	-3.1666	-8.97931	2.68346e-06	0.000108802	367.057	52.2538	21.3356	10.209
pRtrCIAT899c	YP_007337953.1	succinate-semialdehyde dehydrogenase	NC_020062.1:1735824-1737320	100.727	-3.14138	-8.82368	2.54184e-09	2.94752e-07	203.256	165.557	21.3356	12.7613
pRtrCIAT899c	YP_007337690.1	hypothetical protein	NC_020062.1:1451578-1452156	49.9194	-3.01751	-8.09772	1.01023e-07	6.29816e-06	102.824	79.1568	10.0403	7.65675
pRtrCIAT899c	YP_007337332.1	bifunctional glycosyltransferase	NC_020062.1:1051476-1053794	125.482	-2.93359	-7.64008	1.83145e-08	1.41583e-06	257.059	195.564	27.6108	21.6941
pRtrCIAT899c	YP_007337343.1	capsular polysaccharide export inner-membrane protein, BexC/CtrB/KpsE family	NC_020062.1:1064249-1065454	82.5392	-2.92965	-7.61927	9.49458e-08	5.98365e-06	199.669	98.8167	13.8054	17.8658
pRtrCIAT899c	YP_007337337.1	hypothetical protein	NC_020062.1:1057814-1058932	58.3287	-2.8979	-7.45343	2.00698e-07	1.12975e-05	119.562	91.0562	16.3155	6.38063
pRtrCIAT899c	YP_007336831.1	phenylacetate-CoA oxygenase/reductase, PaaK subunit	NC_020062.1:530555-531631	89.7485	-2.86909	-7.30604	1.94741e-06	8.36376e-05	257.059	67.7748	17.5705	16.5896
pRtrCIAT899c	YP_007336567.1	hypothetical protein	NC_020062.1:232177-233148	15.1273	-2.84723	-7.19616	0.000522488	0.00820972	21.5212	35.1808	1.25503	2.55225
pRtrCIAT899c	YP_007337910.1	putative sugar ABC transporter, substrate-binding protein	NC_020062.1:1694189-1695502	83.2469	-2.83816	-7.15105	2.14184e-07	1.19408e-05	191.3	107.612	22.5906	11.4851
pRtrCIAT899c	YP_007337380.1	sigma-fimbriae tip adhesin	NC_020062.1:1101631-1102128	154.326	-2.77748	-6.85655	1.80719e-07	1.03202e-05	298.906	251.439	40.1611	26.7986
pRtrCIAT899c	YP_007337340.1	protein involved in capsular polysaccharide export	NC_020062.1:1061490-1063610	106.227	-2.77439	-6.84187	5.20643e-07	2.53671e-05	217.604	161.935	33.8859	11.4851
pRtrCIAT899c	YP_007337334.1	putative hydantoinase	NC_020062.1:1054746-1055591	40.6391	-2.74516	-6.70464	1.01058e-05	0.000336745	93.2587	52.7712	3.7651	12.7613
pRtrCIAT899c	YP_007337988.1	methyl-accepting chemotaxis protein	NC_020062.1:1772107-1774446	63.8351	-2.71284	-6.55609	2.78178e-07	1.4934e-05	93.2587	132.963	13.8054	15.3135
pRtrCIAT899c	YP_007336828.1	phenylacetate-CoA oxygenase, PaaH subunit	NC_020062.1:528930-529214	46.748	-2.70904	-6.53888	0.000101843	0.00226239	150.649	18.6251	8.78524	8.93288
pRtrCIAT899c	YP_007336893.1	hypothetical protein	NC_020062.1:584423-585889	25.7612	-2.69549	-6.47774	0.000470467	0.00755752	11.9562	82.261	6.27517	2.55225
pRtrCIAT899c	YP_007337344.1	ATP-binding protein BexA	NC_020062.1:1065451-1066185	35.2717	-2.679	-6.40412	1.22497e-05	0.000401265	70.5418	55.358	7.53021	7.65675
pRtrCIAT899c	YP_007337378.1	sigma-fimbriae usher protein	NC_020062.1:1098503-1100863	37.4851	-2.67619	-6.39166	9.62936e-06	0.000326497	53.8031	79.6742	7.53021	8.93288
pRtrCIAT899c	YP_007338034.1	putative (deoxy)ribonucleoside ABC transporter, substrate-binding protein	NC_020062.1:1824316-1825443	24.9554	-2.6474	-6.26535	0.000618823	0.00934358	10.7606	80.1915	3.7651	5.1045
pRtrCIAT899c	YP_007336736.1	putative dehydrogenase	NC_020062.1:421966-423114	29.4954	-2.63521	-6.21263	0.000915493	0.0124019	5.97812	101.921	7.53021	2.55225
pRtrCIAT899c	YP_007338015.1	opine oxidase subunit A (octopine oxidase subunit A)	NC_020062.1:1801777-1803147	15.6478	-2.62004	-6.14768	0.00300008	0.0300298	2.39125	56.3928	1.25503	2.55225
pRtrCIAT899c	YP_007336710.1	putative amino acid ABC transporter, substrate-binding protein	NC_020062.1:395214-396491	32.438	-2.55375	-5.87159	4.59599e-05	0.00122343	47.825	66.7401	7.53021	7.65675
pRtrCIAT899c	YP_007337472.1	siderophore biosynthesis non-ribosomal peptide synthase protein	NC_020062.1:1201675-1205688	62.1374	-2.55177	-5.86354	0.000161517	0.00322923	21.5212	199.185	13.8054	14.0374
pRtrCIAT899c	YP_007338131.1	ubiquinone/menaquinone biosynthesis methyltransferase UbiE	NC_020062.1:1927286-1927786	33.2846	-2.54782	-5.84748	7.12262e-05	0.00176483	76.5199	41.3892	5.02014	10.209
pRtrCIAT899c	YP_007336833.1	phenylacetic acid degradation protein PaaN	NC_020062.1:532478-534535	220.291	-2.54152	-5.82202	1.54019e-05	0.000481105	547.596	226.088	58.9866	48.4928
pRtrCIAT899c	YP_007337342.1	hypothetical protein	NC_020062.1:1064069-1064239	10.3442	-2.52858	-5.77003	0.00445896	0.0394703	15.5431	23.2814	0	2.55225
pRtrCIAT899c	YP_007336829.1	phenylacetate-CoA oxygenase, PaaI subunit	NC_020062.1:529211-529996	97.2091	-2.52089	-5.73934	4.02709e-05	0.00110587	280.972	61.049	23.8457	22.9703
pRtrCIAT899c	YP_007337934.1	HAD-superfamily hydrolase subfamily IA, variant 3	NC_020062.1:1716299-1716913	16.2951	-2.49279	-5.62865	0.00139428	0.0166681	29.8906	28.9724	3.7651	2.55225
pRtrCIAT899c	YP_007338156.1	putative sugar ABC transporter, ATP-binding protein	NC_020062.1:1957121-1958182	70.7596	-2.47279	-5.55116	4.25926e-05	0.00114928	198.474	49.1497	18.8255	16.5896
pRtrCIAT899c	YP_007338048.1	major facilitator superfamily (MFS) transporter	NC_020062.1:1837430-1838743	21.3673	-2.46447	-5.51923	0.00130915	0.0160378	19.13	57.4275	1.25503	7.65675
pRtrCIAT899c	YP_007337654.1	putative branched-chain amino acid ABC transporter, substrate-binding protein	NC_020062.1:1407785-1409119	25.1287	-2.45795	-5.49435	0.000646005	0.00953063	20.3256	68.8095	6.27517	5.1045
pRtrCIAT899c	YP_007336924.1	rhamnose ABC transporter, permease protein RhaP	NC_020062.1:617968-618972	9.66066	-2.45326	-5.47652	0.00603378	0.0485887	10.7606	25.3509	1.25503	1.27613
pRtrCIAT899c	YP_007337954.1	aminotransferase class-III	NC_020062.1:1737352-1738731	186.907	-2.4504	-5.4657	1.72351e-05	0.000528726	361.078	288.172	69.0269	29.3509
pRtrCIAT899c	YP_007338190.1	bifunctional protein FolD	NC_020062.1:1996143-1997048	13.096	-2.43763	-5.41752	0.00594381	0.0481989	3.58687	45.0107	2.51007	1.27613
pRtrCIAT899c	YP_007336900.1	monooxygenase, FAD-binding protein	NC_020062.1:594600-595853	40.1734	-2.41637	-5.33827	3.44203e-05	0.0009641	53.8031	85.3652	10.0403	11.4851
pRtrCIAT899c	YP_007336820.1	TadE family protein	NC_020062.1:519232-519654	86.6945	-2.41166	-5.32086	1.87868e-05	0.000561474	218.799	81.2263	27.6108	19.1419
pRtrCIAT899c	YP_007336897.1	putative endoglucanase	NC_020062.1:590805-591932	13.2683	-2.34436	-5.07834	0.0053851	0.045448	10.7606	37.2503	2.51007	2.55225
pRtrCIAT899c	YP_007337931.1	putative sugar ABC transporter, substrate-binding protein	NC_020062.1:1712962-1714245	57.7768	-2.30032	-4.92566	0.000179	0.00350622	39.4556	158.831	21.3356	11.4851
pRtrCIAT899c	YP_007336830.1	phenylacetate-CoA oxygenase, PaaJ subunit	NC_020062.1:530006-530530	61.0454	-2.27342	-4.83469	0.000333858	0.00588207	176.952	33.1113	20.0806	14.0374
pRtrCIAT899c	YP_007336735.1	putative threhalose/maltose ABC transporter, substrate-binding protein	NC_020062.1:420443-421789	30.8002	-2.25811	-4.78364	0.000325088	0.00576409	41.8468	63.6359	8.78524	8.93288
pRtrCIAT899c	YP_007336385.1	hypothetical protein	NC_020062.1:28803-36068	130.379	-2.25702	-4.78002	0.00108477	0.0140078	38.26	412.34	32.6309	38.2838
pRtrCIAT899c	YP_007337935.1	carbohydrate kinase	NC_020062.1:1716910-1718397	44.2424	-2.25484	-4.77282	9.87952e-05	0.00220313	49.0206	101.403	15.0604	11.4851
pRtrCIAT899c	YP_007337182.1	hypothetical protein	NC_020062.1:889821-890453	26.9478	-2.24816	-4.75078	0.00061822	0.00934358	38.26	54.3233	6.27517	8.93288
pRtrCIAT899c	YP_007336453.1	putative lipoprotein-releasing system transmembrane protein	NC_020062.1:103863-106517	22.9157	-2.2241	-4.67218	0.00431825	0.0385065	8.36937	71.9137	6.27517	5.1045
pRtrCIAT899c	YP_007336686.1	NMT1/THI5-like domain-containing protein	NC_020062.1:369169-370200	50.6633	-2.22368	-4.67084	2.64778e-05	0.000763771	94.4543	76.57	16.3155	15.3135
pRtrCIAT899c	YP_007337350.1	hypothetical protein	NC_020062.1:1072820-1073869	95.3237	-2.22277	-4.66789	7.87375e-05	0.00188936	235.538	87.4346	22.5906	35.7315
pRtrCIAT899c	YP_007337269.1	hypothetical protein	NC_020062.1:982113-982247	256.482	-2.21016	-4.62727	7.66164e-05	0.00186648	534.444	332.148	86.5974	72.7392
pRtrCIAT899c	YP_007338153.1	putative sugar ABC transporter, permease protein	NC_020062.1:1954085-1954927	29.3982	-2.20236	-4.60231	0.00118628	0.0149923	70.5418	30.5245	3.7651	12.7613
pRtrCIAT899c	YP_007338134.1	hypothetical protein	NC_020062.1:1931320-1931874	18.8055	-2.19387	-4.5753	0.00619587	0.0492104	46.6293	19.6599	0	8.93288
pRtrCIAT899c	YP_007338210.1	putative ketopantoate reductase	NC_020062.1:2019502-2020545	17.3506	-2.18745	-4.55499	0.00488037	0.0420451	15.5431	45.0107	5.02014	3.82838
pRtrCIAT899c	YP_007337833.1	major facilitator superfamily (MFS) transporter	NC_020062.1:1612693-1614576	114.283	-2.18136	-4.53581	1.50521e-05	0.000474305	186.517	196.081	45.1812	29.3509
pRtrCIAT899c	YP_007337424.1	L-idonate 5-dehydrogenase	NC_020062.1:1149168-1150199	26.9893	-2.17964	-4.5304	0.00233343	0.0248699	16.7387	76.0526	8.78524	6.38063
pRtrCIAT899c	YP_007337268.1	hypothetical protein	NC_020062.1:981539-981934	272.293	-2.17014	-4.50068	0.000149274	0.00309104	601.399	315.593	81.5773	90.6049
pRtrCIAT899c	YP_007337908.1	putative sugar ABC transporter, permease protein	NC_020062.1:1692272-1693171	32.6023	-2.1586	-4.46482	0.000467251	0.00755752	41.8468	68.2921	8.78524	11.4851
pRtrCIAT899c	YP_007337930.1	FAD-dependent pyridine nucleotide-disulfide oxidoreductase	NC_020062.1:1711257-1712735	29.9047	-2.11485	-4.33144	0.00301535	0.0300913	15.5431	86.3999	11.2953	6.38063
pRtrCIAT899c	YP_007337329.1	hypothetical protein	NC_020062.1:1048896-1049168	17.8534	-2.10502	-4.30205	0.00447758	0.0395272	28.695	32.594	5.02014	5.1045
pRtrCIAT899c	YP_007337874.1	flagellar hook protein FlgE	NC_020062.1:1657905-1659203	197.387	-2.09684	-4.27773	0.000423443	0.00701072	484.228	176.421	75.3021	53.5973
pRtrCIAT899c	YP_007337349.1	glycosyl transferase, group 1	NC_020062.1:1071476-1072801	113.17	-2.09177	-4.2627	0.000281669	0.0051625	273.798	103.99	23.8457	51.045
pRtrCIAT899c	YP_007337939.1	hypothetical protein	NC_020062.1:1721492-1722292	86.5316	-2.07262	-4.2065	2.78083e-05	0.000798182	137.497	147.966	35.141	25.5225
pRtrCIAT899c	YP_007337417.1	putative amino acid ABC transporter, substrate-binding protein	NC_020062.1:1143338-1144432	28.9675	-2.05442	-4.15377	0.00135863	0.0164454	35.8687	61.049	11.2953	7.65675
pRtrCIAT899c	YP_007337117.1	5-carboxymethyl-2-hydroxymuconate semialdehyde dehydrogenase	NC_020062.1:826537-828054	73.2082	-2.04788	-4.13498	0.000153089	0.00314198	169.779	72.4311	25.1007	25.5225
pRtrCIAT899c	YP_007337775.1	putative peptide ABC transporter, substrate-binding protein	NC_020062.1:1542898-1544985	32.5615	-2.04684	-4.13199	0.0041378	0.0376034	14.3475	95.7125	13.8054	6.38063
pRtrCIAT899c	YP_007338155.1	AP endonuclease, family 2	NC_020062.1:1956246-1957100	52.9515	-2.04471	-4.1259	0.000187181	0.00364187	106.411	68.8095	25.1007	11.4851
pRtrCIAT899c	YP_007337464.1	FAD dependent oxidoreductase	NC_020062.1:1190231-1191973	25.2414	-2.03715	-4.10435	0.00639876	0.0499978	10.7606	75.0179	7.53021	7.65675
pRtrCIAT899c	YP_007338151.1	putative sugar ABC transporter, substrate-binding protein	NC_020062.1:1951793-1953091	222.06	-2.02964	-4.08302	0.00343532	0.0330315	665.962	81.7436	66.5168	74.0153
pRtrCIAT899c	YP_007337963.1	ectoine utilization protein EutB	NC_020062.1:1746717-1747703	26.4809	-1.98706	-3.9643	0.00331142	0.0322141	25.1081	63.1185	10.0403	7.65675
pRtrCIAT899c	YP_007337022.1	putative amino acid ABC transporter, substrate-binding protein	NC_020062.1:728150-729385	38.9672	-1.95844	-3.88642	0.000751591	0.0108372	82.498	45.5281	13.8054	14.0374
pRtrCIAT899c	YP_007337716.1	redoxin domain-containing protein	NC_020062.1:1477793-1479565	41.212	-1.95357	-3.87331	0.00473047	0.041182	14.3475	122.615	11.2953	16.5896
pRtrCIAT899c	YP_007336835.1	phenylacetic acid degradation protein PaaY	NC_020062.1:535059-535673	30.1262	-1.94513	-3.85072	0.00412681	0.0375624	76.5199	23.7988	13.8054	6.38063
pRtrCIAT899c	YP_007338133.1	stage II sporulation E family protein	NC_020062.1:1928955-1931315	131.183	-1.92159	-3.7884	0.000364471	0.00619708	286.95	139.171	55.2215	43.3883
pRtrCIAT899c	YP_007337735.1	precorrin-3B synthase	NC_020062.1:1497899-1499383	30.3324	-1.9134	-3.76697	0.00412602	0.0375624	22.7169	77.0874	10.0403	11.4851
pRtrCIAT899c	YP_007336706.1	beta-D-galactosidase protein	NC_020062.1:390021-392162	39.679	-1.91066	-3.75981	0.0052745	0.0446446	15.5431	115.372	16.3155	11.4851
pRtrCIAT899c	YP_007336773.1	hypothetical protein	NC_020062.1:463982-465319	30.778	-1.90597	-3.74759	0.0059003	0.0481345	16.7387	84.8478	10.0403	11.4851
pRtrCIAT899c	YP_007337566.1	putative amino acid ABC trabsporter, RbsB-like substrate-binding protein	NC_020062.1:1308159-1309091	57.0824	-1.8583	-3.62581	0.000609677	0.00930238	125.54	58.4622	20.0806	24.2464
pRtrCIAT899c	YP_007338132.1	ubiquinone/menaquinone biosynthesis methyltransferase UbiE	NC_020062.1:1927783-1928958	70.596	-1.8563	-3.62078	0.00102296	0.0134493	168.583	59.4969	33.8859	20.418
pRtrCIAT899c	YP_007337909.1	putative sugar ABC transporter, permease protein	NC_020062.1:1693187-1694071	27.399	-1.85577	-3.61945	0.00407281	0.0373876	40.6512	48.6323	6.27517	14.0374
pRtrCIAT899c	YP_007337431.1	hypothetical protein	NC_020062.1:1154247-1154681	56.8429	-1.85197	-3.60994	0.000622172	0.00934547	121.954	61.049	17.5705	26.7986
pRtrCIAT899c	YP_007337936.1	putative sugar ABC transporter, ATP-binding protein	NC_020062.1:1718412-1719575	55.0333	-1.84788	-3.59971	0.00129394	0.0159623	68.1506	109.164	33.8859	8.93288
pRtrCIAT899c	YP_007336394.1	cytochrome c oxidase subunit IV	NC_020062.1:43901-44233	55.3809	-1.84493	-3.59236	0.000896077	0.0121964	126.736	51.7365	20.0806	22.9703
pRtrCIAT899c	YP_007337920.1	putative amino acid ABC transporter, substrate-binding protein	NC_020062.1:1702906-1703730	35.8609	-1.83959	-3.57909	0.00141394	0.0168038	63.3681	52.2538	15.0604	12.7613
pRtrCIAT899c	YP_007336462.1	resistance nodulation cell division (RND) drug efflux pump, inner membrane component	NC_020062.1:113798-116896	49.5863	-1.83791	-3.57492	0.00352238	0.0335901	27.4993	132.963	23.8457	14.0374
pRtrCIAT899c	YP_007336827.1	phenylacetate-CoA oxygenase, PaaG subunit	NC_020062.1:527895-528899	188.175	-1.8335	-3.56402	0.00207058	0.0224397	453.141	154.175	81.5773	63.8063
pRtrCIAT899c	YP_007338180.1	amino acid permease-associated region	NC_020062.1:1985144-1986928	48.5286	-1.8144	-3.51712	0.000883686	0.012084	59.7812	95.1951	25.1007	14.0374
pRtrCIAT899c	YP_007337379.1	sigma-fimbriae chaperone protein	NC_020062.1:1100886-1101605	47.4115	-1.81304	-3.51382	0.000790926	0.0111306	93.2587	58.4622	21.3356	16.5896
pRtrCIAT899c	YP_007338200.1	sarcosine oxidase subunit alpha (sarcosine oxidase subunit A)	NC_020062.1:2005841-2008774	43.835	-1.8105	-3.50765	0.00390831	0.036373	26.3037	114.855	16.3155	17.8658
pRtrCIAT899c	YP_007337071.1	major facilitator superfamily (MFS) transporter	NC_020062.1:777950-779260	64.7754	-1.807	-3.49915	0.00030634	0.0054651	112.389	93.643	31.3759	21.6941
pRtrCIAT899c	YP_007336906.1	putative acyltransferase	NC_020062.1:599714-600808	26.3203	-1.80179	-3.48652	0.00557254	0.0464886	32.2818	52.7712	11.2953	8.93288
pRtrCIAT899c	YP_007337271.1	putative amino acid ABC transporter, substrate-binding protein	NC_020062.1:983614-984699	225.561	-1.79464	-3.46929	0.00397942	0.0368454	572.704	153.657	89.1075	86.7765
pRtrCIAT899c	YP_007336898.1	hypothetical protein	NC_020062.1:591992-593545	27.6827	-1.78962	-3.45723	0.00593942	0.0481989	28.695	60.5317	11.2953	10.209
pRtrCIAT899c	YP_007336382.1	putative hydrolase, alpha/beta fold family	NC_020062.1:20456-21427	32.7886	-1.76602	-3.40114	0.00315511	0.0311641	43.0425	61.5664	15.0604	11.4851
pRtrCIAT899c	YP_007338154.1	ROK family protein	NC_020062.1:1954968-1956206	44.4847	-1.75527	-3.37591	0.00138703	0.0166157	88.4762	52.7712	18.8255	17.8658
pRtrCIAT899c	YP_007337583.1	methyl-accepting chemotaxis protein	NC_020062.1:1329848-1331782	71.199	-1.74157	-3.344	0.000547962	0.00856357	99.2368	124.685	22.5906	38.2838
pRtrCIAT899c	YP_007336391.1	cytochrome c oxidase, subunit I	NC_020062.1:40676-42454	144.788	-1.72945	-3.316	0.00115131	0.014671	296.515	159.866	60.2417	62.5301
pRtrCIAT899c	YP_007337272.1	putative amino acid ABC transporter, ATP-binding protein	NC_020062.1:984775-985596	81.7911	-1.71197	-3.27608	0.0033955	0.0328666	202.06	56.9101	42.6712	25.5225
pRtrCIAT899c	YP_007338185.1	flavin-containing monooxygenase FMO	NC_020062.1:1990843-1992180	41.6566	-1.71089	-3.27362	0.00300402	0.0300298	40.6512	90.5388	17.5705	17.8658
pRtrCIAT899c	YP_007337076.1	putative oligopeptide ABC transporter, substrate-binding protein	NC_020062.1:784589-786535	64.4934	-1.7073	-3.26549	0.00149846	0.0175516	64.5637	137.619	21.3356	34.4554
pRtrCIAT899c	YP_007337762.1	exopolysaccharide production repressor protein ExoX	NC_020062.1:1526162-1526452	164.73	-1.70215	-3.25384	0.00427796	0.0383364	399.338	121.581	65.2618	72.7392
pRtrCIAT899c	YP_007337430.1	hypothetical protein	NC_020062.1:1153283-1154158	65.4324	-1.67732	-3.19834	0.00077397	0.0109718	94.4543	109.164	35.141	22.9703
pRtrCIAT899c	YP_007336393.1	cytochrome-c oxidase subunit III protein	NC_020062.1:43165-43890	47.7081	-1.65703	-3.15368	0.00240652	0.0254266	92.063	56.9101	15.0604	26.7986
pRtrCIAT899c	YP_007337484.1	cellulose synthase catalytic subunit (UDP-forming)	NC_020062.1:1218405-1220591	115.546	-1.63085	-3.09695	0.00211213	0.0228473	245.103	113.303	51.4564	52.3211
pRtrCIAT899c	YP_007336603.1	gamma-glutamyltransferase	NC_020062.1:272483-274069	49.5368	-1.60925	-3.05094	0.00171434	0.0193005	72.9331	79.6742	23.8457	21.6941
pRtrCIAT899c	YP_007336711.1	ROK-family transcriptional regulator	NC_020062.1:396691-397836	41.4981	-1.59558	-3.02216	0.00316898	0.0311948	66.9549	61.049	17.5705	20.418
pRtrCIAT899c	YP_007337570.1	putative amino acid ABC transporter, substrate-binding protein	NC_020062.1:1312011-1313345	64.9351	-1.55837	-2.94521	0.00331114	0.0322141	133.91	65.188	36.396	24.2464
pRtrCIAT899c	YP_007337949.1	adenylate cyclase protein	NC_020062.1:1729476-1731686	69.3222	-1.55728	-2.94298	0.00155304	0.0180814	121.954	89.5041	31.3759	34.4554
pRtrCIAT899c	YP_007337593.1	FAD/FMN-dependent dehydrogenase	NC_020062.1:1340756-1342165	36.4857	-1.54885	-2.92584	0.0060863	0.0487123	50.2162	61.5664	17.5705	16.5896
pRtrCIAT899c	YP_007337669.1	hypothetical protein	NC_020062.1:1428242-1429096	58.8382	-1.54674	-2.92156	0.00256587	0.0263775	112.389	67.2574	26.3557	29.3509
pRtrCIAT899c	YP_007337151.1	K+-transporting ATPase, A subunit	NC_020062.1:858138-859841	81.0924	-1.54101	-2.90997	0.00442563	0.0392352	68.1506	179.008	37.651	39.5599
pRtrCIAT899c	YP_007337863.1	hypothetical protein	NC_020062.1:1646470-1648674	85.9872	-1.52379	-2.87546	0.00163439	0.0186358	143.475	116.924	40.1611	43.3883
pRtrCIAT899c	YP_007336811.1	hypothetical protein	NC_020062.1:506399-507733	44.5779	-1.51806	-2.86405	0.00395295	0.0367295	63.3681	71.9137	21.3356	21.6941
pRtrCIAT899c	YP_007337766.1	succinoglycan biosynthesis acetyltransferase ExoZ	NC_020062.1:1530518-1531519	44.5184	-1.51455	-2.85709	0.00411693	0.0375624	65.7593	69.3269	23.8457	19.1419
pRtrCIAT899c	YP_007336512.1	putative major facilitator superfamily (MFS) drug efflux transporter	NC_020062.1:178104-179687	95.7956	-1.50553	-2.83929	0.00351087	0.0335354	98.0412	191.425	42.6712	51.045
pRtrCIAT899c	YP_007337273.1	putative amino acid ABC transporter, permease protein	NC_020062.1:985593-986843	61.3998	-1.4935	-2.81571	0.00541914	0.0456026	126.736	59.4969	36.396	22.9703
pRtrCIAT899c	YP_007337487.1	cellulose synthesis protein	NC_020062.1:1224123-1226543	88.5179	-1.47326	-2.77649	0.00247825	0.0259091	139.888	125.72	51.4564	37.0076
pRtrCIAT899c	YP_007337410.1	GGDEF domain-containing protein	NC_020062.1:1134091-1136187	112.665	-1.46212	-2.75513	0.00635702	0.0499431	237.929	101.403	57.7316	53.5973
pRtrCIAT899c	YP_007337393.1	putative amino acid ABC transporter, substrate-binding protein	NC_020062.1:1114289-1115278	97.6656	-1.4362	-2.70606	0.00304156	0.0302487	138.692	152.105	56.4766	43.3883
pRtrCIAT899c	YP_007338073.1	putative family 16 glycoside hydrolase	NC_020062.1:1867699-1869330	66.128	-1.41506	-2.6667	0.00507918	0.0434353	82.498	113.82	42.6712	25.5225
pRtrCIAT899c	YP_007337282.1	putative thioesterase	NC_020062.1:995799-996908	58.8801	-1.40222	-2.64307	0.00555904	0.0464428	94.4543	80.1915	22.5906	38.2838
pRtrCIAT899c	YP_007338157.1	diguanylate cyclase	NC_020062.1:1958594-1959547	50.8426	-1.38781	-2.61682	0.00605251	0.0486544	70.5418	79.6742	26.3557	26.7986
pRtrCIAT899c	YP_007337485.1	cellulose synthase protein CelB	NC_020062.1:1220591-1223086	87.9109	-1.38206	-2.60639	0.00447902	0.0395272	147.062	112.268	50.2014	42.1121
