# Supplementary material for: Osmotic stress activates nif and fix genes and induces the Rhizobium tropici CIAT 899 Nod factor production via NodD2 by up-regulation of the nodA2 operon and the nodA3 gene
Source: PLoS One. 2019 Mar 27;14(3):e0213298. doi: 10.1371/journal.pone.0213298 (PMC6436695; doi:10.1371/journal.pone.0213298)
Supplement: S3 File — Fold-change values are obtained in comparison with the cultures of the same strain without mannitol. (XLSX) [file pone.0213298.s003.xlsx]

## Sheet: diff_expr
Replicon	ID	description	locus	baseMean	log2FoldChange	FoldChange	pvalue	padj	CIAT-control-1	CIAT-control-2	nodD2_Mani_1	nodD2_Mani_2
Chromosome	YP_007331981.1	hypothetical protein	NC_020059.1:1258-1881	32.4292	1.84013	3.58041	0.00142439	0.0179876	14.8471	10.0212	57.6512	47.1973
Chromosome	YP_007332000.1	transcriptional regulator, HxlR family	NC_020059.1:18740-19171	45.7232	1.59377	3.01837	0.00310209	0.03081	27.2197	14.768	52.4102	88.4949
Chromosome	YP_007332003.1	N-(5'phosphoribosyl)anthranilate isomerase	NC_020059.1:21260-21934	87.6359	1.41205	2.66114	0.00526954	0.043828	59.3883	30.591	116.613	143.952
Chromosome	YP_007332009.1	double-strand break repair helicase AddA	NC_020059.1:27048-30614	86.4655	-1.55602	-2.94042	0.00295294	0.0298637	82.8962	182.491	37.9974	42.4776
Chromosome	YP_007332010.1	double-strand break repair protein AddB	NC_020059.1:30607-33810	69.4103	-1.45355	-2.73881	0.00384372	0.0349851	86.608	121.836	43.2384	25.9585
Chromosome	YP_007332036.1	ErfK/YbiS/YcfS/YnhG family protein	NC_020059.1:62291-62947	173.909	1.53091	2.88967	0.00621323	0.0498712	113.828	47.9961	289.566	244.246
Chromosome	YP_007332058.1	putative carbohydrate ABC transporter, substrate-binding protein	NC_020059.1:92526-93800	64.8836	-1.44923	-2.73062	0.00336251	0.032248	81.659	112.87	36.6872	28.3184
Chromosome	YP_007332067.1	hypothetical protein	NC_020059.1:102614-104305	42.8257	-1.62895	-3.09287	0.00423581	0.0376309	38.355	95.4649	20.9641	16.5191
Chromosome	YP_007332071.1	hypothetical protein	NC_020059.1:107427-107807	355.178	1.92784	3.80484	0.00234634	0.0254353	195.487	46.9413	564.72	613.565
Chromosome	YP_007332074.1	hypothetical protein	NC_020059.1:109360-110169	106.332	2.1199	4.34664	3.27789e-05	0.000878475	44.5413	26.3715	146.749	207.668
Chromosome	YP_007332084.1	polyribonucleotide nucleotidyltransferase	NC_020059.1:118317-120515	344.714	1.84949	3.60373	0.00277443	0.028537	55.6766	193.567	621.061	508.551
Chromosome	YP_007332085.1	30S ribosomal protein S15	NC_020059.1:120781-121050	1189.83	2.47852	5.57327	2.45991e-05	0.000698035	331.585	246.837	2186.82	1994.09
Chromosome	YP_007332091.1	hypothetical protein	NC_020059.1:127086-127778	96.667	1.42191	2.6794	0.00544936	0.0450132	66.8119	31.6458	145.438	142.772
Chromosome	YP_007332105.1	hypothetical protein	NC_020059.1:139510-139737	128.986	-1.85758	-3.62399	0.00292269	0.0296822	358.805	64.8739	49.7897	42.4776
Chromosome	YP_007332106.1	glyoxalase/bleomycin resistance protein/dioxygenase	NC_020059.1:139959-140327	50.2191	-2.11582	-4.33438	0.000274866	0.00506088	128.675	41.1396	15.7231	15.3391
Chromosome	YP_007332108.1	prephenate dehydratase	NC_020059.1:141028-141882	64.1337	1.41508	2.66674	0.00318742	0.0312303	33.4059	32.1732	104.82	86.1351
Chromosome	YP_007332115.1	aspartyl-tRNA synthetase	NC_020059.1:147847-148386	55.4588	-1.65162	-3.14186	0.00468719	0.0404491	137.336	37.975	28.8256	17.699
Chromosome	YP_007332133.1	signal transduction histidine kinase protein	NC_020059.1:169255-170607	126.853	-1.69965	-3.24822	0.00609587	0.0491747	341.483	64.8739	43.2384	57.8167
Chromosome	YP_007332134.1	hypothetical protein	NC_020059.1:170672-170878	199.347	-1.73561	-3.33021	0.00106241	0.0144775	361.279	271.099	81.2358	83.7752
Chromosome	YP_007332145.1	hypothetical protein	NC_020059.1:189313-189621	480.361	1.99654	3.99043	0.00124515	0.0162786	231.367	85.4437	1007.59	597.046
Chromosome	YP_007332155.1	major facilitator superfamily (MFS) transporter	NC_020059.1:197940-199277	609.91	-2.06462	-4.18323	0.0022949	0.0251187	1776.7	305.382	154.61	202.948
Chromosome	YP_007332162.1	diguanylate cyclase/phosphodiesterase	NC_020059.1:207399-209741	135.151	-1.89844	-3.72809	0.000499278	0.00822019	301.891	138.714	56.341	43.6575
Chromosome	YP_007332230.1	Flp/Fap type IV pilin	NC_020059.1:277118-277309	48.801	-2.37871	-5.2007	0.000141131	0.00298604	137.336	33.7555	17.0333	7.07959
Chromosome	YP_007332236.1	pilus assembly protein CpaF	NC_020059.1:282629-284110	26.201	-1.95148	-3.8677	0.00319481	0.0312303	30.9314	56.9625	3.93077	12.9793
Chromosome	YP_007332247.1	ABC transporter, permease protein	NC_020059.1:293970-294836	26.8774	-1.82738	-3.54892	0.00503057	0.0425745	55.6766	32.7007	14.4128	4.71973
Chromosome	YP_007332258.1	endo-1,4-beta-glucanase	NC_020059.1:308038-309486	47.985	-1.85018	-3.60545	0.000332648	0.00577228	75.4727	79.1145	19.6538	17.699
Chromosome	YP_007332283.1	GTP-binding protein LepA	NC_020059.1:331430-333262	131.695	1.62548	3.08545	0.00101384	0.0138548	60.6256	58.0173	200.469	207.668
Chromosome	YP_007332290.1	putative rubrerythrin	NC_020059.1:338183-339166	509.097	2.37066	5.17176	8.0509e-05	0.00187621	186.826	77.0048	821.53	951.026
Chromosome	YP_007332291.1	hypothetical protein	NC_020059.1:339398-339586	197.786	2.47611	5.56396	7.31309e-06	0.000263271	66.8119	33.7555	347.218	343.36
Chromosome	YP_007332295.1	hypothetical protein	NC_020059.1:342200-342319	49.1884	3.18464	9.09226	9.30183e-09	9.54724e-07	11.1353	4.74687	86.4769	94.3946
Chromosome	YP_007332296.1	50S ribosomal protein L35	NC_020059.1:342487-342690	242.816	3.70061	13.0015	7.1201e-11	2.86228e-08	33.4059	16.8778	480.864	440.115
Chromosome	YP_007332297.1	50S ribosomal protein L20	NC_020059.1:342728-343132	200.329	3.11436	8.65994	2.84785e-07	1.69605e-05	48.253	12.6583	338.046	402.357
Chromosome	YP_007332305.1	putative transcriptional regulator, LysR family	NC_020059.1:356697-357590	39.0056	-1.75082	-3.36551	0.00211669	0.0240148	82.8962	42.1944	14.4128	16.5191
Chromosome	YP_007332312.1	hypothetical protein	NC_020059.1:362607-364460	32.9547	-1.8959	-3.72153	0.00409818	0.0368446	18.5589	90.718	13.1026	9.43946
Chromosome	YP_007332326.1	transcriptional regulator, LysR family	NC_020059.1:374816-375697	29.7137	-1.90517	-3.74554	0.00168423	0.0203119	49.4903	48.5236	7.86153	12.9793
Chromosome	YP_007332338.1	thioesterase superfamily protein	NC_020059.1:386727-387242	30.3547	1.67341	3.18968	0.00525194	0.0437571	7.42354	16.8778	51.1	46.0174
Chromosome	YP_007332345.1	tRNA and rRNA cytosine-C5-methylase	NC_020059.1:394697-395986	97.883	2.06063	4.17167	4.19031e-05	0.00107463	23.5079	42.7218	162.472	162.831
Chromosome	YP_007332346.1	rare lipoprotein A domain-containing protein	NC_020059.1:396193-396561	194.679	3.25348	9.53663	7.44891e-08	5.61462e-06	9.89806	41.1396	352.459	375.219
Chromosome	YP_007332351.1	hypothetical protein	NC_020059.1:400711-400875	51.2679	1.87877	3.67761	0.000418489	0.00705871	28.4569	11.6035	81.2358	83.7752
Chromosome	YP_007332373.1	peptide chain release factor 3	NC_020059.1:418287-419870	108.236	2.00152	4.00421	0.000332433	0.00577228	16.0843	56.9625	189.987	169.91
Chromosome	YP_007332405.1	30S ribosomal protein S20	NC_020059.1:450709-450984	252.92	3.66502	12.6847	2.87143e-11	1.57631e-08	30.9314	23.7344	511	446.014
Chromosome	YP_007332430.1	two component sensor kinase/response regulator hybrid	NC_020059.1:472421-474709	43.8178	-1.58595	-3.00206	0.00500495	0.0425033	51.9648	83.8614	28.8256	10.6194
Chromosome	YP_007332439.1	tryptophanyl-tRNA synthetase	NC_020059.1:488161-489225	93.2368	2.02774	4.07765	3.06181e-05	0.000829784	30.9314	34.8104	170.333	136.872
Chromosome	YP_007332457.1	methyl-accepting chemotaxis protein	NC_020059.1:503954-506332	71.5117	-1.74182	-3.34457	0.000579884	0.00923221	142.285	84.3888	27.5154	31.8582
Chromosome	YP_007332471.1	PEP phosphonomutase	NC_020059.1:517702-518472	186.895	-1.90444	-3.74363	0.00173517	0.0206776	486.242	129.748	65.5128	66.0762
Chromosome	YP_007332476.1	ribosome biogenesis GTP-binding protein YsxC	NC_020059.1:521599-522258	90.0521	1.94723	3.85634	6.80833e-05	0.001634	39.5922	27.9538	154.61	138.052
Chromosome	YP_007332483.1	ribonuclease P protein component	NC_020059.1:527507-527908	721.582	3.33437	10.0866	1.43492e-08	1.35726e-06	118.777	69.6208	1405.9	1292.03
Chromosome	YP_007332484.1	methyl-accepting chemotaxis protein	NC_020059.1:528485-530491	65.0455	-1.51572	-2.85941	0.00316336	0.0310795	68.0491	129.748	34.0666	28.3184
Chromosome	YP_007332486.1	hypothetical protein	NC_020059.1:532895-533740	74.8274	-1.70161	-3.25264	0.00115846	0.0154757	160.843	75.4225	28.8256	34.218
Chromosome	YP_007332500.1	fructose ABC transporter, substrate-binding protein FrcB	NC_020059.1:547253-548278	404.728	1.71059	3.27294	0.00333585	0.03212	225.181	106.013	632.853	654.863
Chromosome	YP_007332509.1	putative fructokinase	NC_020059.1:555817-556743	112.055	1.72442	3.30447	0.000805488	0.0116228	63.1001	32.1732	191.297	161.651
Chromosome	YP_007332511.1	long-chain-fatty-acid--CoA ligase (Acyl-CoA synthetase)	NC_020059.1:558821-560518	219.395	-2.42872	-5.38417	1.07738e-05	0.000356462	283.332	479.961	57.6512	56.6368
Chromosome	YP_007332526.1	2-nitropropane dioxygenase	NC_020059.1:571476-572444	80.1935	-2.33382	-5.04139	0.000107203	0.00238316	50.7275	227.322	26.2051	16.5191
Chromosome	YP_007332530.1	phosphate ABC transporter, substrate-binding protein PstS	NC_020059.1:576794-577828	117.072	2.14156	4.41239	4.21032e-05	0.00107463	24.7451	49.5784	224.054	169.91
Chromosome	YP_007332534.1	phosphate transport system regulatory protein PhoU	NC_020059.1:581586-582299	77.0736	1.59476	3.02043	0.00121637	0.0160904	35.8805	34.8104	146.749	90.8548
Chromosome	YP_007332569.1	peptidoglycan-binding domain-containing protein	NC_020059.1:614159-617845	143.873	-1.95156	-3.86792	0.000151365	0.00317471	223.944	246.31	61.582	43.6575
Chromosome	YP_007332570.1	acyl-CoA dehydrogenase protein	NC_020059.1:618328-620124	758.263	-2.13348	-4.38775	0.00020824	0.00411514	1127.14	1433.56	241.087	231.267
Chromosome	YP_007332571.1	3-ketoacyl-CoA thiolase	NC_020059.1:620160-621368	500.313	-1.63602	-3.10807	0.0045961	0.0399488	571.613	1000.01	214.882	214.748
Chromosome	YP_007332594.1	methyl-accepting chemotaxis protein	NC_020059.1:648659-650374	41.6861	-3.11299	-8.65175	1.76792e-07	1.10759e-05	61.8629	92.3003	7.86153	4.71973
Chromosome	YP_007332597.1	chemotaxis protein CheA	NC_020059.1:651112-653397	55.6978	-2.14977	-4.43758	2.30216e-05	0.000673067	97.7433	89.1357	17.0333	18.8789
Chromosome	YP_007332604.1	flagellar M-ring protein FliF	NC_020059.1:657348-659024	84.4318	-2.08933	-4.25549	6.2656e-05	0.00152653	186.826	94.9374	28.8256	27.1384
Chromosome	YP_007332608.1	flagellar biosynthetic protein FlhB	NC_020059.1:661535-662611	60.36	-1.49639	-2.82136	0.00266344	0.0276311	108.879	74.3677	27.5154	30.6782
Chromosome	YP_007332612.1	chemotaxis protein MotA (motility protein A)	NC_020059.1:665352-666224	56.7564	-1.66949	-3.18103	0.00124519	0.0162786	100.218	77.5322	32.7564	16.5191
Chromosome	YP_007332613.1	flagellar basal-body rod protein FlgF	NC_020059.1:666448-667182	59.9278	-3.59084	-12.049	1.11096e-09	1.88287e-07	153.42	73.8402	6.55128	5.89966
Chromosome	YP_007332614.1	flagellar protein export ATPase FliI	NC_020059.1:667195-668580	33.6908	-2.10142	-4.2913	0.000317355	0.0055873	58.1511	55.3802	11.7923	9.43946
Chromosome	YP_007332616.1	flagellar basal body rod protein FlgB	NC_020059.1:669166-669723	39.8186	-2.69587	-6.47946	2.09787e-05	0.0006247	98.9806	44.8316	13.1026	2.35986
Chromosome	YP_007332617.1	flagellar basal-body rod protein FlgC	NC_020059.1:669740-670156	32.1511	-2.9684	-7.82669	1.53255e-05	0.000480065	92.7943	26.8989	6.55128	2.35986
Chromosome	YP_007332619.1	flagellar basal-body rod protein FlgG	NC_020059.1:670601-671389	67.4361	-1.8896	-3.70532	0.00170594	0.0204379	180.64	41.1396	31.4461	16.5191
Chromosome	YP_007332626.1	TPR repeat-containing protein	NC_020059.1:675600-677543	94.5626	-1.67959	-3.20338	0.000613079	0.00947915	159.606	136.077	47.1692	35.398
Chromosome	YP_007332627.1	putative flagellin protein	NC_020059.1:677876-678787	232.2	-3.40913	-10.6231	6.68134e-08	5.116e-06	695.339	180.909	30.1359	22.4187
Chromosome	YP_007332628.1	putative flagellin protein	NC_020059.1:679044-679955	318.063	-2.90735	-7.50241	2.39724e-05	0.000688351	1043.01	133.967	56.341	38.9378
Chromosome	YP_007332634.1	chemotaxis motility protein MotB	NC_020059.1:686274-687701	71.486	-2.47319	-5.5527	1.98698e-05	0.000599073	194.249	56.9625	17.0333	17.699
Chromosome	YP_007332636.1	chemotaxis motility protein MotD	NC_020059.1:689011-690615	64.3544	-2.78806	-6.90699	2.07342e-07	1.25027e-05	143.522	87.5534	15.7231	10.6194
Chromosome	YP_007332639.1	flagellar hook-associated protein FlgK	NC_020059.1:692611-694101	75.7398	-2.81723	-7.04807	1.68436e-06	7.73844e-05	212.808	61.7093	13.1026	15.3391
Chromosome	YP_007332640.1	flagellar hook-associated protein FlgL	NC_020059.1:694105-695154	74.9834	-2.44034	-5.4277	4.61538e-05	0.00115961	207.859	55.3802	24.8949	11.7993
Chromosome	YP_007332645.1	flagellar biosynthesis protein FlhA	NC_020059.1:696927-699014	54.5974	-1.44553	-2.72364	0.00342933	0.0325012	76.7099	87.026	27.5154	27.1384
Chromosome	YP_007332648.1	hypothetical protein	NC_020059.1:700383-700979	50.3185	-1.8272	-3.54847	0.000654789	0.00990189	97.7433	64.3465	26.2051	12.9793
Chromosome	YP_007332651.1	N-acetyl mannosamine transferase protein	NC_020059.1:702063-702968	30.0199	-2.3248	-5.00995	0.000259148	0.0048082	59.3883	45.359	11.7923	3.5398
Chromosome	YP_007332653.1	bifunctional protein FolD	NC_020059.1:705202-706101	139.348	2.37507	5.1876	3.41354e-06	0.000141352	33.4059	43.7767	260.741	219.467
Chromosome	YP_007332654.1	transcriptional regulator protein, LacI family	NC_020059.1:706098-707126	105.505	1.35437	2.55685	0.00589255	0.0478546	44.5413	65.9288	142.818	168.73
Chromosome	YP_007332655.1	alpha-glucoside ABC transporter, substrate-binding protein	NC_020059.1:707437-708798	548.786	2.43957	5.4248	0.000176015	0.00358269	45.7785	206.753	1012.83	929.787
Chromosome	YP_007332665.1	glucose-6-phosphate dehydrogenase	NC_020059.1:718954-720429	316.251	1.609	3.0504	0.0058133	0.0473706	194.249	81.7517	512.31	476.693
Chromosome	YP_007332685.1	putative phasin	NC_020059.1:748426-748872	2796.68	3.60854	12.1978	2.37659e-08	2.08449e-06	400.871	127.111	5508.31	5150.41
Chromosome	YP_007332708.1	inosine-5'-monophosphate dehydrogenase	NC_020059.1:770804-772288	421.543	2.85492	7.23465	4.26907e-07	2.45167e-05	96.5061	64.8739	786.153	738.638
Chromosome	YP_007332709.1	hypothetical protein	NC_020059.1:772414-772986	37.576	1.77364	3.41915	0.00116132	0.0154757	17.3216	13.1858	53.7205	66.0762
Chromosome	YP_007332750.1	chaperonin GroEL	NC_020059.1:811385-813025	6251.55	2.78477	6.89125	2.98391e-06	0.000128521	1498.32	918.256	12845.7	9743.88
Chromosome	YP_007332751.1	chaperonin GroES	NC_020059.1:813099-813395	2012.9	2.71889	6.58364	7.75236e-06	0.000272974	513.462	290.614	3966.14	3281.39
Chromosome	YP_007332753.1	HAD-superfamily subfamily IIA hydrolase	NC_020059.1:813821-814669	78.6873	1.61552	3.06422	0.0013111	0.017002	23.5079	46.4139	124.474	120.353
Chromosome	YP_007332754.1	riboflavin biosynthesis protein RibF	NC_020059.1:814685-815668	62.5164	1.47362	2.77717	0.00234221	0.0254353	35.8805	26.3715	96.9589	90.8548
Chromosome	YP_007332759.1	isoleucyl-tRNA synthetase	NC_020059.1:820057-822939	220.71	1.72619	3.30853	0.00210745	0.0239772	56.9138	122.891	341.977	361.059
Chromosome	YP_007332761.1	tRNA-specific adenosine deaminase	NC_020059.1:823737-824195	43.568	1.67726	3.1982	0.00128254	0.0167216	22.2706	15.8229	64.2025	71.9759
Chromosome	YP_007332774.1	two component sensor kinase	NC_020059.1:838211-839944	44.3322	-2.41475	-5.33226	5.48594e-05	0.00135714	38.355	116.562	11.7923	10.6194
Chromosome	YP_007332788.1	ATP synthase protein, subunit I	NC_020059.1:855386-855730	145.805	1.87799	3.67562	0.000209852	0.00411514	60.6256	51.6882	250.259	220.647
Chromosome	YP_007332789.1	ATP synthase F0, A subunit	NC_020059.1:855809-856561	119.946	1.55191	2.93204	0.00164069	0.0199362	63.1001	50.1059	197.849	168.73
Chromosome	YP_007332790.1	hypothetical protein	NC_020059.1:856628-856855	106.687	2.14441	4.42112	2.06148e-05	0.000617677	44.5413	25.8441	178.195	178.17
Chromosome	YP_007332791.1	ATP synthase B' chain (Subunit II)	NC_020059.1:856934-857527	116.376	2.0274	4.0767	4.45952e-05	0.00112632	48.253	34.283	196.538	186.429
Chromosome	YP_007332792.1	ATP synthase B chain (Subunit I)	NC_020059.1:857531-858022	79.9415	1.76428	3.39703	0.000234595	0.00450691	34.6432	32.1732	134.956	117.993
Chromosome	YP_007332815.1	phosphoribosylamine--glycine ligase	NC_020059.1:880466-881734	113.109	2.11875	4.34318	3.80687e-05	0.000998063	24.7451	48.5236	193.918	185.249
Chromosome	YP_007332823.1	cell division protein	NC_020059.1:892024-894981	115.693	-1.54963	-2.92743	0.00248962	0.0264535	157.132	197.259	69.4435	38.9378
Chromosome	YP_007332830.1	glycoside hydrolase family 25	NC_020059.1:902110-903081	106.315	-1.93778	-3.83115	0.00223662	0.0246899	308.077	45.8864	40.6179	30.6782
Chromosome	YP_007332833.1	acyl-CoA dehydrogenase protein	NC_020059.1:905296-907107	269.376	-1.82024	-3.5314	0.00272288	0.0280791	206.622	669.309	104.82	96.7545
Chromosome	YP_007332852.1	riboflavin biosynthesis protein ribBA	NC_020059.1:924620-925723	107.871	1.43392	2.7018	0.00314818	0.0310795	61.8629	47.4687	166.402	155.751
Chromosome	YP_007332857.1	oxidoreductase, short chain dehydrogenase/reductase family	NC_020059.1:929735-930553	141	2.15907	4.46628	1.92056e-05	0.000582692	42.0667	48.5236	227.984	245.426
Chromosome	YP_007332861.1	polysaccharide deacetylase	NC_020059.1:933299-934357	64.5374	-1.5899	-3.01028	0.0033973	0.0323397	143.522	56.9625	34.0666	23.5986
Chromosome	YP_007332865.1	invasion associated locus B (IalB) family protein	NC_020059.1:937804-938508	123.497	1.58243	2.99475	0.00174268	0.0207061	70.5237	43.7767	199.159	180.53
Chromosome	YP_007332870.1	cytochrome c oxidase assembly protein CtaG	NC_020059.1:942579-943139	68.4564	-1.4843	-2.79781	0.00427514	0.0377716	141.047	66.9836	32.7564	33.0381
Chromosome	YP_007332877.1	4-hydroxy-3-methylbut-2-enyl diphosphate reductase	NC_020059.1:947704-948711	119.598	1.44287	2.71861	0.00512736	0.0432419	79.1845	40.6121	176.884	181.71
Chromosome	YP_007332885.1	stress responsive alpha-beta barrel domain-containing protein	NC_020059.1:954321-954629	33.9028	1.99067	3.97421	0.000507205	0.0083223	14.8471	8.96631	56.341	55.4568
Chromosome	YP_007332902.1	HAD-superfamily hydrolase	NC_020059.1:970489-971181	124.977	2.92858	7.61361	1.08465e-08	1.09007e-06	19.7961	27.4264	245.018	207.668
Chromosome	YP_007332906.1	arsenical resistance operon repressor	NC_020059.1:973354-974079	53.724	-1.73363	-3.32564	0.00382231	0.034856	141.047	31.6458	20.9641	21.2388
Chromosome	YP_007332911.1	HAD-superfamily hydrolase, subfamily IA, variant 3	NC_020059.1:976658-977272	37.3447	1.50411	2.83649	0.00564295	0.0460602	19.7961	15.8229	64.2025	49.5572
Chromosome	YP_007332962.1	isovaleryl-CoA dehydrogenase 2	NC_020059.1:1030880-1032043	180.29	-3.05673	-8.32086	2.92151e-08	2.42989e-06	387.262	273.736	23.5846	36.5779
Chromosome	YP_007332963.1	methylcrotonoyl-CoA carboxylase beta chain	NC_020059.1:1032070-1033686	190.121	-3.40856	-10.6189	2.47525e-09	3.61837e-07	428.091	284.812	15.7231	31.8582
Chromosome	YP_007332964.1	endoribonuclease L-PSP	NC_020059.1:1033697-1034080	92.9662	-3.82391	-14.1616	6.61768e-11	2.86228e-08	238.791	116.562	11.7923	4.71973
Chromosome	YP_007332965.1	methylcrotonoyl-CoA carboxylase subunit alpha	NC_020059.1:1034090-1036078	190.68	-3.53479	-11.5898	3.53661e-09	4.73905e-07	504.801	216.246	27.5154	14.1592
Chromosome	YP_007332966.1	hydroxymethylglutaryl-CoA lyase	NC_020059.1:1036075-1036944	44.0294	-3.83743	-14.295	5.30902e-09	6.09778e-07	122.488	47.4687	2.62051	3.5398
Chromosome	YP_007332967.1	enoyl-CoA hydratase	NC_020059.1:1036941-1037729	59.0955	-3.15998	-8.93815	3.10714e-08	2.49814e-06	137.336	81.2242	13.1026	4.71973
Chromosome	YP_007332968.1	parallel beta-helix repeat protein	NC_020059.1:1037779-1039149	37.5845	-1.90692	-3.75008	0.000901715	0.0126083	43.304	79.642	14.4128	12.9793
Chromosome	YP_007332972.1	methylmalonyl-CoA mutase	NC_020059.1:1043180-1045312	63.7743	-1.50252	-2.83336	0.00263484	0.0275611	95.2688	98.102	39.3077	22.4187
Chromosome	YP_007332974.1	ErfK/YbiS/YcfS/YnhG family protein	NC_020059.1:1046947-1047891	29.0127	-2.68524	-6.43186	2.55737e-05	0.000709008	56.9138	47.9961	5.24102	5.89966
Chromosome	YP_007332987.1	putative aminotransferase	NC_020059.1:1059362-1060249	192.3	1.715	3.28296	0.00147804	0.0185678	98.9806	62.2368	347.218	260.765
Chromosome	YP_007333012.1	hypothetical protein	NC_020059.1:1081303-1081692	95.2319	2.03468	4.09732	0.000170958	0.00349449	49.4903	16.8778	149.369	165.191
Chromosome	YP_007333015.1	polysaccharide deacetylase	NC_020059.1:1083279-1084058	70.8441	1.97019	3.9182	7.65248e-05	0.00180076	18.5589	32.1732	108.751	123.893
Chromosome	YP_007333033.1	hypothetical protein	NC_020059.1:1099591-1100610	58.0794	-1.58463	-2.9993	0.0021598	0.0244002	107.641	71.7305	34.0666	18.8789
Chromosome	YP_007333057.1	hypothetical protein	NC_020059.1:1128467-1128622	21.1655	3.35956	10.2642	2.24441e-06	0.000101187	2.47451	1.58229	39.3077	41.2976
Chromosome	YP_007333058.1	hypothetical protein	NC_020059.1:1128683-1128811	363.508	5.79901	55.6769	1.71551e-21	8.27561e-18	8.6608	4.21944	775.671	665.482
Chromosome	YP_007333060.1	molecular chaperone, Hsp70 family	NC_020059.1:1129957-1131246	82.0312	1.86322	3.63818	0.0022318	0.0246899	6.18629	51.6882	142.818	127.433
Chromosome	YP_007333068.1	magnesium transporter	NC_020059.1:1141202-1142575	328.239	2.21901	4.65573	0.000186379	0.00376189	138.573	52.2156	569.961	552.208
Chromosome	YP_007333099.1	putative oxoreductase	NC_020059.1:1172404-1173522	32.6125	-1.748	-3.35893	0.00346487	0.0327488	37.1177	67.5111	10.482	15.3391
Chromosome	YP_007333105.1	putative porin	NC_020059.1:1179309-1180376	276.266	2.76699	6.80684	6.6112e-07	3.5436e-05	60.6256	52.743	610.579	381.118
Chromosome	YP_007333111.1	DNA-directed RNA polymerase subunit omega	NC_020059.1:1186408-1186806	289.649	1.82423	3.54117	0.00244997	0.0261711	164.555	53.2704	490.036	450.734
Chromosome	YP_007333113.1	hypothetical protein	NC_020059.1:1189319-1189468	538.151	4.07254	16.8251	9.11463e-11	3.38223e-08	56.9138	16.8778	1041.65	1037.16
Chromosome	YP_007333114.1	hypothetical protein	NC_020059.1:1189690-1190277	173.469	2.01468	4.04091	0.00027698	0.00508042	82.8962	36.9201	290.877	283.184
Chromosome	YP_007333122.1	bacterioferritin comigratory protein	NC_020059.1:1195703-1196383	88.0958	-2.02263	-4.06324	0.000948295	0.0131832	248.689	46.9413	24.8949	31.8582
Chromosome	YP_007333123.1	adenylyl cyclase class-3/4/guanylyl cyclase	NC_020059.1:1196455-1199700	139.612	-1.56326	-2.9552	0.00279653	0.0286422	268.485	161.394	70.7538	57.8167
Chromosome	YP_007333140.1	phosphatidylserine decarboxylase	NC_020059.1:1212604-1213302	93.8636	1.58127	2.99233	0.00162501	0.0198961	56.9138	30.591	142.818	145.132
Chromosome	YP_007333152.1	cysteinyl-tRNA synthetase	NC_020059.1:1225068-1226459	74.5272	2.05257	4.14845	3.3772e-05	0.000900089	19.7961	31.1184	112.682	134.512
Chromosome	YP_007333170.1	50S ribosomal protein L9	NC_020059.1:1243336-1243914	65.6721	2.12418	4.35955	6.22188e-05	0.00152357	11.1353	30.0635	127.095	94.3946
Chromosome	YP_007333172.1	30S ribosomal protein S18	NC_020059.1:1245080-1245328	59.2227	2.64452	6.25286	6.02501e-07	3.3028e-05	7.42354	18.4601	116.613	94.3946
Chromosome	YP_007333173.1	30S ribosomal protein S6	NC_020059.1:1245341-1245787	212.852	3.32985	10.0551	1.09119e-09	1.88287e-07	23.5079	34.8104	369.492	423.596
Chromosome	YP_007333176.1	oxidoreductase protein	NC_020059.1:1248321-1249364	134.756	1.74851	3.36011	0.000861044	0.0121297	72.9982	39.0298	235.846	191.149
Chromosome	YP_007333177.1	malonyl CoA-acyl carrier protein transacylase	NC_020059.1:1249559-1250503	137.718	2.69706	6.48481	1.08121e-07	7.4511e-06	29.6942	32.1732	242.397	246.606
Chromosome	YP_007333178.1	3-oxoacyl-[acyl-carrier-protein] reductase	NC_020059.1:1250529-1251266	169.862	2.30174	4.93053	9.08414e-06	0.000310794	53.2021	45.8864	283.015	297.343
Chromosome	YP_007333179.1	acyl carrier protein AcpP	NC_020059.1:1251553-1251789	451.163	1.98513	3.959	0.00178465	0.0208786	235.079	60.127	797.946	711.499
Chromosome	YP_007333180.1	3-oxoacyl-[acyl-carrier-protein] synthase 2	NC_020059.1:1251904-1253166	133.141	1.83311	3.56305	0.000299636	0.00533374	63.1001	42.7218	221.433	205.308
Chromosome	YP_007333204.1	nucleoside diphosphate kinase	NC_020059.1:1279597-1280019	234.174	3.34066	10.1307	1.04024e-09	1.88287e-07	38.355	26.3715	438.936	433.035
Chromosome	YP_007333213.1	outer membrane protein	NC_020059.1:1287224-1287856	2250.63	2.03929	4.11043	0.00106587	0.0144838	982.382	449.371	4309.43	3261.33
Chromosome	YP_007333225.1	hypothetical protein	NC_020059.1:1301359-1302720	30.1174	-1.80262	-3.48854	0.0047571	0.040906	24.7451	73.3128	11.7923	10.6194
Chromosome	YP_007333230.1	aspartyl-tRNA synthetase	NC_020059.1:1308147-1309937	270.426	2.76639	6.80405	7.52908e-07	3.90541e-05	39.5922	70.1482	507.069	464.893
Chromosome	YP_007333244.1	putative peptidoglycan-binding protein	NC_020059.1:1322796-1324109	676.74	1.87192	3.66019	0.00221499	0.0246247	350.144	137.659	1159.58	1059.58
Chromosome	YP_007333252.1	6,7-dimethyl-8-ribityllumazine synthase	NC_020059.1:1329617-1330072	131.281	2.27272	4.83233	1.69624e-05	0.000521188	51.9648	26.3715	245.018	201.768
Chromosome	YP_007333253.1	transcription antitermination factor NusB	NC_020059.1:1330076-1330558	37.2766	2.224	4.67187	8.21294e-05	0.00189566	14.8471	7.91145	60.2717	66.0762
Chromosome	YP_007333269.1	poly(3-hydroxybutyrate) depolymerase	NC_020059.1:1343287-1344309	281.261	1.82814	3.55078	0.00224538	0.02473	158.369	53.2704	428.454	484.952
Chromosome	YP_007333273.1	undecaprenyl-phosphate glucose phosphotransferase	NC_020059.1:1347273-1348829	50.5174	-1.58873	-3.00784	0.00179151	0.0208786	89.0825	66.9836	23.5846	22.4187
Chromosome	YP_007333276.1	exopolysaccharide transport protein family	NC_020059.1:1350832-1353087	51.7104	-1.86346	-3.63879	0.000271208	0.00501266	79.1845	87.5534	23.5846	16.5191
Chromosome	YP_007333279.1	cytochrome c oxidase assembly protein	NC_020059.1:1354799-1355902	96.9563	1.38395	2.60983	0.00410149	0.0368446	43.304	56.9625	138.887	148.671
Chromosome	YP_007333281.1	N-acetyl-gamma-glutamyl-phosphate reductase	NC_020059.1:1357654-1358586	89.2788	1.35055	2.55009	0.00465498	0.0402745	49.4903	45.359	121.854	140.412
Chromosome	YP_007333286.1	30S ribosomal protein S9	NC_020059.1:1361128-1361598	122.548	2.15061	4.44014	3.87615e-05	0.00101073	53.2021	26.3715	213.572	197.049
Chromosome	YP_007333287.1	50S ribosomal protein L13	NC_020059.1:1361601-1362065	440.679	2.15384	4.45009	0.000144417	0.00304222	164.555	108.651	811.048	678.461
Chromosome	YP_007333294.1	phosphate ABC transporter, phosphate-binding protein PstS	NC_020059.1:1367073-1368098	893.946	3.6868	12.8777	1.43786e-09	2.31207e-07	106.404	65.4013	2193.37	1210.61
Chromosome	YP_007333295.1	phosphate ABC transporter, permease protein PstC	NC_020059.1:1368193-1369146	131.325	1.69785	3.24417	0.000830276	0.0118499	48.253	63.8191	239.777	173.45
Chromosome	YP_007333297.1	phosphate ABC transporter, ATP-binding protein PstB	NC_020059.1:1370005-1370871	136.145	1.70424	3.25856	0.00151039	0.018925	74.2354	41.1396	269.913	159.291
Chromosome	YP_007333302.1	DNA-binding protein HU	NC_020059.1:1377918-1378193	207.468	1.68333	3.21168	0.0014083	0.017885	98.9806	79.1145	336.736	315.042
Chromosome	YP_007333335.1	NADH-quinone oxidoreductase subunit i	NC_020059.1:1422417-1422908	80.2278	1.32491	2.50517	0.00553795	0.0455112	47.0158	39.5573	125.785	108.554
Chromosome	YP_007333365.1	50S ribosomal protein L33	NC_020059.1:1451958-1452125	290.845	1.95028	3.86449	0.00609157	0.0491747	165.792	12.1309	524.102	461.354
Chromosome	YP_007333369.1	DNA topoisomerase I	NC_020059.1:1456576-1459251	423.769	1.84327	3.58821	0.000921481	0.0128475	181.877	141.879	702.297	669.022
Chromosome	YP_007333390.1	hypothetical protein	NC_020059.1:1477285-1477725	88.3124	2.07651	4.21787	0.000234958	0.00450691	47.0158	12.1309	157.231	136.872
Chromosome	YP_007333402.1	peptide chain release factor 2	NC_020059.1:1491856-1492884	198.014	2.83158	7.11856	1.28603e-07	8.49835e-06	47.0158	32.7007	352.459	359.879
Chromosome	YP_007333408.1	elongation factor Tu	NC_020059.1:1497604-1498779	2293.08	2.42203	5.35925	0.000285458	0.00519642	846.284	201.478	4076.2	4048.35
Chromosome	YP_007333412.1	hypothetical protein	NC_020059.1:1501283-1501969	223.348	2.39767	5.26952	1.08623e-05	0.000356462	74.2354	45.8864	407.489	365.779
Chromosome	YP_007333414.1	preprotein translocase subunit SecE	NC_020059.1:1503333-1503533	83.5095	2.04004	4.11258	2.45642e-05	0.000698035	32.1687	26.8989	142.818	132.152
Chromosome	YP_007333415.1	transcription termination/antitermination factor NusG	NC_020059.1:1503552-1504082	408.201	2.28766	4.88264	4.42773e-05	0.00112418	136.098	96.5197	660.369	739.818
Chromosome	YP_007333416.1	50S ribosomal protein L11	NC_020059.1:1504296-1504727	475.688	2.33993	5.06278	6.85903e-05	0.00163802	171.979	83.334	892.284	755.157
Chromosome	YP_007333417.1	50S ribosomal protein L 1	NC_020059.1:1504732-1505430	356.755	2.59314	6.03411	5.27625e-06	0.000206932	105.167	58.5447	672.161	591.146
Chromosome	YP_007333418.1	50S ribosomal protein L10	NC_020059.1:1505762-1506280	1363.72	2.94577	7.70485	1.0442e-06	5.14002e-05	298.179	166.141	2497.35	2493.2
Chromosome	YP_007333419.1	50S ribosomal protein L7/L 12	NC_020059.1:1506339-1506722	578.553	3.43782	10.8364	6.26916e-09	6.87328e-07	92.7943	46.4139	1107.17	1067.84
Chromosome	YP_007333420.1	DNA-directed RNA polymerase, beta subunit	NC_020059.1:1506984-1511126	2823.7	2.13115	4.38068	0.00058552	0.00929127	1161.78	529.54	4828.29	4775.19
Chromosome	YP_007333421.1	DNA-directed RNA polymerase, beta' subunit	NC_020059.1:1511301-1515509	2664.24	1.88581	3.69559	0.00206408	0.0235393	1253.34	646.102	4520.38	4237.14
Chromosome	YP_007333423.1	30S ribosomal protein S 12	NC_020059.1:1516428-1516799	478.899	4.17726	18.0918	2.3543e-13	5.67856e-10	32.1687	35.3378	1011.52	836.572
Chromosome	YP_007333424.1	30S ribosomal protein S7	NC_020059.1:1516881-1517351	219.827	3.64496	12.5096	2.16226e-11	1.57631e-08	22.2706	25.8441	444.177	387.018
Chromosome	YP_007333425.1	translation elongation factor G	NC_020059.1:1517382-1519481	2169.08	3.45767	10.9866	8.01952e-08	5.91236e-06	116.302	345.994	4643.55	3570.48
Chromosome	YP_007333426.1	elongation factor Tu	NC_020059.1:1519548-1520723	1241.14	3.09776	8.56087	1.14388e-07	7.66398e-06	195.487	191.985	2409.56	2167.54
Chromosome	YP_007333427.1	30S ribosomal protein S10	NC_020059.1:1521033-1521341	393.086	3.69105	12.9157	6.78893e-11	2.86228e-08	48.253	33.2281	741.605	749.257
Chromosome	YP_007333428.1	50S ribosomal protein L3	NC_020059.1:1521381-1522022	495.323	3.54237	11.6509	5.72051e-10	1.19982e-07	49.4903	63.2916	1062.62	805.894
Chromosome	YP_007333429.1	50S ribosomal protein L4/L1	NC_020059.1:1522036-1522656	364.535	3.90257	14.9552	4.82903e-12	5.82381e-09	28.4569	35.3378	779.602	614.745
Chromosome	YP_007333430.1	50S ribosomal protein L23	NC_020059.1:1522653-1522946	147.13	3.63565	12.4291	9.19524e-12	8.87157e-09	16.0843	16.8778	318.392	237.166
Chromosome	YP_007333431.1	50S ribosomal protein L23	NC_020059.1:1522958-1523794	864.753	3.35318	10.219	1.62792e-08	1.51021e-06	81.659	137.659	1775.4	1464.3
Chromosome	YP_007333432.1	30S ribosomal protein S19	NC_020059.1:1523810-1524088	132.965	3.11112	8.64054	2.06701e-09	3.21653e-07	19.7961	24.2618	277.774	210.028
Chromosome	YP_007333433.1	50S ribosomal protein L23	NC_020059.1:1524091-1524480	202.713	3.44636	10.9008	8.65205e-10	1.6695e-07	18.5589	31.1184	463.83	297.343
Chromosome	YP_007333434.1	30S ribosomal protein S3	NC_020059.1:1524480-1525205	376.838	3.20509	9.22205	2.55996e-08	2.20522e-06	39.5922	69.6208	794.015	604.125
Chromosome	YP_007333435.1	50S ribosomal protein L16	NC_020059.1:1525242-1525655	190.878	3.34845	10.1855	3.40974e-10	8.65714e-08	25.9824	26.8989	359.01	351.62
Chromosome	YP_007333436.1	50S ribosomal protein L29	NC_020059.1:1525667-1525867	156.482	3.15043	8.87922	4.71933e-09	5.55269e-07	30.9314	19.5149	328.874	246.606
Chromosome	YP_007333437.1	30S ribosomal protein S17	NC_020059.1:1525880-1526119	506.777	3.03138	8.1759	8.62861e-08	6.2126e-06	96.5061	73.8402	980.071	876.69
Chromosome	YP_007333438.1	50S ribosomal protein L14	NC_020059.1:1526345-1526713	932.512	3.70645	13.0542	1.13191e-09	1.88287e-07	120.014	56.9625	1924.77	1628.31
Chromosome	YP_007333439.1	50S ribosomal protein L24	NC_020059.1:1526725-1527033	234.062	3.55206	11.7294	4.36893e-09	5.40403e-07	39.5922	11.6035	487.415	397.637
Chromosome	YP_007333440.1	50S ribosomal protein L5	NC_020059.1:1527026-1527583	732.411	3.66497	12.6843	2.61483e-10	7.00773e-08	76.7099	73.8402	1605.06	1174.03
Chromosome	YP_007333441.1	30S ribosomal protein S14	NC_020059.1:1527617-1527922	176.904	3.57944	11.9541	2.56789e-10	7.00773e-08	27.2197	13.1858	397.007	270.205
Chromosome	YP_007333442.1	30S ribosomal protein S8	NC_020059.1:1527935-1528333	297.811	3.4625	11.0234	3.7512e-10	9.04788e-08	38.355	35.8653	624.992	492.032
Chromosome	YP_007333443.1	50S ribosomal protein L6	NC_020059.1:1528377-1528910	522.657	3.51797	11.4555	6.48841e-10	1.30417e-07	61.8629	60.127	1120.27	848.371
Chromosome	YP_007333444.1	50S ribosomal protein L18	NC_020059.1:1528923-1529285	166.997	3.58331	11.9862	2.94088e-11	1.57631e-08	16.0843	22.1521	340.666	289.083
Chromosome	YP_007333445.1	30S ribosomal protein S5	NC_020059.1:1529417-1529986	386.149	3.97276	15.7007	2.68119e-12	4.31135e-09	27.2197	36.3927	820.22	660.762
Chromosome	YP_007333446.1	50S ribosomal protein L30	NC_020059.1:1530000-1530212	48.6853	2.87434	7.3327	9.9839e-08	7.08269e-06	9.89806	8.96631	107.441	68.4361
Chromosome	YP_007333447.1	50S ribosomal protein L15	NC_020059.1:1530230-1530706	196.385	3.15456	8.90464	3.83561e-09	4.86921e-07	28.4569	33.7555	391.766	331.561
Chromosome	YP_007333448.1	preprotein translocase, SecY subunit	NC_020059.1:1530933-1532273	284.536	1.73351	3.32535	0.0022963	0.0251187	155.894	75.9499	475.623	430.675
Chromosome	YP_007333450.1	30S ribosomal protein S13	NC_020059.1:1533138-1533506	940.719	3.2237	9.34177	1.02647e-06	5.10484e-05	190.538	44.3041	1696.78	1831.26
Chromosome	YP_007333451.1	30S ribosomal protein S11	NC_020059.1:1533638-1534027	550.463	3.55228	11.7312	4.89802e-10	1.12514e-07	69.2864	55.9076	1138.61	938.046
Chromosome	YP_007333452.1	DNA-directed RNA polymerase, alpha subunit	NC_020059.1:1534131-1535141	1162.24	3.06103	8.34566	1.88373e-07	1.16478e-05	184.351	186.71	2450.18	1827.72
Chromosome	YP_007333453.1	50S ribosomal protein L17	NC_020059.1:1535190-1535612	233.699	3.04149	8.23343	1.94776e-08	1.74e-06	44.5413	35.8653	463.83	390.558
Chromosome	YP_007333462.1	hypothetical protein	NC_020059.1:1544045-1544392	35.8607	1.53866	2.90524	0.00556555	0.0456538	16.0843	16.8778	66.823	43.6575
Chromosome	YP_007333484.1	hypothetical protein	NC_020059.1:1571002-1571340	61.3635	1.68247	3.20976	0.00161962	0.0198805	39.5922	14.2406	87.7871	103.834
Chromosome	YP_007333509.1	hypothetical protein	NC_020059.1:1593631-1593786	103.38	1.96239	3.89706	0.000364277	0.00625363	56.9138	17.9326	166.402	172.27
Chromosome	YP_007333510.1	hypothetical protein	NC_020059.1:1593974-1594132	86.3631	1.59484	3.02061	0.00451787	0.0396258	61.8629	16.3503	136.267	130.973
Chromosome	YP_007333516.1	long-chain fatty acid transport protein	NC_020059.1:1603217-1604476	226.041	-1.55786	-2.94416	0.00520831	0.0436649	460.26	238.398	108.751	96.7545
Chromosome	YP_007333534.1	preprotein translocase, YajC subunit	NC_020059.1:1624059-1624406	225.191	1.81917	3.52879	0.00264843	0.0275611	132.387	37.4475	397.007	333.921
Chromosome	YP_007333540.1	hypothetical protein	NC_020059.1:1630588-1630731	415.263	2.12359	4.35778	0.000437365	0.00727535	186.826	68.0385	708.848	697.34
Chromosome	YP_007333541.1	hypothetical protein	NC_020059.1:1631037-1631183	881.291	3.8522	14.442	5.39596e-10	1.18319e-07	105.167	40.6121	1661.4	1717.98
Chromosome	YP_007333546.1	trigger factor	NC_020059.1:1634291-1635778	951.022	2.69826	6.49018	3.88821e-06	0.000158955	228.893	168.25	1831.74	1575.21
Chromosome	YP_007333556.1	homoserine dehydrogenase	NC_020059.1:1645520-1646839	99.8769	1.54693	2.92196	0.00198389	0.0227864	60.6256	34.283	144.128	160.471
Chromosome	YP_007333563.1	putative phage transcriptional regulator AlpA	NC_020059.1:1653592-1653801	97.1347	1.53141	2.89068	0.00261421	0.0275024	61.8629	31.1184	136.267	159.291
Chromosome	YP_007333623.1	hypothetical protein	NC_020059.1:1705242-1705445	138.446	1.55069	2.92958	0.00454924	0.0396845	91.557	36.9201	207.02	218.288
Chromosome	YP_007333632.1	30S ribosomal protein S2	NC_020059.1:1713596-1714363	284.327	2.26095	4.79307	6.76391e-05	0.00163145	55.6766	107.068	545.066	429.495
Chromosome	YP_007333633.1	translation elongation factor Ts	NC_020059.1:1714636-1715562	208.412	2.50917	5.69294	9.18521e-06	0.000312039	33.4059	66.9836	444.177	289.083
Chromosome	YP_007333635.1	ribosome recycling factor	NC_020059.1:1716576-1717136	173.248	1.79104	3.46063	0.000628913	0.00963234	71.7609	67.5111	323.633	230.087
Chromosome	YP_007333636.1	di-trans,poly-cis-decaprenylcistransferase	NC_020059.1:1717240-1717986	62.1892	1.67438	3.19181	0.00109088	0.0146995	37.1177	17.9326	108.751	84.9551
Chromosome	YP_007333640.1	UDP-3-O-[3-hydroxymyristoyl] glucosamine N-acyltransferase	NC_020059.1:1723202-1724269	121.989	1.52449	2.87684	0.002647	0.0275611	72.9982	43.7767	172.954	198.229
Chromosome	YP_007333642.1	acyl-[acyl-carrier-protein]-UDP-N-acetylglucosamine O-acyltransferase	NC_020059.1:1724732-1725547	73.4747	1.45971	2.75052	0.0023819	0.025648	42.0667	31.6458	113.992	106.194
Chromosome	YP_007333663.1	putative cyclase/dehydrase	NC_020059.1:1746122-1746568	116.478	1.55275	2.93375	0.00357234	0.0328485	76.7099	32.1732	161.161	195.869
Chromosome	YP_007333676.1	siroheme synthase	NC_020059.1:1760495-1761931	87.9191	1.82596	3.54544	0.000702	0.010452	22.2706	45.359	91.7179	192.329
Chromosome	YP_007333684.1	hypothetical protein	NC_020059.1:1767958-1768125	41.8379	1.67026	3.18272	0.00538585	0.0445649	29.6942	6.32916	62.8923	68.4361
Chromosome	YP_007333704.1	glutamine-fructose-6-phosphate transaminase	NC_020059.1:1786843-1788669	135.111	1.446	2.72451	0.00387707	0.0352222	59.3883	74.8951	216.192	189.969
Chromosome	YP_007333711.1	endoribonuclease L-PSP	NC_020059.1:1798515-1799000	39.4775	2.23237	4.69904	0.000429233	0.00718965	2.47451	17.9326	41.9282	95.5745
Chromosome	YP_007333715.1	invasion associated locus B (IalB) family protein	NC_020059.1:1802611-1803270	800.391	2.52303	5.74786	4.76855e-05	0.00119189	264.773	98.6294	1487.14	1351.02
Chromosome	YP_007333728.1	hypothetical protein	NC_020059.1:1818309-1818443	111.023	1.85588	3.61972	0.000710691	0.0105165	63.1001	22.6795	209.641	148.671
Chromosome	YP_007333729.1	hypothetical protein	NC_020059.1:1818483-1818641	690.708	2.05738	4.16229	0.000965417	0.0133443	321.687	112.87	1307.63	1020.64
Chromosome	YP_007333733.1	peptidyl prolyl cis-trans isomerase	NC_020059.1:1820309-1820809	116.791	1.72897	3.31492	0.00204534	0.0233808	74.2354	22.6795	199.159	171.09
Chromosome	YP_007333735.1	queuine tRNA-ribosyltransferase	NC_020059.1:1821990-1823120	62.7569	1.57004	2.96914	0.00107467	0.0145624	30.9314	27.9538	93.0281	99.1143
Chromosome	YP_007333740.1	transcriptional regulator, HxlR family	NC_020059.1:1826778-1827302	50.1793	1.81995	3.53068	0.000391464	0.00667288	21.0334	18.9875	61.582	99.1143
Chromosome	YP_007333750.1	D-alanyl-D-alanine carboxypeptidase	NC_020059.1:1834824-1835678	78.488	1.44387	2.7205	0.00284729	0.0291002	34.6432	43.7767	102.2	133.332
Chromosome	YP_007333792.1	preprotein translocase subunit SecG	NC_020059.1:1878063-1878581	147.281	2.00015	4.00042	8.60156e-05	0.00195726	58.1511	46.9413	227.984	256.045
Chromosome	YP_007333803.1	threonyl-tRNA synthetase	NC_020059.1:1889537-1891525	254.413	1.93185	3.81545	0.000380337	0.00650618	110.116	75.4225	441.556	390.558
Chromosome	YP_007333819.1	hypothetical protein	NC_020059.1:1904173-1904607	53.5837	1.93872	3.83365	0.000203807	0.00406266	27.2197	13.1858	75.9948	97.9344
Chromosome	YP_007333859.1	cysteine desulfurase	NC_020059.1:1939126-1940292	147.262	1.74101	3.3427	0.000861028	0.0121297	69.2864	53.2704	182.125	284.364
Chromosome	YP_007333863.1	tyrosyl-tRNA synthetase	NC_020059.1:1944786-1946042	117.458	1.7003	3.24968	0.000486086	0.0080304	51.9648	49.5784	191.297	176.99
Chromosome	YP_007333868.1	ATP-dependent RNA helicase RhlE	NC_020059.1:1953097-1954614	280.916	1.69502	3.23782	0.00218355	0.0245498	147.234	89.1357	462.52	424.776
Chromosome	YP_007333878.1	ribulose-phosphate 3-epimerase	NC_020059.1:1962132-1962818	51.888	1.35557	2.55899	0.00595795	0.0482234	25.9824	28.4812	68.1333	84.9551
Chromosome	YP_007333880.1	adenylosuccinate lyase	NC_020059.1:1963461-1964762	112.451	1.44648	2.72543	0.00300417	0.030192	54.4393	58.0173	188.677	148.671
Chromosome	YP_007333882.1	hypothetical protein	NC_020059.1:1965354-1966154	474.547	-1.89358	-3.71556	0.00190574	0.0219935	1143.23	418.252	158.541	178.17
Chromosome	YP_007333900.1	inositol monophosphatase	NC_020059.1:1981984-1982808	42.5405	1.79282	3.46492	0.000598903	0.00941078	18.5589	15.8229	72.064	63.7164
Chromosome	YP_007333901.1	inositol monophosphatase family protein	NC_020059.1:1982825-1983652	50.5926	1.76228	3.39234	0.000606613	0.00947915	25.9824	16.3503	66.823	93.2147
Chromosome	YP_007333903.1	glutaminase A	NC_020059.1:1984674-1985603	80.1894	2.60007	6.06315	1.36105e-06	6.43697e-05	8.6608	27.4264	145.438	139.232
Chromosome	YP_007333904.1	30S ribosomal protein S4	NC_020059.1:1985675-1986292	838.523	3.2751	9.68065	5.85639e-07	3.24727e-05	163.318	39.5573	1740.02	1411.2
Chromosome	YP_007333910.1	tRNA/rRNA methyltransferase	NC_020059.1:1991865-1992707	49.4357	1.49395	2.8166	0.00419151	0.037375	14.8471	31.6458	73.3743	77.8755
Chromosome	YP_007333945.1	LacI family transcriptional regulator/periplasmic binding protein	NC_020059.1:2037656-2038699	68.0624	1.57319	2.97561	0.00164029	0.0199362	29.6942	33.2281	75.9948	133.332
Chromosome	YP_007333953.1	putative metallophosphoesterase	NC_020059.1:2046472-2047278	45.8505	1.58714	3.00453	0.00354285	0.0328037	11.1353	29.0087	64.2025	79.0555
Chromosome	YP_007333961.1	glutathione-dependent formaldehyde-activating GFA	NC_020059.1:2056261-2056689	77.0663	1.9352	3.82432	0.000178837	0.00362484	39.5922	18.4601	107.441	142.772
Chromosome	YP_007333962.1	3-deoxy-7-phosphoheptulonate synthase	NC_020059.1:2056844-2058217	205.928	1.75666	3.37916	0.00170739	0.0204379	113.828	52.743	355.079	302.063
Chromosome	YP_007333964.1	hypothetical protein	NC_020059.1:2059939-2060493	249.212	1.81947	3.52951	0.00222076	0.0246275	142.285	46.9413	397.007	410.617
Chromosome	YP_007333965.1	ribose 5-phosphate isomerase A	NC_020059.1:2060507-2061208	71.549	1.6304	3.096	0.000768652	0.0112238	34.6432	30.0635	127.095	94.3946
Chromosome	YP_007333973.1	hypothetical protein	NC_020059.1:2071162-2072127	63.1082	-3.14021	-8.81653	9.05964e-09	9.5008e-07	91.557	140.824	11.7923	8.25953
Chromosome	YP_007333979.1	methyl-accepting chemotaxis protein	NC_020059.1:2076319-2078868	70.6762	-1.40985	-2.6571	0.00392236	0.0355666	91.557	118.672	40.6179	31.8582
Chromosome	YP_007333982.1	molybdopterin-guanine dinucleotide biosynthesis protein B	NC_020059.1:2080793-2081365	42.6763	1.87937	3.67914	0.000321076	0.00561185	16.0843	16.3503	73.3743	64.8963
Chromosome	YP_007333983.1	OmpA family protein	NC_020059.1:2081374-2083902	2003.26	1.86038	3.63102	0.00239706	0.0257537	921.757	530.067	3922.9	2638.33
Chromosome	YP_007334002.1	nicotinate-nucleotide--dimethylbenzimidazole phosphoribosyltransferase	NC_020059.1:2099137-2100153	105.749	1.38238	2.60697	0.00472633	0.040714	65.5746	44.8316	153.3	159.291
Chromosome	YP_007334023.1	cold-shock protein CspG	NC_020059.1:2120032-2120244	280.49	1.73336	3.32502	0.00326239	0.0316656	164.555	61.1819	445.487	450.734
Chromosome	YP_007334034.1	putative alcohol dehydrogenase	NC_020059.1:2129689-2130717	76.8856	1.52456	2.87698	0.00174928	0.0207208	29.6942	43.2493	128.405	106.194
Chromosome	YP_007334037.1	beta-hydroxyacyl-(acyl-carrier-protein) dehydratase	NC_020059.1:2133311-2133784	120.854	1.8074	3.50011	0.00278787	0.0286142	77.9472	14.768	203.09	187.609
Chromosome	YP_007334088.1	hypothetical protein	NC_020059.1:2188257-2188373	130.729	-3.50621	-11.3625	1.94215e-08	1.74e-06	397.16	98.102	17.0333	10.6194
Chromosome	YP_007334089.1	hypothetical protein	NC_020059.1:2188780-2188902	47.485	-2.47808	-5.57156	0.000118957	0.00257331	143.522	25.3166	10.482	10.6194
Chromosome	YP_007334109.1	NADH dehydrogenase protein	NC_020059.1:2206000-2207262	541.312	1.95481	3.87665	0.00130081	0.016914	267.248	103.376	972.209	822.413
Chromosome	YP_007334119.1	pyridoxal phosphate biosynthesis protein PdxJ	NC_020059.1:2215229-2215981	101.705	1.46982	2.76987	0.00353014	0.0327488	65.5746	35.3378	145.438	160.471
Chromosome	YP_007334163.1	major facilitator superfamily (MFS) sugar symporter	NC_020059.1:2259342-2260727	232.88	2.00499	4.01387	0.000245168	0.00461989	100.218	61.7093	417.971	351.62
Chromosome	YP_007334175.1	hypothetical protein	NC_020059.1:2271619-2271759	351.542	2.75092	6.73147	6.5418e-06	0.000244983	103.93	33.7555	569.961	698.52
Chromosome	YP_007334190.1	UDP-3-O-[3-hydroxymyristoyl] N-acetylglucosamine deacetylase	NC_020059.1:2285055-2286011	474.983	2.5075	5.68633	7.66168e-06	0.000271764	112.59	119.727	917.179	750.437
Chromosome	YP_007334195.1	aquaporin	NC_020059.1:2291655-2292341	203.754	-1.9344	-3.82219	0.00186588	0.0216371	546.868	129.22	68.1333	70.7959
Chromosome	YP_007334211.1	transglycosylase protein	NC_020059.1:2310334-2310891	73.8952	2.51936	5.73329	4.96849e-07	2.81977e-05	14.8471	22.1521	144.128	114.453
Chromosome	YP_007334214.1	pyrophosphate--fructose-6-phosphate 1-phosphotransferase	NC_020059.1:2312902-2314113	232.923	1.95485	3.87676	0.000592217	0.00933613	113.828	51.1607	424.523	342.18
Chromosome	YP_007334221.1	lytic murein transglycosylase	NC_020059.1:2320772-2322016	238.568	1.64275	3.1226	0.00327964	0.0317053	137.336	69.6208	395.697	351.62
Chromosome	YP_007334240.1	N-formylglutamate amidohydrolase	NC_020059.1:2342509-2343276	139.66	2.59398	6.0376	1.11367e-06	5.42661e-05	42.0667	24.7892	199.159	292.623
Chromosome	YP_007334267.1	hypothetical protein	NC_020059.1:2369594-2369923	69.6866	2.86749	7.29795	1.07033e-07	7.4511e-06	21.0334	7.38402	132.336	117.993
Chromosome	YP_007334273.1	hypothetical protein	NC_020059.1:2372921-2378890	98.147	-1.71599	-3.28522	0.00265098	0.0275611	68.0491	243.673	41.9282	38.9378
Chromosome	YP_007334333.1	hypothetical protein	NC_020059.1:2424294-2424794	52.5715	1.48094	2.7913	0.00549601	0.045321	23.5079	26.8989	112.682	47.1973
Chromosome	YP_007334339.1	hypothetical protein	NC_020059.1:2428536-2429264	101.339	-1.65039	-3.13917	0.00337477	0.0323014	242.502	76.4774	37.9974	48.3772
Chromosome	YP_007334340.1	hypothetical protein	NC_020059.1:2429276-2430004	55.477	-1.84238	-3.58602	0.000800422	0.0115953	128.675	51.1607	19.6538	22.4187
Chromosome	YP_007334354.1	phage tail tape measure protein, family	NC_020059.1:2438191-2440359	47.9221	-1.81147	-3.51	0.00305861	0.0306115	27.2197	128.166	20.9641	15.3391
Chromosome	YP_007334359.1	hypothetical protein	NC_020059.1:2443585-2446362	52.087	-2.23905	-4.72086	3.40684e-05	0.000903	63.1001	113.925	18.3436	12.9793
Chromosome	YP_007334361.1	hypothetical protein	NC_020059.1:2446572-2448863	68.824	-1.67588	-3.19515	0.000977928	0.0134577	137.336	78.5871	27.5154	31.8582
Chromosome	YP_007334369.1	putative phage-related protein	NC_020059.1:2454114-2455169	46.4285	-1.5984	-3.02808	0.00298472	0.030059	91.557	52.743	24.8949	16.5191
Chromosome	YP_007334371.1	peptidase S14, ClpP	NC_020059.1:2455747-2456790	35.542	-2.03136	-4.08789	0.000613002	0.00947915	39.5922	79.1145	10.482	12.9793
Chromosome	YP_007334391.1	periplasmic immunogenic protein	NC_020059.1:2472635-2473378	392.967	1.86015	3.63045	0.00235849	0.0255098	211.571	74.3677	769.12	516.81
Chromosome	YP_007334392.1	hypothetical protein	NC_020059.1:2473504-2473842	323.092	2.15349	4.44903	0.000610328	0.00947915	149.708	40.0847	669.541	433.035
Chromosome	YP_007334393.1	hypothetical protein	NC_020059.1:2474087-2474392	1020.1	1.8159	3.52078	0.00492017	0.0419345	549.342	190.93	2192.06	1148.07
Chromosome	YP_007334414.1	GatB/Yqey domain-containing protein	NC_020059.1:2495598-2496050	80.0199	1.62511	3.08465	0.000887737	0.012449	44.5413	28.4812	123.164	123.893
Chromosome	YP_007334417.1	multidrug and toxin extrusion (MATE) family efflux pump	NC_020059.1:2498339-2499739	47.5582	1.44554	2.72366	0.00524507	0.0437571	17.3216	29.0087	82.5461	61.3565
Chromosome	YP_007334439.1	aspartate aminotransferase A	NC_020059.1:2522273-2523475	192.297	1.61404	3.06107	0.00237497	0.0256306	100.218	71.7305	334.115	263.125
Chromosome	YP_007334461.1	ribose-phosphate pyrophosphokinase	NC_020059.1:2541624-2542556	150.815	1.76581	3.40064	0.000762936	0.0111866	77.9472	45.8864	252.879	226.547
Chromosome	YP_007334465.1	50S ribosomal protein L25, Ctc-form	NC_020059.1:2547258-2547875	704.537	3.03235	8.18143	1.13369e-07	7.66398e-06	121.251	113.397	1370.53	1212.97
Chromosome	YP_007334468.1	peptidyl-tRNA hydrolase	NC_020059.1:2551267-2552019	43.2047	1.87425	3.66612	0.000658968	0.00993394	9.89806	21.6246	56.341	84.9551
Chromosome	YP_007334471.1	GTP-binding protein YchF	NC_020059.1:2553057-2554160	128.296	2.37181	5.1759	6.0664e-06	0.000234114	23.5079	46.4139	221.433	221.827
Chromosome	YP_007334495.1	putative acetyltransferase	NC_020059.1:2577852-2578424	249.122	1.81543	3.51965	0.00163917	0.0199362	136.098	55.9076	389.146	415.336
Chromosome	YP_007334510.1	7-cyano-7-deazaguanine reductase	NC_020059.1:2593154-2593618	95.4478	2.64908	6.27267	6.25273e-07	3.38912e-05	32.1687	12.6583	172.954	164.011
Chromosome	YP_007334521.1	hypothetical protein	NC_020059.1:2608924-2609439	55.46	1.43717	2.70789	0.00431686	0.038001	19.7961	34.8104	91.7179	75.5157
Chromosome	YP_007334551.1	putative polysaccharide deacetylase	NC_020059.1:2639189-2640334	122.239	2.08109	4.23126	2.50731e-05	0.000703214	44.5413	39.0298	196.538	208.848
Chromosome	YP_007334554.1	methionine aminopeptidase, type I	NC_020059.1:2642899-2643651	52.3175	1.65185	3.14237	0.00138537	0.0177521	14.8471	30.0635	74.6846	89.6749
Chromosome	YP_007334561.1	putative membrane-anchored protein	NC_020059.1:2648095-2648898	88.8899	2.02491	4.06966	7.81909e-05	0.00183103	19.7961	41.1396	162.472	132.152
Chromosome	YP_007334642.1	putative trehalose oxidoreductase	NC_020059.1:2733856-2734899	112.15	2.35997	5.13361	2.65639e-06	0.000116495	38.355	25.8441	210.951	173.45
Chromosome	YP_007334643.1	trehalose utilization protein	NC_020059.1:2734908-2735693	219.662	2.54086	5.81935	3.11493e-06	0.000131811	59.3883	47.4687	463.83	307.962
Chromosome	YP_007334649.1	putative sugar ABC transporter, substrate-binding protein	NC_020059.1:2739913-2741181	111.627	-2.01827	-4.05099	0.000102863	0.00230795	228.893	139.769	47.1692	30.6782
Chromosome	YP_007334653.1	protozoan/cyanobacterial globin family protein	NC_020059.1:2744624-2745013	115.789	1.89162	3.71052	0.00030315	0.00537645	60.6256	27.9538	195.228	179.35
Chromosome	YP_007334708.1	hypothetical protein	NC_020059.1:2798855-2799148	111.076	-1.62784	-3.0905	0.00454272	0.0396845	264.773	83.8614	60.2717	35.398
Chromosome	YP_007334712.1	putative IS200/IS605 family transposase, IS200 group	NC_020059.1:2801507-2801941	45.5909	1.5107	2.84947	0.00590949	0.0479116	11.1353	30.591	61.582	79.0555
Chromosome	YP_007334742.1	collagen triple helix repeat protein	NC_020059.1:2829730-2830920	61.2918	-1.63238	-3.10024	0.00141256	0.017885	118.777	72.2579	22.2743	31.8582
Chromosome	YP_007334743.1	transcriptional regulator, LysR family	NC_020059.1:2831482-2832363	40.9846	-1.64106	-3.11894	0.0021806	0.0245498	64.3374	63.8191	15.7231	20.0589
Chromosome	YP_007334762.1	transcriptional regulator, MarR family	NC_020059.1:2854710-2855225	51.8669	1.37276	2.58965	0.0051725	0.0435465	27.2197	26.8989	70.7538	82.5953
Chromosome	YP_007334765.1	FAD dependent oxidoreductase	NC_020059.1:2858144-2859733	35.5699	-1.68605	-3.21775	0.00315981	0.0310795	43.304	69.0934	15.7231	14.1592
Chromosome	YP_007334767.1	pyruvate ferredoxin/flavodoxin oxidoreductase	NC_020059.1:2860317-2861876	38.812	-1.71896	-3.29199	0.00310399	0.03081	86.608	37.4475	17.0333	14.1592
Chromosome	YP_007334768.1	indolepyruvate ferredoxin oxidoreductase	NC_020059.1:2861886-2864039	122.809	-1.66382	-3.16855	0.00221541	0.0246247	272.197	113.925	48.4794	56.6368
Chromosome	YP_007334769.1	ABC transporter, substrate-binding protein	NC_020059.1:2864397-2865932	74.6082	-1.49086	-2.81056	0.00463331	0.0401998	153.42	73.8402	27.5154	43.6575
Chromosome	YP_007334776.1	2-amninobenzoyl-CoA monooxygenase/reductase	NC_020059.1:2872361-2874679	86.2337	-1.82657	-3.54692	0.000211952	0.00413625	152.183	123.946	39.3077	29.4983
Chromosome	YP_007334800.1	lipoprotein, YaeC family	NC_020059.1:2899076-2899924	96.8519	1.5119	2.85185	0.00518846	0.0436047	49.4903	42.1944	78.6153	217.108
Chromosome	YP_007334829.1	phosphoglycerate dehydrogenase	NC_020059.1:2924989-2926584	161.039	1.61001	3.05254	0.00271071	0.0280611	91.557	52.743	292.187	207.668
Chromosome	YP_007334862.1	hypothetical protein	NC_020059.1:2957266-2958129	276.594	2.53301	5.78779	7.38014e-06	0.000263717	87.8453	45.359	459.9	513.271
Chromosome	YP_007334889.1	50S ribosomal protein L31	NC_020059.1:2987912-2988133	362.485	3.45295	10.9507	2.83922e-08	2.40288e-06	64.3374	17.9326	665.61	702.06
Chromosome	YP_007334896.1	inositol monophosphatase family protein	NC_020059.1:2994478-2995278	85.6796	2.4787	5.57397	6.9327e-07	3.67509e-05	18.5589	25.8441	128.405	169.91
Chromosome	YP_007334904.1	50S ribosomal protein L36	NC_020059.1:3000520-3000645	108.912	2.58534	6.00155	6.12516e-06	0.000234506	40.8295	10.5486	209.641	174.63
Chromosome	YP_007334919.1	hypothetical protein	NC_020059.1:3011357-3011608	99.9129	1.7034	3.25667	0.00394575	0.0357116	69.2864	13.7132	158.541	158.111
Chromosome	YP_007334925.1	cytochrome oxidase subunit 1	NC_020059.1:3016854-3017048	89.5105	1.73857	3.33704	0.000295218	0.00532582	39.5922	36.3927	131.026	151.031
Chromosome	YP_007334930.1	transcriptional regulatory protein ZraR	NC_020059.1:3021877-3023445	107.386	-1.60247	-3.03663	0.00552109	0.04545	248.689	87.026	65.5128	28.3184
Chromosome	YP_007334935.1	homospermidine synthase (HSS)	NC_020059.1:3027942-3029393	357.067	1.77006	3.41068	0.00293837	0.0297788	201.673	77.5322	543.756	605.305
Chromosome	YP_007334947.1	putative lipoprotein	NC_020059.1:3041697-3042887	61.3276	-2.18907	-4.56011	1.79377e-05	0.000547667	87.8453	118.672	22.2743	16.5191
Chromosome	YP_007334953.1	low specificity L-threonine aldolase	NC_020059.1:3051515-3052561	53.1564	1.45572	2.74293	0.00315199	0.0310795	22.2706	30.0635	81.2358	79.0555
Chromosome	YP_007334954.1	hypothetical protein	NC_020059.1:3052625-3052762	31.1684	-2.28447	-4.87186	0.00110456	0.0148424	13.6098	95.9923	9.17179	5.89966
Chromosome	YP_007334990.1	30S ribosomal protein S21	NC_020059.1:3095719-3095931	354.196	2.19568	4.58107	0.000608496	0.00947915	163.318	35.8653	592.235	625.364
Chromosome	YP_007335010.1	putative acetyltransferase	NC_020059.1:3118544-3119134	58.9071	2.21566	4.64495	1.19269e-05	0.000386142	13.6098	22.1521	111.372	88.4949
Chromosome	YP_007335011.1	Orn/DAP/Arg decarboxylase	NC_020059.1:3119248-3120381	191.531	3.27093	9.65266	6.5704e-09	7.04347e-07	16.0843	36.9201	360.32	352.8
Chromosome	YP_007335020.1	pentachlorophenol monooxygenase	NC_020059.1:3127069-3128583	47.9314	-1.54735	-2.9228	0.00355172	0.0328228	51.9648	94.9374	23.5846	21.2388
Chromosome	YP_007335025.1	putative beta-galactosidase	NC_020059.1:3133181-3134554	166.41	1.69629	3.24065	0.00151785	0.0189322	58.1511	82.2791	203.09	322.122
Chromosome	YP_007335043.1	glutamyl-tRNA synthetase	NC_020059.1:3153780-3155237	155.367	1.61677	3.06688	0.00157201	0.0193948	75.4727	64.3465	263.361	218.288
Chromosome	YP_007335070.1	putative mannitol 2-dehydrogenase MtlD	NC_020059.1:3179237-3180853	113.892	1.8317	3.55956	0.00124052	0.0162786	23.5079	62.2368	254.19	115.633
Chromosome	YP_007335071.1	sorbitol/mannitol ABC transporter, ATP-binding protein	NC_020059.1:3180865-3181869	36.8406	1.94349	3.84635	0.000981992	0.0134577	7.42354	17.4052	81.2358	41.2976
Chromosome	YP_007335074.1	sorbitol/mannitol ABC transporter, substrate-binding protein	NC_020059.1:3183743-3185089	519.266	2.50465	5.6751	1.08419e-05	0.000356462	118.777	133.44	1074.41	750.437
Chromosome	YP_007335076.1	RbsD/FucU family protein	NC_020059.1:3186214-3186669	112.622	1.52718	2.88223	0.00505401	0.042698	77.9472	28.4812	149.369	194.689
Chromosome	YP_007335082.1	putative major facilitator superfamily (MFS) drug efflux transporter	NC_020059.1:3191950-3193395	63.1663	-1.58253	-2.99494	0.00331852	0.0320171	128.675	66.9836	39.3077	17.699
Chromosome	YP_007335083.1	putative sporulation-like protein	NC_020059.1:3193413-3194963	460.645	-1.88442	-3.69205	0.00500899	0.0425033	1311.49	221.521	170.333	139.232
Chromosome	YP_007335088.1	translation initiation factor IF-1	NC_020059.1:3199737-3199955	77.7437	2.49032	5.61902	1.61583e-06	7.49499e-05	28.4569	12.6583	138.887	130.973
Chromosome	YP_007335092.1	hypothetical protein	NC_020059.1:3202421-3202864	46.5942	1.79018	3.45858	0.000541319	0.00879233	23.5079	14.768	77.3051	70.7959
Chromosome	YP_007335141.1	aspartate kinase, monofunctional class	NC_020059.1:3267089-3268363	234.976	1.78478	3.44565	0.000770123	0.0112238	92.7943	95.9923	398.318	352.8
Chromosome	YP_007335155.1	glutamate N-acetyltransferase/amino-acid acetyltransferase	NC_020059.1:3276923-3278164	173.189	2.04213	4.11852	0.000167464	0.00343765	75.4727	42.7218	331.495	243.066
Chromosome	YP_007335166.1	major facilitator superfamily (MFS) transporter	NC_020059.1:3290718-3292016	211.253	1.658	3.15578	0.00190127	0.0219935	76.7099	106.013	300.048	362.239
Chromosome	YP_007335204.1	50S ribosomal protein L28	NC_020059.1:3326350-3326649	520.068	2.73322	6.64938	2.32615e-05	0.000675985	158.369	36.9201	919.799	965.185
Chromosome	YP_007335205.1	transmembrane protein	NC_020059.1:3326767-3327402	76.8843	1.97427	3.9293	0.000130971	0.00280802	16.0843	37.975	128.405	125.073
Chromosome	YP_007335223.1	hypothetical protein	NC_020059.1:3346221-3346487	43.8913	1.52495	2.87776	0.00618686	0.0497424	30.9314	11.076	61.582	71.9759
Chromosome	YP_007335227.1	carbon monoxide dehydrogenase large chain	NC_020059.1:3350236-3352593	105.349	-2.71825	-6.58076	1.4697e-07	9.45313e-06	222.706	152.427	26.2051	20.0589
Chromosome	YP_007335235.1	major facilitator superfamily (MFS) transporter	NC_020059.1:3364192-3365853	63.95	-1.91204	-3.7634	0.000242485	0.00461311	136.098	72.2579	26.2051	21.2388
Chromosome	YP_007335245.1	aerobic glycerol-3-phosphate dehydrogenase	NC_020059.1:3375514-3377025	59.3053	-1.88636	-3.697	0.000637771	0.00970538	51.9648	140.824	19.6538	24.7786
Chromosome	YP_007335253.1	ATP synthase F1, epsilon subunit	NC_020059.1:3384755-3385162	55.8048	1.78759	3.45237	0.000299227	0.00533374	25.9824	20.0423	96.9589	80.2354
Chromosome	YP_007335254.1	ATP synthase F1, beta subunit	NC_020059.1:3385240-3386670	404.729	1.75471	3.37459	0.00151882	0.0189322	178.165	149.263	682.643	608.845
Chromosome	YP_007335255.1	ATP synthase F1, gamma subunit	NC_020059.1:3386695-3387579	159.093	1.75771	3.38161	0.000709162	0.0105165	53.2021	77.0048	260.741	245.426
Chromosome	YP_007335256.1	ATP synthase F1, alpha subunit	NC_020059.1:3387609-3389138	476.014	1.81009	3.50664	0.00140913	0.017885	216.52	152.427	854.287	680.821
Chromosome	YP_007335257.1	ATP synthase F1, delta subunit	NC_020059.1:3389138-3389698	139.008	2.13606	4.39561	2.38025e-05	0.000687565	49.4903	41.667	248.949	215.928
Chromosome	YP_007335302.1	inorganic diphosphatase	NC_020059.1:3435347-3435883	310.56	2.08605	4.24583	0.000777623	0.011299	152.183	40.6121	503.138	546.309
Chromosome	YP_007335304.1	GTP-binding protein TypA/BipA	NC_020059.1:3436755-3438572	423.163	2.6777	6.39837	1.51543e-06	7.09749e-05	84.1335	100.212	727.192	781.115
Chromosome	YP_007335314.1	radical SAM enzyme, Cfr family	NC_020059.1:3447031-3448266	109.425	1.94533	3.85125	0.000257271	0.00480597	22.2706	55.9076	162.472	197.049
Chromosome	YP_007335344.1	30S ribosomal protein S16	NC_020059.1:3476244-3476603	150.866	1.69597	3.23994	0.00418677	0.037375	98.9806	25.8441	256.81	221.827
Chromosome	YP_007335345.1	16S rRNA processing protein RimM	NC_020059.1:3476752-3477372	57.0037	1.5392	2.90633	0.00153371	0.0190686	29.6942	24.7892	83.8563	89.6749
Chromosome	YP_007335348.1	50S ribosomal protein L19	NC_020059.1:3479476-3480018	578.441	3.09426	8.54013	1.90749e-07	1.16478e-05	121.251	58.0173	1103.24	1031.26
Chromosome	YP_007335351.1	hypothetical protein	NC_020059.1:3482122-3482256	27.7764	1.96837	3.91325	0.00132152	0.0170455	12.3726	6.85659	45.8589	46.0174
Chromosome	YP_007335352.1	3-isopropylmalate dehydratase, large subunit	NC_020059.1:3482326-3483735	226.234	1.59358	3.01798	0.00334455	0.0321397	126.2	77.5322	335.425	365.779
Chromosome	YP_007335389.1	DNA-binding response regulator	NC_020059.1:3519095-3519763	55.11	1.48251	2.79435	0.00225778	0.0248099	27.2197	26.8989	82.5461	83.7752
Chromosome	YP_007335393.1	hypothetical protein	NC_020059.1:3522908-3523771	53.1231	1.53894	2.90581	0.00262549	0.0275334	22.2706	27.4264	58.9615	103.834
Chromosome	YP_007335404.1	putative transmembrane teichuronic acid biosynthesis protein	NC_020059.1:3535192-3536982	22.6193	-2.14225	-4.41451	0.00400478	0.036178	8.6608	70.6756	5.24102	5.89966
Chromosome	YP_007335409.1	NMT1/THI5-like protein	NC_020059.1:3541227-3542240	68.1871	1.82965	3.5545	0.000435561	0.00727039	14.8471	37.4475	104.82	115.633
Chromosome	YP_007335449.1	CorA metal ion transporter (MIT) family transporter	NC_020059.1:3590472-3591518	153.587	-1.63052	-3.09624	0.00489816	0.0418208	358.805	123.946	53.7205	77.8755
Chromosome	YP_007335451.1	glycerol ABC transporter, ATP-binding protein GlpS	NC_020059.1:3592231-3593313	150.621	-1.86865	-3.6519	0.000538134	0.00877014	298.179	190.402	41.9282	71.9759
Chromosome	YP_007335452.1	glycerol ABC transporter, ATP-binding protein GlpT	NC_020059.1:3593323-3594393	51.8227	-1.63133	-3.098	0.00137967	0.0177481	71.7609	89.1357	27.5154	18.8789
Chromosome	YP_007335456.1	glycerol ABC transporter, substrate-binding protein GlpV	NC_020059.1:3596615-3598345	279.033	-2.49413	-5.63387	4.44564e-06	0.000178715	497.377	478.907	65.5128	74.3357
Chromosome	YP_007335460.1	hypothetical protein	NC_020059.1:3602190-3604046	33.9024	-1.89646	-3.72299	0.00352827	0.0327488	21.0334	91.2454	9.17179	14.1592
Chromosome	YP_007335471.1	putative sugar ABC transporter, ATP-binding protein	NC_020059.1:3615531-3616610	31.0526	-2.00567	-4.01576	0.00219849	0.0245498	22.2706	82.2791	7.86153	11.7993
Chromosome	YP_007335479.1	translation elongation factor P	NC_020059.1:3625277-3625846	205.35	2.43209	5.39676	7.27229e-06	0.000263271	64.3374	43.7767	302.669	410.617
Chromosome	YP_007335497.1	thiamin/thiamine pyrophosphate ABC transporter, substrate-binding protein	NC_020059.1:3646971-3647999	92.2533	1.39932	2.63777	0.00481115	0.0412238	42.0667	52.2156	104.82	169.91
Chromosome	YP_007335504.1	putative ribosome-associated heat shock protein	NC_020059.1:3654983-3655387	52.1531	1.51224	2.85252	0.00315239	0.0310795	33.4059	17.4052	79.9256	77.8755
Chromosome	YP_007335513.1	50S ribosomal protein L32	NC_020059.1:3663902-3664087	385.784	3.45095	10.9355	1.3031e-08	1.25723e-06	66.8119	23.2069	718.02	735.098
Chromosome	YP_007335543.1	inositol ABC transporter, permease protein	NC_020059.1:3706328-3707293	34.2915	-1.71923	-3.29262	0.00357365	0.0328485	47.0158	62.2368	19.6538	8.25953
Chromosome	YP_007335544.1	inositol ABC transporter, ATP-binding protein	NC_020059.1:3707386-3708921	30.8666	-1.78083	-3.43624	0.00458505	0.0399247	27.2197	72.7854	10.482	12.9793
Chromosome	YP_007335562.1	putative glycosyltransferase	NC_020059.1:3729859-3730614	95.0322	1.57023	2.96951	0.00232554	0.0253237	29.6942	56.9625	115.302	178.17
Chromosome	YP_007335563.1	GDP-L-fucose synthetase	NC_020059.1:3730616-3731551	402.848	1.96147	3.8946	0.00117733	0.0156458	202.91	72.7854	640.715	694.98
Chromosome	YP_007335564.1	GDP-mannose 4,6-dehydratase	NC_020059.1:3731555-3732637	580.154	2.0874	4.24982	0.000847379	0.0120228	270.959	85.9711	1070.48	893.209
Chromosome	YP_007335566.1	mannose-6-phosphate isomerase	NC_020059.1:3734997-3735365	46.4506	1.68231	3.20941	0.0015422	0.0191249	12.3726	26.3715	66.823	80.2354
Chromosome	YP_007335570.1	dTDP-glucose 4,6-dehydratase	NC_020059.1:3737856-3738923	195.659	1.86157	3.63403	0.000428376	0.00718965	63.1001	86.4985	326.254	306.782
Chromosome	YP_007335575.1	hypothetical protein	NC_020059.1:3741521-3742375	28.375	-1.98092	-3.94744	0.00140936	0.017885	56.9138	37.975	9.17179	9.43946
Chromosome	YP_007335588.1	50S ribosomal protein L21	NC_020059.1:3768812-3769129	702.067	2.55111	5.86084	3.12252e-05	0.00084151	226.418	89.1357	1252.6	1240.11
Chromosome	YP_007335589.1	50S ribosomal protein L27	NC_020059.1:3769162-3769431	374.963	2.5252	5.75652	1.42668e-05	0.000449825	121.251	56.9625	689.194	632.444
Chromosome	YP_007335590.1	putative acetyltransferase	NC_020059.1:3769560-3770195	274.862	3.47511	11.1202	2.18384e-10	6.58426e-08	33.4059	34.8104	486.105	545.129
Chromosome	YP_007335591.1	putative acetyltransferase	NC_020059.1:3770192-3770779	168.444	3.20782	9.23954	3.80291e-09	4.86921e-07	33.4059	18.4601	297.428	324.481
Chromosome	YP_007335592.1	Obg family GTPase CgtA	NC_020059.1:3771046-3772149	167.299	2.04859	4.13701	0.000107162	0.00238316	69.2864	45.359	248.949	305.603
Chromosome	YP_007335594.1	glutamate-5-semialdehyde dehydrogenase	NC_020059.1:3773308-3774591	95.566	1.35389	2.556	0.00454101	0.0396845	48.253	52.743	134.956	146.312
Chromosome	YP_007335620.1	3-isopropylmalate dehydrogenase	NC_020059.1:3798319-3799431	132.735	1.86154	3.63396	0.000190986	0.00383882	49.4903	53.7979	230.605	197.049
Chromosome	YP_007335628.1	hypothetical protein	NC_020059.1:3805871-3806578	211.121	1.86538	3.64364	0.000634149	0.0096808	102.692	58.0173	326.254	357.52
Chromosome	YP_007335637.1	pyridoxal kinase	NC_020059.1:3822071-3822946	72.7612	1.91858	3.78052	7.21676e-05	0.00170655	25.9824	29.0087	107.441	128.613
Chromosome	YP_007335645.1	tRNA uridine 5-carboxymethylaminomethyl modification enzyme GidA	NC_020059.1:3830584-3832467	176.644	1.46862	2.76756	0.00440346	0.0386927	84.1335	88.6083	254.19	279.644
pRtrCIAT899a	YP_007335708.1	transcriptional regulator, TetR family	NC_020060.1:59532-60122	224.244	2.25313	4.76716	0.000284825	0.00519642	98.9806	25.3166	294.807	477.873
pRtrCIAT899a	YP_007335709.1	hypothetical protein	NC_020060.1:60228-60530	64.8338	3.53788	11.6147	2.84906e-11	1.57631e-08	6.18629	8.96631	106.131	138.052
pRtrCIAT899a	YP_007335710.1	hypothetical protein	NC_020060.1:60579-61166	141.023	2.76353	6.79053	5.28917e-07	2.96686e-05	22.2706	35.3378	169.023	337.461
pRtrCIAT899a	YP_007335711.1	chorismate mutase	NC_020060.1:61304-61600	71.5091	1.96809	3.91251	0.000318992	0.0055957	38.355	13.7132	86.4769	147.492
pRtrCIAT899a	YP_007335766.1	hypothetical protein	NC_020060.1:119005-119388	71.005	-1.72961	-3.31639	0.00529055	0.0438516	195.487	33.2281	34.0666	21.2388
pRtrCIAT899a	YP_007335767.1	alpha/beta hydrolase fold-1 catalytic domain-containing protein	NC_020060.1:119385-120281	153.168	-2.21247	-4.63468	0.000295879	0.00532582	424.379	101.267	44.5487	42.4776
pRtrCIAT899a	YP_007335768.1	ribose ABC transporter, substrate-binding protein	NC_020060.1:120307-121473	114.495	-2.02351	-4.06572	0.00166752	0.0202113	337.771	48.5236	44.5487	27.1384
pRtrCIAT899a	YP_007335769.1	ribose ABC transporter, ATP-binding protein	NC_020060.1:121565-123118	46.7514	-2.00502	-4.01393	0.000166668	0.00343592	76.7099	77.5322	20.9641	11.7993
pRtrCIAT899a	YP_007335772.1	succinate-semialdehyde dehydrogenase	NC_020060.1:125145-126632	63.1863	-1.5569	-2.94221	0.00246414	0.0262407	127.437	66.9836	28.8256	29.4983
pRtrCIAT899a	YP_007335851.1	conjugal transfer protein TrbL	NC_020060.1:205745-206923	28.6233	-2.22011	-4.6593	0.00340559	0.0323397	6.18629	95.4649	10.482	2.35986
pRtrCIAT899b	YP_007335930.1	putative transcriptional regulator, XRE family	NC_020061.1:69675-70181	56.6041	1.68831	3.22279	0.000675131	0.0101459	29.6942	20.0423	79.9256	96.7545
pRtrCIAT899b	YP_007335942.1	hypothetical protein	NC_020061.1:80985-81260	67.1444	1.71453	3.28189	0.000575699	0.00919593	37.1177	21.0972	98.2692	112.094
pRtrCIAT899b	YP_007335945.1	family S9 prolyl oligopeptidase	NC_020061.1:85967-88156	392.894	1.90121	3.73527	0.00121745	0.0160904	134.861	147.68	397.007	892.029
pRtrCIAT899b	YP_007335947.1	hypothetical protein	NC_020061.1:89049-89162	44.9645	1.96878	3.91436	0.00015403	0.00321662	18.5589	14.2406	66.823	80.2354
pRtrCIAT899b	YP_007335948.1	transcriptional regulator, AraC family	NC_020061.1:89454-90494	137.996	1.78195	3.43891	0.000402724	0.00684063	49.4903	62.7642	209.641	230.087
pRtrCIAT899b	YP_007335970.1	putative BacS-like phasin	NC_020061.1:111993-112451	121.576	1.97484	3.93086	0.000820333	0.0117776	42.0667	41.1396	78.6153	324.481
pRtrCIAT899b	YP_007335995.1	glycine cleavage system transcriptional activator GcvA	NC_020061.1:144127-145050	142.928	1.96073	3.8926	0.000155863	0.00324087	39.5922	63.2916	217.502	251.326
pRtrCIAT899b	YP_007335998.1	transcriptional regulator, GntR family	NC_020061.1:147908-148624	174.391	1.98193	3.95022	0.000139828	0.0029715	66.8119	58.0173	313.151	259.585
pRtrCIAT899b	YP_007336000.1	HAD-superfamily hydrolase	NC_020061.1:150971-151639	372.593	2.5565	5.88277	6.55117e-06	0.000244983	102.692	72.7854	787.463	527.43
pRtrCIAT899b	YP_007336001.1	DegT/DnrJ/EryC1/StrS family aminotransferase	NC_020061.1:151718-153004	1017.34	3.81809	14.1046	2.17515e-10	6.58426e-08	68.0491	110.233	2298.19	1592.91
pRtrCIAT899b	YP_007336002.1	XylR-type repressor	NC_020061.1:153372-154673	138.532	1.85227	3.61069	0.00175251	0.0207208	21.0334	80.1694	283.015	169.91
pRtrCIAT899b	YP_007336003.1	putative SyrB-like regulator	NC_020061.1:155598-156035	108.915	1.47614	2.78203	0.00320633	0.0312471	68.0491	39.5573	166.402	161.651
pRtrCIAT899b	YP_007336004.1	hypothetical protein	NC_020061.1:156178-156771	109.054	1.82119	3.53372	0.000258032	0.00480597	43.304	43.7767	212.261	136.872
pRtrCIAT899b	YP_007336005.1	hypothetical protein	NC_020061.1:156803-157384	144.765	1.81225	3.51189	0.000681496	0.0102097	76.7099	38.5024	214.882	248.966
pRtrCIAT899b	YP_007336026.1	hypothetical protein	NC_020061.1:180895-181356	58.4088	-1.72003	-3.29444	0.00338884	0.0323397	148.471	38.5024	18.3436	28.3184
pRtrCIAT899b	YP_007336036.1	transcriptional regulator, AraC family	NC_020061.1:189802-190851	126.364	1.81077	3.50831	0.000565158	0.00905755	32.1687	66.9836	193.918	212.388
pRtrCIAT899b	YP_007336057.1	outer membrane protein, OmpW family	NC_020061.1:214099-214779	109.211	2.25032	4.75787	0.000253756	0.00476311	18.5589	41.1396	66.823	310.322
pRtrCIAT899b	YP_007336102.1	ferredoxin like protein FixX	NC_020061.1:258239-258538	51.2566	1.8157	3.5203	0.000743246	0.0109312	11.1353	27.9538	66.823	99.1143
pRtrCIAT899b	YP_007336103.1	electron transfer flavoprotein-quinone oxidoreductase FixC	NC_020061.1:258551-259855	123.243	2.43943	5.42429	2.78392e-05	0.000767408	13.6098	46.9413	148.059	284.364
pRtrCIAT899b	YP_007336104.1	electron transfer flavoprotein subunit alpha, FixB	NC_020061.1:259868-260980	85.7232	2.41687	5.3401	0.000111699	0.00247173	3.71177	36.3927	102.2	200.589
pRtrCIAT899b	YP_007336105.1	electron transfer flavoprotein subunit beta, FixA	NC_020061.1:260993-261844	52.2061	1.90728	3.751	0.0015495	0.0191661	4.94903	30.591	57.6512	115.633
pRtrCIAT899b	YP_007336110.1	nitrogen fixation protein NifQ	NC_020061.1:265351-266007	71.1092	2.00677	4.01881	0.000291022	0.00527778	12.3726	35.3378	78.6153	158.111
pRtrCIAT899b	YP_007336111.1	RNA polymerase sigma-54 factor	NC_020061.1:266053-267495	93.3982	1.67413	3.19126	0.00231874	0.0253068	18.5589	59.5996	123.164	172.27
pRtrCIAT899b	YP_007336112.1	putative peroxiredoxin PrxS (atypical-2-Cys peroxiredoxin)	NC_020061.1:267575-268114	81.4289	1.86686	3.64738	0.000157335	0.00325743	23.5079	39.0298	131.026	132.152
pRtrCIAT899b	YP_007336125.1	hypothetical protein	NC_020061.1:282989-283114	32.4669	1.78732	3.45172	0.00252691	0.026732	8.6608	15.8229	39.3077	66.0762
pRtrCIAT899b	YP_007336128.1	nitrogenase iron protein NifH	NC_020061.1:285319-286212	334.104	3.18104	9.06962	1.30249e-05	0.000418882	2.47451	67.5111	490.036	776.396
pRtrCIAT899b	YP_007336129.1	nitrogenase molybdenum-iron protein alpha chain NifD	NC_020061.1:286316-287818	403.695	3.42859	10.7673	3.28155e-07	1.93051e-05	13.6098	68.0385	431.074	1102.06
pRtrCIAT899b	YP_007336130.1	nitrogenase molybdenum-iron protein beta chain NifK	NC_020061.1:287944-289485	465.847	3.07265	8.41319	4.94926e-06	0.000195698	19.7961	106.013	552.928	1184.65
pRtrCIAT899b	YP_007336131.1	nitrogenase iron-molybdenum cofactor biosynthesis protein NifE	NC_020061.1:289517-291043	247.615	3.39034	10.4856	7.84118e-07	4.02403e-05	3.71177	45.359	330.184	611.205
pRtrCIAT899b	YP_007336132.1	Nitrogenase iron-molybdenum cofactor biosynthesis protein NifN	NC_020061.1:291043-292434	95.2926	3.00504	8.02798	9.87042e-07	4.95989e-05	2.47451	26.3715	137.577	214.748
pRtrCIAT899b	YP_007336133.1	nitrogen fixation protein NifX	NC_020061.1:292400-292900	31.2393	2.46554	5.52334	8.37883e-05	0.00191561	2.47451	11.076	52.4102	58.9966
pRtrCIAT899b	YP_007336134.1	hypothetical protein	NC_020061.1:292913-293401	49.0202	2.83785	7.14955	8.4053e-07	4.26812e-05	3.71177	13.7132	64.2025	114.453
pRtrCIAT899b	YP_007336150.1	transcriptional regulator, RpiR family	NC_020061.1:308041-308934	132.722	1.54721	2.92251	0.00219849	0.0245498	66.8119	58.0173	167.713	238.346
pRtrCIAT899b	YP_007336152.1	hypothetical protein	NC_020061.1:312702-313571	217.968	1.89043	3.70746	0.00261683	0.0275024	55.6766	96.5197	141.508	578.167
pRtrCIAT899b	YP_007336319.1	putative phospholipid N-methyltransferase	NC_020061.1:508748-509338	118.283	2.04512	4.12709	0.000116551	0.00254408	23.5079	55.9076	197.849	195.869
pRtrCIAT899c	YP_007336362.1	hypothetical protein	NC_020062.1:185-355	73.6554	2.09117	4.26094	1.62948e-05	0.000507137	24.7451	25.3166	133.646	110.914
pRtrCIAT899c	YP_007336364.1	cell division penicillin-binding protein	NC_020062.1:2049-3770	60.7105	-1.43702	-2.70762	0.00319813	0.0312303	95.2688	86.4985	32.7564	28.3184
pRtrCIAT899c	YP_007336382.1	putative hydrolase, alpha/beta fold family	NC_020062.1:20456-21427	33.9368	-1.68043	-3.20523	0.00348525	0.0327488	44.5413	62.7642	13.1026	15.3391
pRtrCIAT899c	YP_007336388.1	hypothetical protein	NC_020062.1:38278-39090	390.468	-1.8026	-3.48849	0.00480081	0.0412084	1020.74	254.221	120.543	166.37
pRtrCIAT899c	YP_007336391.1	cytochrome c oxidase, subunit I	NC_020062.1:40676-42454	136.36	-2.34859	-5.09326	1.18723e-05	0.000386142	306.84	162.976	36.6872	38.9378
pRtrCIAT899c	YP_007336393.1	cytochrome-c oxidase subunit III protein	NC_020062.1:43165-43890	47.8896	-1.77887	-3.43158	0.000807141	0.0116228	95.2688	58.0173	17.0333	21.2388
pRtrCIAT899c	YP_007336394.1	cytochrome c oxidase subunit IV	NC_020062.1:43901-44233	57.7363	-1.73391	-3.32627	0.00143436	0.0180662	131.149	52.743	22.2743	24.7786
pRtrCIAT899c	YP_007336462.1	resistance nodulation cell division (RND) drug efflux pump, inner membrane component	NC_020062.1:113798-116896	50.7	-1.80037	-3.48309	0.0030504	0.0305928	28.4569	135.55	22.2743	16.5191
pRtrCIAT899c	YP_007336539.1	putative polar amino acid ABC transporter, substrate-binding protein	NC_020062.1:206245-207078	114.416	2.64803	6.26813	8.44133e-06	0.000290864	13.6098	34.283	98.2692	311.502
pRtrCIAT899c	YP_007336602.1	glutamyl-tRNA(Gln) amidotransferase subunit A	NC_020062.1:270486-271913	28.7869	-2.18193	-4.53759	0.00173599	0.0206776	16.0843	83.8614	10.482	4.71973
pRtrCIAT899c	YP_007336603.1	gamma-glutamyltransferase	NC_020062.1:272483-274069	52.968	-1.37309	-2.59025	0.00613563	0.0494129	75.4727	81.2242	32.7564	22.4187
pRtrCIAT899c	YP_007336624.1	putative peptide ABC transporter, substrate-binding protein	NC_020062.1:296568-298082	34.2016	-1.97897	-3.94212	0.00272409	0.0280791	21.0334	93.8826	6.55128	15.3391
pRtrCIAT899c	YP_007336625.1	putative peptide ABC transporter, ATP-binding protein	NC_020062.1:298101-299804	25.0871	-2.21278	-4.63569	0.00377852	0.0345219	4.94903	84.3888	3.93077	7.07959
pRtrCIAT899c	YP_007336655.1	putative major facilitator superfamily (MFS) purine transporter	NC_020062.1:335311-336603	52.6206	-1.45538	-2.74228	0.00340078	0.0323397	82.8962	75.4225	26.2051	25.9585
pRtrCIAT899c	YP_007336694.1	non-ribosomal peptide synthetase	NC_020062.1:375732-379775	223.062	-2.21137	-4.63115	0.000217398	0.00421176	570.376	193.039	73.3743	55.4568
pRtrCIAT899c	YP_007336710.1	putative amino acid ABC transporter, substrate-binding protein	NC_020062.1:395214-396491	37.573	-1.63458	-3.10496	0.00373015	0.0341447	49.4903	68.0385	20.9641	11.7993
pRtrCIAT899c	YP_007336711.1	ROK-family transcriptional regulator	NC_020062.1:396691-397836	40.3514	-1.89898	-3.7295	0.000478857	0.00793816	69.2864	62.2368	15.7231	14.1592
pRtrCIAT899c	YP_007336721.1	hypothetical protein	NC_020062.1:408931-409620	41.0569	-1.79205	-3.46307	0.00501335	0.0425033	112.59	21.6246	17.0333	12.9793
pRtrCIAT899c	YP_007336735.1	putative threhalose/maltose ABC transporter, substrate-binding protein	NC_020062.1:420443-421789	29.2071	-2.97986	-7.88907	5.53361e-06	0.000215275	43.304	64.8739	3.93077	4.71973
pRtrCIAT899c	YP_007336736.1	putative dehydrogenase	NC_020062.1:421966-423114	29.0952	-2.95993	-7.78085	0.000112225	0.00247202	6.18629	103.904	3.93077	2.35986
pRtrCIAT899c	YP_007336770.1	glycosyl transferase group 1	NC_020062.1:460547-461704	45.7002	-1.42044	-2.67667	0.00557423	0.0456538	69.2864	67.5111	23.5846	22.4187
pRtrCIAT899c	YP_007336785.1	hypothetical protein	NC_020062.1:481500-481880	171.745	-1.77953	-3.43315	0.00241979	0.0259401	416.956	136.604	72.064	61.3565
pRtrCIAT899c	YP_007336787.1	hypothetical protein	NC_020062.1:483109-483585	302.215	1.71597	3.28517	0.00421075	0.0374773	181.877	62.2368	517.551	447.194
pRtrCIAT899c	YP_007336807.1	hypothetical protein	NC_020062.1:503147-503278	54.9539	1.54365	2.91531	0.00176608	0.0207398	28.4569	23.7344	95.6486	71.9759
pRtrCIAT899c	YP_007336820.1	TadE family protein	NC_020062.1:519232-519654	91.232	-2.17895	-4.52824	8.09999e-05	0.00187858	226.418	82.8065	26.2051	29.4983
pRtrCIAT899c	YP_007336827.1	phenylacetate-CoA oxygenase, PaaG subunit	NC_020062.1:527895-528899	183.785	-2.18226	-4.53865	0.000212643	0.00413625	468.92	157.174	52.4102	56.6368
pRtrCIAT899c	YP_007336828.1	phenylacetate-CoA oxygenase, PaaH subunit	NC_020062.1:528930-529214	47.8159	-2.73845	-6.67352	5.55878e-05	0.00136814	155.894	18.9875	10.482	5.89966
pRtrCIAT899c	YP_007336829.1	phenylacetate-CoA oxygenase, PaaI subunit	NC_020062.1:529211-529996	92.2783	-3.69736	-12.9723	5.93176e-09	6.65461e-07	290.755	62.2368	7.86153	8.25953
pRtrCIAT899c	YP_007336830.1	phenylacetate-CoA oxygenase, PaaJ subunit	NC_020062.1:530006-530530	56.38	-3.71159	-13.1009	3.02105e-08	2.47009e-06	183.114	33.7555	3.93077	4.71973
pRtrCIAT899c	YP_007336831.1	phenylacetate-CoA oxygenase/reductase, PaaK subunit	NC_020062.1:530555-531631	89.3137	-3.32215	-10.0016	5.25128e-08	4.1463e-06	266.01	69.0934	9.17179	12.9793
pRtrCIAT899c	YP_007336832.1	phenylacetic acid catabolic family protein	NC_020062.1:531656-532411	76.5487	-3.5474	-11.6916	2.89126e-09	4.05956e-07	212.808	77.0048	10.482	5.89966
pRtrCIAT899c	YP_007336833.1	phenylacetic acid degradation protein PaaN	NC_020062.1:532478-534535	223.27	-2.63214	-6.19944	1.07348e-05	0.000356462	566.664	230.487	62.8923	33.0381
pRtrCIAT899c	YP_007336834.1	thioesterase superfamily protein	NC_020062.1:534540-535058	36.1667	-1.87652	-3.67188	0.00351138	0.0327488	97.7433	22.1521	11.7923	12.9793
pRtrCIAT899c	YP_007336835.1	phenylacetic acid degradation protein PaaY	NC_020062.1:535059-535673	30.1542	-2.10563	-4.30386	0.00138734	0.0177521	79.1845	24.2618	6.55128	10.6194
pRtrCIAT899c	YP_007336837.1	phenylacetate-CoA ligase	NC_020062.1:536393-537703	33.7127	-2.16211	-4.4757	0.00061814	0.00952686	30.9314	84.3888	6.55128	12.9793
pRtrCIAT899c	YP_007336841.1	hypothetical protein	NC_020062.1:539956-540111	216.621	2.50818	5.68901	6.97839e-06	0.000257558	71.7609	35.3378	386.525	372.859
pRtrCIAT899c	YP_007336842.1	hypothetical protein	NC_020062.1:540292-540615	45.3847	2.16112	4.47262	0.000116488	0.00254408	6.18629	20.5698	85.1666	69.616
pRtrCIAT899c	YP_007336893.1	hypothetical protein	NC_020062.1:584423-585889	25.6637	-2.88362	-7.37999	0.000123318	0.00265574	12.3726	83.8614	5.24102	1.17993
pRtrCIAT899c	YP_007336896.1	putative exopolysaccharide biosynthesis protein	NC_020062.1:588637-590802	53.9739	-1.57541	-2.98021	0.00260372	0.0274844	56.9138	109.178	26.2051	23.5986
pRtrCIAT899c	YP_007336905.1	ubiquinone/menaquinone biosynthesis methyltransferase	NC_020062.1:598698-599525	130.125	-1.86696	-3.64762	0.00176135	0.0207398	341.483	84.3888	49.7897	44.8374
pRtrCIAT899c	YP_007336906.1	putative acyltransferase	NC_020062.1:599714-600808	26.3886	-1.88334	-3.68927	0.00323044	0.0314186	33.4059	53.7979	6.55128	11.7993
pRtrCIAT899c	YP_007336909.1	cytochrome P450 superfamily	NC_020062.1:602993-604225	168.57	-1.84357	-3.58897	0.00402586	0.0363005	465.209	89.1357	43.2384	76.6956
pRtrCIAT899c	YP_007336979.1	chaperone protein HtpG	NC_020062.1:677915-679804	673.996	1.89573	3.72111	0.00369482	0.0338856	373.652	86.4985	1113.72	1122.12
pRtrCIAT899c	YP_007337002.1	quinolinate synthetase complex, A subunit	NC_020062.1:703633-704604	340.873	2.83871	7.15381	3.73282e-07	2.16953e-05	54.4393	77.5322	554.238	677.281
pRtrCIAT899c	YP_007337003.1	L-aspartate oxidase	NC_020062.1:704601-706142	141.033	2.06115	4.17319	0.000729994	0.0107691	13.6098	74.3677	243.708	232.447
pRtrCIAT899c	YP_007337004.1	nicotinate-nucleotide diphosphorylase	NC_020062.1:706144-707001	94.2119	2.52586	5.75918	1.33994e-06	6.39986e-05	13.6098	32.1732	172.954	158.111
pRtrCIAT899c	YP_007337027.1	hypothetical protein	NC_020062.1:735483-735668	211.166	2.0209	4.05836	0.00160571	0.01976	112.59	22.1521	446.797	263.125
pRtrCIAT899c	YP_007337031.1	hypothetical protein	NC_020062.1:738764-739624	193.476	2.29797	4.91766	1.68414e-05	0.000520786	66.8119	45.359	353.769	307.962
pRtrCIAT899c	YP_007337032.1	hypothetical protein	NC_020062.1:739726-740070	1837.94	2.20355	4.6061	0.000981175	0.0134577	800.505	186.183	3314.95	3050.13
pRtrCIAT899c	YP_007337037.1	thiamine biosynthesis protein ThiC	NC_020062.1:742783-744609	220.899	2.76094	6.77837	7.39784e-07	3.87904e-05	35.8805	54.3253	301.359	492.032
pRtrCIAT899c	YP_007337038.1	hypothetical protein	NC_020062.1:744676-744828	45.3997	1.73122	3.32009	0.00179182	0.0208786	28.4569	10.0212	74.6846	68.4361
pRtrCIAT899c	YP_007337053.1	isocitrate lyase	NC_020062.1:759021-760310	44.3307	-2.25842	-4.78466	9.23804e-05	0.00209222	106.404	45.8864	14.4128	10.6194
pRtrCIAT899c	YP_007337071.1	major facilitator superfamily (MFS) transporter	NC_020062.1:777950-779260	70.7984	-1.43028	-2.695	0.00352483	0.0327488	116.302	95.4649	41.9282	29.4983
pRtrCIAT899c	YP_007337075.1	putative oligopeptide ABC transporter, permease protein	NC_020062.1:783516-784502	24.8082	-2.60455	-6.08201	0.000299617	0.00533374	16.0843	74.3677	5.24102	3.5398
pRtrCIAT899c	YP_007337076.1	putative oligopeptide ABC transporter, substrate-binding protein	NC_020062.1:784589-786535	67.9959	-1.52021	-2.86833	0.00347979	0.0327488	66.8119	140.296	35.3769	29.4983
pRtrCIAT899c	YP_007337116.1	3,4-dihydroxyphenylacetate 2,3-dioxygenase	NC_020062.1:825517-826497	57.5134	-2.14111	-4.41102	0.000307085	0.0054263	155.894	39.5573	15.7231	18.8789
pRtrCIAT899c	YP_007337117.1	5-carboxymethyl-2-hydroxymuconate semialdehyde dehydrogenase	NC_020062.1:826537-828054	72.6058	-2.30815	-4.95246	2.19119e-05	0.000648485	175.691	73.8402	19.6538	21.2388
pRtrCIAT899c	YP_007337151.1	K+-transporting ATPase, A subunit	NC_020062.1:858138-859841	80.4551	-1.68528	-3.21604	0.00186299	0.0216371	70.5237	182.491	39.3077	29.4983
pRtrCIAT899c	YP_007337157.1	sulfate ABC transporter, susbtrate-binding protein	NC_020062.1:866945-867973	133.381	1.72416	3.30388	0.00251716	0.0266874	39.5922	68.5659	112.682	312.682
pRtrCIAT899c	YP_007337182.1	hypothetical protein	NC_020062.1:889821-890453	29.9034	-1.67847	-3.20087	0.00521837	0.0436649	39.5922	55.3802	10.482	14.1592
pRtrCIAT899c	YP_007337196.1	hypothetical protein	NC_020062.1:903358-903711	613.502	1.75606	3.37775	0.00352679	0.0327488	335.297	145.571	1046.89	926.247
pRtrCIAT899c	YP_007337201.1	putative dipeptidase	NC_020062.1:906756-907793	66.1517	1.35264	2.55379	0.00465862	0.0402745	34.6432	35.3378	106.131	88.4949
pRtrCIAT899c	YP_007337213.1	hypothetical protein	NC_020062.1:921177-921563	43.3112	1.70779	3.26661	0.00286171	0.0291858	7.42354	26.8989	79.9256	58.9966
pRtrCIAT899c	YP_007337220.1	putative luciferase-like monooxygenase	NC_020062.1:928555-929577	188.511	1.55489	2.93811	0.00427118	0.0377716	113.828	60.127	292.187	287.904
pRtrCIAT899c	YP_007337241.1	hypothetical protein	NC_020062.1:954671-955333	112.649	1.84477	3.59196	0.000642	0.00973902	64.3374	23.7344	180.815	181.71
pRtrCIAT899c	YP_007337262.1	heavy metal efflux P-type ATPase	NC_020062.1:975169-977520	583.398	1.80562	3.49579	0.00199048	0.0228078	287.044	161.394	850.356	1034.8
pRtrCIAT899c	YP_007337268.1	hypothetical protein	NC_020062.1:981539-981934	264.623	-2.6688	-6.359	2.76281e-06	0.00012007	622.34	321.732	58.9615	55.4568
pRtrCIAT899c	YP_007337269.1	hypothetical protein	NC_020062.1:982113-982247	252.996	-2.5528	-5.86774	4.32928e-06	0.0001755	553.054	338.61	58.9615	61.3565
pRtrCIAT899c	YP_007337270.1	transcriptional regulator, AraC family	NC_020062.1:982525-983409	344.638	-1.96986	-3.91731	0.00197393	0.0227262	924.231	227.85	129.715	96.7545
pRtrCIAT899c	YP_007337271.1	putative amino acid ABC transporter, substrate-binding protein	NC_020062.1:983614-984699	199.872	-3.28581	-9.75278	1.6199e-07	1.02821e-05	592.646	156.647	30.1359	20.0589
pRtrCIAT899c	YP_007337272.1	putative amino acid ABC transporter, ATP-binding protein	NC_020062.1:984775-985596	76.247	-2.429	-5.38521	4.13457e-05	0.00106659	209.096	58.0173	24.8949	12.9793
pRtrCIAT899c	YP_007337273.1	putative amino acid ABC transporter, permease protein	NC_020062.1:985593-986843	53.6516	-2.67835	-6.40123	3.03106e-06	0.000129397	131.149	60.6545	15.7231	7.07959
pRtrCIAT899c	YP_007337275.1	FGGY-family pentulose kinase	NC_020062.1:987597-989228	56.0056	-1.50935	-2.84682	0.004852	0.0415001	117.539	53.7979	31.4461	21.2388
pRtrCIAT899c	YP_007337303.1	dihydroxyacetone kinase	NC_020062.1:1020916-1021935	55.9386	1.41636	2.66911	0.00349897	0.0327488	30.9314	26.3715	83.8563	82.5953
pRtrCIAT899c	YP_007337319.1	hypothetical protein	NC_020062.1:1037924-1038070	1474.18	2.39535	5.26103	0.000346676	0.00597766	560.478	125.001	2604.79	2606.47
pRtrCIAT899c	YP_007337326.1	transcriptional regulator, XRE family	NC_020062.1:1047296-1047541	158.778	1.85984	3.62966	0.0021966	0.0245498	95.2688	21.6246	275.154	243.066
pRtrCIAT899c	YP_007337330.1	outer membrane protein Omp31	NC_020062.1:1049380-1050072	361.096	-2.66728	-6.35231	2.54701e-05	0.000709008	864.843	435.13	111.372	33.0381
pRtrCIAT899c	YP_007337331.1	hypothetical protein	NC_020062.1:1050125-1051315	741.331	-2.34164	-5.06878	0.000137953	0.00294462	1581.21	998.953	265.982	119.173
pRtrCIAT899c	YP_007337332.1	bifunctional glycosyltransferase	NC_020062.1:1051476-1053794	137.707	-2.19679	-4.58458	2.82349e-05	0.000769519	266.01	199.369	52.4102	33.0381
pRtrCIAT899c	YP_007337333.1	hypothetical protein	NC_020062.1:1053802-1054749	61.4906	-2.44114	-5.4307	8.4273e-06	0.000290864	128.675	85.4437	23.5846	8.25953
pRtrCIAT899c	YP_007337334.1	putative hydantoinase	NC_020062.1:1054746-1055591	45.7994	-1.92899	-3.80789	0.000555623	0.00893442	96.5061	53.7979	22.2743	10.6194
pRtrCIAT899c	YP_007337335.1	CtrB-like MPA2 protein component of capsule polysaccharide exporter	NC_020062.1:1055600-1056817	99.2639	-3.08911	-8.50968	2.94537e-09	4.05956e-07	209.096	154.537	15.7231	17.699
pRtrCIAT899c	YP_007337336.1	CtrC-like capsule polysaccharide ABC exporter, permease protein	NC_020062.1:1056976-1057785	71.9952	-2.28469	-4.87259	6.52481e-06	0.000244983	132.387	112.87	26.2051	16.5191
pRtrCIAT899c	YP_007337337.1	hypothetical protein	NC_020062.1:1057814-1058932	64.7542	-2.1275	-4.3696	2.47593e-05	0.000698473	123.726	92.8277	23.5846	18.8789
pRtrCIAT899c	YP_007337338.1	methyltransferase, FkbM family protein	NC_020062.1:1059004-1060056	259.186	-3.38957	-10.48	4.7054e-09	5.55269e-07	602.544	368.674	41.9282	23.5986
pRtrCIAT899c	YP_007337339.1	glycosyl transferase, group 1	NC_020062.1:1060126-1061493	77.1887	-3.00714	-8.03968	5.32899e-08	4.1463e-06	144.759	137.132	20.9641	5.89966
pRtrCIAT899c	YP_007337340.1	protein involved in capsular polysaccharide export	NC_020062.1:1061490-1063610	118.733	-1.99808	-3.99468	7.21182e-05	0.00170655	225.181	165.086	44.5487	40.1177
pRtrCIAT899c	YP_007337341.1	hypothetical protein	NC_020062.1:1063632-1063892	39.7707	-2.99524	-7.97363	1.15295e-06	5.56184e-05	100.218	46.4139	6.55128	5.89966
pRtrCIAT899c	YP_007337343.1	capsular polysaccharide export inner-membrane protein, BexC/CtrB/KpsE family	NC_020062.1:1064249-1065454	86.669	-2.61785	-6.13835	2.56452e-06	0.000113498	206.622	100.739	27.5154	11.7993
pRtrCIAT899c	YP_007337344.1	ATP-binding protein BexA	NC_020062.1:1065451-1066185	36.0936	-2.67306	-6.37782	6.9942e-06	0.000257558	72.9982	56.435	7.86153	7.07959
pRtrCIAT899c	YP_007337346.1	transcriptional regulator, AraC family protein	NC_020062.1:1068202-1069215	341.958	-2.87759	-7.3492	3.42832e-06	0.000141352	942.79	305.91	70.7538	48.3772
pRtrCIAT899c	YP_007337347.1	polysaccharide export protein	NC_020062.1:1069273-1070445	124.894	-2.65915	-6.31663	1.31242e-05	0.000419278	358.805	89.1357	32.7564	18.8789
pRtrCIAT899c	YP_007337348.1	methyltransferase FkbM family	NC_020062.1:1070515-1071432	120.489	-2.7229	-6.60197	3.18571e-06	0.000133634	324.161	108.651	31.4461	17.699
pRtrCIAT899c	YP_007337349.1	glycosyl transferase, group 1	NC_020062.1:1071476-1072801	121.125	-1.79116	-3.46092	0.00124385	0.0162786	283.332	106.013	43.2384	51.917
pRtrCIAT899c	YP_007337350.1	hypothetical protein	NC_020062.1:1072820-1073869	103.533	-1.79628	-3.47323	0.00112432	0.0150659	243.74	89.1357	45.8589	35.398
pRtrCIAT899c	YP_007337378.1	sigma-fimbriae usher protein	NC_020062.1:1098503-1100863	43.596	-1.68085	-3.20617	0.0016808	0.0203119	55.6766	81.2242	20.9641	16.5191
pRtrCIAT899c	YP_007337379.1	sigma-fimbriae chaperone protein	NC_020062.1:1100886-1101605	50.8874	-1.53946	-2.90685	0.00298174	0.030059	96.5061	59.5996	26.2051	21.2388
pRtrCIAT899c	YP_007337380.1	sigma-fimbriae tip adhesin	NC_020062.1:1101631-1102128	167.918	-2.17033	-4.50128	3.44011e-05	0.000906835	309.314	256.331	57.6512	48.3772
pRtrCIAT899c	YP_007337382.1	hypothetical protein	NC_020062.1:1102589-1103203	78.4697	1.5754	2.98019	0.00176701	0.0207398	47.0158	26.3715	140.197	100.294
pRtrCIAT899c	YP_007337410.1	GGDEF domain-containing protein	NC_020062.1:1134091-1136187	108.466	-1.82425	-3.54124	0.000698422	0.0104309	246.214	103.376	40.6179	43.6575
pRtrCIAT899c	YP_007337433.1	7-cyano-7-deazaguanosine biosynthesis protein QueE	NC_020062.1:1155260-1155988	33.8195	1.90461	3.74408	0.000828749	0.0118499	9.89806	14.2406	61.582	49.5572
pRtrCIAT899c	YP_007337434.1	queuosine biosynthesis protein QueD	NC_020062.1:1155985-1156344	28.419	2.06278	4.1779	0.000862456	0.0121297	4.94903	12.1309	45.8589	50.7371
pRtrCIAT899c	YP_007337435.1	7-cyano-7-deazaguanine synthase	NC_020062.1:1156341-1157051	57.0512	2.42612	5.37446	9.91204e-06	0.000334375	6.18629	22.1521	111.372	88.4949
pRtrCIAT899c	YP_007337446.1	transcriptional regulator, ROK family	NC_020062.1:1169755-1170882	30.7305	-2.03783	-4.10626	0.00108546	0.0146674	35.8805	67.5111	6.55128	12.9793
pRtrCIAT899c	YP_007337452.1	transcriptional regulator, DeoR family	NC_020062.1:1176308-1177084	39.6167	1.57688	2.98324	0.00425645	0.0377447	11.1353	23.7344	56.341	67.2562
pRtrCIAT899c	YP_007337472.1	siderophore biosynthesis non-ribosomal peptide synthase protein	NC_020062.1:1201675-1205688	69.0462	-1.80284	-3.48907	0.00522277	0.0436649	22.2706	203.061	24.8949	25.9585
pRtrCIAT899c	YP_007337484.1	cellulose synthase catalytic subunit (UDP-forming)	NC_020062.1:1218405-1220591	114.338	-1.84164	-3.58416	0.000550189	0.00888664	253.638	115.507	44.5487	43.6575
pRtrCIAT899c	YP_007337485.1	cellulose synthase protein CelB	NC_020062.1:1220591-1223086	89.1356	-1.42949	-2.69352	0.00348854	0.0327488	152.183	114.452	49.7897	40.1177
pRtrCIAT899c	YP_007337487.1	cellulose synthesis protein	NC_020062.1:1224123-1226543	87.693	-1.6502	-3.13877	0.00084057	0.0119614	144.759	128.166	47.1692	30.6782
pRtrCIAT899c	YP_007337519.1	putative amino acid ABC transporter, substrate-binding protein	NC_020062.1:1262586-1264172	91.4002	-1.46422	-2.75915	0.0041241	0.0369789	167.03	109.178	32.7564	56.6368
pRtrCIAT899c	YP_007337536.1	oxidoreductase, 2OG-Fe(II) oxygenase family	NC_020062.1:1282375-1282950	42.1055	1.49636	2.8213	0.00428335	0.0377749	19.7961	20.5698	53.7205	74.3357
pRtrCIAT899c	YP_007337538.1	30S ribosomal protein S21	NC_020062.1:1283203-1283439	21.5525	1.95287	3.87145	0.00357494	0.0328485	3.71177	9.49374	34.0666	38.9378
pRtrCIAT899c	YP_007337566.1	putative amino acid ABC trabsporter, RbsB-like substrate-binding protein	NC_020062.1:1308159-1309091	61.3038	-1.57113	-2.97138	0.00287999	0.0293103	129.912	59.5996	26.2051	29.4983
pRtrCIAT899c	YP_007337634.1	putative polar amino acid ABC transporter, substrate-binding protein	NC_020062.1:1386283-1387125	79.3921	1.87849	3.6769	0.00169186	0.0203529	7.42354	48.5236	103.51	158.111
pRtrCIAT899c	YP_007337690.1	hypothetical protein	NC_020062.1:1451578-1452156	50.2481	-3.26777	-9.63154	1.18283e-08	1.16449e-06	106.404	80.6968	9.17179	4.71973
pRtrCIAT899c	YP_007337692.1	acetaldehyde dehydrogenase	NC_020062.1:1452814-1454322	70.5325	-1.64948	-3.1372	0.00309897	0.03081	53.2021	167.723	34.0666	27.1384
pRtrCIAT899c	YP_007337762.1	exopolysaccharide production repressor protein ExoX	NC_020062.1:1526162-1526452	154.613	-2.34562	-5.08278	8.33257e-05	0.00191411	413.244	123.946	34.0666	47.1973
pRtrCIAT899c	YP_007337820.1	beta-ketoadipyl CoA thiolase	NC_020062.1:1596146-1597351	58.1377	-1.43104	-2.69641	0.00559148	0.0457175	107.641	66.9836	36.6872	21.2388
pRtrCIAT899c	YP_007337830.1	hypothetical protein	NC_020062.1:1608534-1608776	158.952	1.42025	2.67632	0.00528214	0.0438516	82.8962	77.5322	224.054	251.326
pRtrCIAT899c	YP_007337833.1	major facilitator superfamily (MFS) transporter	NC_020062.1:1612693-1614576	129.552	-1.5018	-2.83196	0.00245219	0.0261711	193.012	199.896	61.582	63.7164
pRtrCIAT899c	YP_007337842.1	NIPSNAP domain-containing protein	NC_020062.1:1625740-1626087	150.29	2.0721	4.205	0.000117086	0.00254426	68.0491	33.2281	245.018	254.865
pRtrCIAT899c	YP_007337867.1	alkaline phosphatase protein	NC_020062.1:1651325-1653040	190.582	1.88045	3.6819	0.000406955	0.00688826	68.0491	75.9499	368.182	250.146
pRtrCIAT899c	YP_007337874.1	flagellar hook protein FlgE	NC_020062.1:1657905-1659203	192.32	-2.55263	-5.86702	1.40782e-05	0.000446797	501.089	179.854	45.8589	42.4776
pRtrCIAT899c	YP_007337910.1	putative sugar ABC transporter, substrate-binding protein	NC_020062.1:1694189-1695502	88.4175	-2.45749	-5.49259	2.53079e-06	0.000113042	197.961	109.705	23.5846	22.4187
pRtrCIAT899c	YP_007337915.1	oxidoreductase, Gfo/Idh/MocA family	NC_020062.1:1699348-1700382	26.6242	-2.0831	-4.23717	0.00096048	0.0133142	43.304	46.9413	9.17179	7.07959
pRtrCIAT899c	YP_007337920.1	putative amino acid ABC transporter, substrate-binding protein	NC_020062.1:1702906-1703730	35.0192	-2.15917	-4.46656	0.000198102	0.00396533	65.5746	53.2704	11.7923	9.43946
pRtrCIAT899c	YP_007337931.1	putative sugar ABC transporter, substrate-binding protein	NC_020062.1:1712962-1714245	59.6005	-2.17854	-4.52697	0.000235436	0.00450691	40.8295	161.921	14.4128	21.2388
pRtrCIAT899c	YP_007337935.1	carbohydrate kinase	NC_020062.1:1716910-1718397	42.9815	-2.69266	-6.46506	7.13973e-06	0.000260925	50.7275	103.376	13.1026	4.71973
pRtrCIAT899c	YP_007337936.1	putative sugar ABC transporter, ATP-binding protein	NC_020062.1:1718412-1719575	53.841	-2.19714	-4.58568	2.81109e-05	0.000769519	70.5237	111.288	17.0333	16.5191
pRtrCIAT899c	YP_007337937.1	estradiol 17-beta-dehydrogenase 8	NC_020062.1:1719618-1720397	75.2868	-2.39294	-5.25225	4.80309e-06	0.000191488	167.03	93.3551	18.3436	22.4187
pRtrCIAT899c	YP_007337938.1	transcriptional regulator, DeoR family	NC_020062.1:1720583-1721437	60.7999	-1.81862	-3.52743	0.000242896	0.00461311	98.9806	95.4649	27.5154	21.2388
pRtrCIAT899c	YP_007337939.1	hypothetical protein	NC_020062.1:1721492-1722292	88.9438	-2.03067	-4.08595	4.0983e-05	0.00106291	142.285	150.845	36.6872	25.9585
pRtrCIAT899c	YP_007337950.1	hypothetical protein	NC_020062.1:1731823-1732860	37.7259	-1.71896	-3.292	0.00212071	0.0240148	70.5237	49.5784	13.1026	17.699
pRtrCIAT899c	YP_007337953.1	succinate-semialdehyde dehydrogenase	NC_020062.1:1735824-1737320	106.344	-2.74147	-6.68753	8.08905e-08	5.91236e-06	210.334	168.778	26.2051	20.0589
pRtrCIAT899c	YP_007337954.1	aminotransferase class-III	NC_020062.1:1737352-1738731	200.479	-2.04538	-4.12782	0.000209269	0.00411514	373.652	293.779	47.1692	87.315
pRtrCIAT899c	YP_007337988.1	methyl-accepting chemotaxis protein	NC_020062.1:1772107-1774446	71.3172	-1.93603	-3.82652	0.000102555	0.00230795	96.5061	135.55	24.8949	28.3184
pRtrCIAT899c	YP_007338021.1	putative LysR family transcriptional regulator	NC_020062.1:1810408-1812318	115.857	-2.04677	-4.13179	0.000244749	0.00461989	284.569	101.794	39.3077	37.7578
pRtrCIAT899c	YP_007338076.1	RspD-like type I secretion system ATP binding cassette (ABC) protein	NC_020062.1:1872214-1873962	27.2418	-1.81753	-3.52477	0.00588962	0.0478546	23.5079	65.9288	6.55128	12.9793
pRtrCIAT899c	YP_007338078.1	fructosyl-amino acid oxidase	NC_020062.1:1875594-1876721	115.945	-3.12996	-8.75408	1.95796e-06	8.91057e-05	379.838	53.2704	11.7923	18.8789
pRtrCIAT899c	YP_007338079.1	putative amino acid ABC transporter, permease/ATP-binding protein	NC_020062.1:1876790-1878310	137.525	-3.84297	-14.3499	2.14555e-09	3.23441e-07	435.515	93.3551	11.7923	9.43946
pRtrCIAT899c	YP_007338080.1	putative amino acid ABC transporter, substrate-binding protein	NC_020062.1:1878382-1879209	148.456	-2.5766	-5.96532	0.00307067	0.0306685	558.003	28.4812	2.62051	4.71973
pRtrCIAT899c	YP_007338103.1	NmrA family protein	NC_020062.1:1899455-1900324	49.3561	2.49677	5.64422	4.93256e-05	0.00122653	1.23726	20.0423	98.2692	77.8755
pRtrCIAT899c	YP_007338104.1	hypothetical protein	NC_020062.1:1900549-1900974	541.962	3.79865	13.9158	1.14459e-10	3.94394e-08	63.1001	36.3927	1209.37	858.991
pRtrCIAT899c	YP_007338131.1	ubiquinone/menaquinone biosynthesis methyltransferase UbiE	NC_020062.1:1927286-1927786	35.3577	-2.22345	-4.67008	0.000205528	0.00408011	79.1845	42.1944	11.7923	8.25953
pRtrCIAT899c	YP_007338132.1	ubiquinone/menaquinone biosynthesis methyltransferase UbiE	NC_020062.1:1927783-1928958	71.6532	-1.92317	-3.79256	0.000590032	0.00933217	174.453	60.6545	31.4461	20.0589
pRtrCIAT899c	YP_007338133.1	stage II sporulation E family protein	NC_020062.1:1928955-1931315	128.087	-2.29155	-4.89582	2.27719e-05	0.000669828	296.942	141.879	39.3077	34.218
pRtrCIAT899c	YP_007338142.1	hypothetical protein	NC_020062.1:1938955-1939275	299.41	2.97449	7.85978	1.43513e-07	9.35552e-06	68.0491	37.4475	576.512	515.63
pRtrCIAT899c	YP_007338147.1	putative sugar ABC transporter, permease protein	NC_020062.1:1945012-1946034	84.5603	-1.6064	-3.0449	0.00327546	0.0317053	137.336	126.056	17.0333	57.8167
pRtrCIAT899c	YP_007338151.1	putative sugar ABC transporter, substrate-binding protein	NC_020062.1:1951793-1953091	210.424	-2.76901	-6.81639	6.70561e-05	0.00162552	689.152	83.334	19.6538	49.5572
pRtrCIAT899c	YP_007338152.1	putative sugar ABC transporter, permease protein	NC_020062.1:1953159-1954088	46.3619	-2.82249	-7.07384	8.09353e-06	0.000282922	136.098	33.2281	7.86153	8.25953
pRtrCIAT899c	YP_007338153.1	putative sugar ABC transporter, permease protein	NC_020062.1:1954085-1954927	31.9596	-1.79967	-3.4814	0.00350554	0.0327488	72.9982	31.1184	13.1026	10.6194
pRtrCIAT899c	YP_007338155.1	AP endonuclease, family 2	NC_020062.1:1956246-1957100	55.5498	-1.87285	-3.66255	0.00055081	0.00888664	110.116	70.1482	30.1359	11.7993
pRtrCIAT899c	YP_007338156.1	putative sugar ABC transporter, ATP-binding protein	NC_020062.1:1957121-1958182	76.5208	-2.01243	-4.0346	0.000628977	0.00963234	205.385	50.1059	22.2743	28.3184
pRtrCIAT899c	YP_007338180.1	amino acid permease-associated region	NC_020062.1:1985144-1986928	52.801	-1.46135	-2.75366	0.00416547	0.0372805	61.8629	97.0472	27.5154	24.7786
pRtrCIAT899c	YP_007338200.1	sarcosine oxidase subunit alpha (sarcosine oxidase subunit A)	NC_020062.1:2005841-2008774	42.2702	-2.16746	-4.49232	0.000508933	0.00832235	27.2197	117.089	11.7923	12.9793
pRtrCIAT899c	YP_007338247.1	putative porin	NC_020062.1:2059755-2060846	1129.36	1.89543	3.72034	0.00131678	0.0170299	465.209	349.159	2116.06	1587.01
pRtrCIAT899c	YP_007338249.1	multicopper oxidase family protein	NC_020062.1:2062617-2064092	122.973	1.84734	3.59835	0.000346962	0.00597766	37.1177	58.0173	157.231	239.526

## Sheet: Up-regulated
Replicon	ID	description	locus	baseMean	log2FoldChange	FoldChange	pvalue	padj	CIAT-control-1	CIAT-control-2	nodD2_Mani_1	nodD2_Mani_2
Chromosome	YP_007331981.1	hypothetical protein	NC_020059.1:1258-1881	32.4292	1.84013	3.58041	0.00142439	0.0179876	14.8471	10.0212	57.6512	47.1973
Chromosome	YP_007332000.1	transcriptional regulator, HxlR family	NC_020059.1:18740-19171	45.7232	1.59377	3.01837	0.00310209	0.03081	27.2197	14.768	52.4102	88.4949
Chromosome	YP_007332003.1	N-(5'phosphoribosyl)anthranilate isomerase	NC_020059.1:21260-21934	87.6359	1.41205	2.66114	0.00526954	0.043828	59.3883	30.591	116.613	143.952
Chromosome	YP_007332009.1	double-strand break repair helicase AddA	NC_020059.1:27048-30614	86.4655	-1.55602	-2.94042	0.00295294	0.0298637	82.8962	182.491	37.9974	42.4776
Chromosome	YP_007332010.1	double-strand break repair protein AddB	NC_020059.1:30607-33810	69.4103	-1.45355	-2.73881	0.00384372	0.0349851	86.608	121.836	43.2384	25.9585
Chromosome	YP_007332036.1	ErfK/YbiS/YcfS/YnhG family protein	NC_020059.1:62291-62947	173.909	1.53091	2.88967	0.00621323	0.0498712	113.828	47.9961	289.566	244.246
Chromosome	YP_007332058.1	putative carbohydrate ABC transporter, substrate-binding protein	NC_020059.1:92526-93800	64.8836	-1.44923	-2.73062	0.00336251	0.032248	81.659	112.87	36.6872	28.3184
Chromosome	YP_007332067.1	hypothetical protein	NC_020059.1:102614-104305	42.8257	-1.62895	-3.09287	0.00423581	0.0376309	38.355	95.4649	20.9641	16.5191
Chromosome	YP_007332071.1	hypothetical protein	NC_020059.1:107427-107807	355.178	1.92784	3.80484	0.00234634	0.0254353	195.487	46.9413	564.72	613.565
Chromosome	YP_007332074.1	hypothetical protein	NC_020059.1:109360-110169	106.332	2.1199	4.34664	3.27789e-05	0.000878475	44.5413	26.3715	146.749	207.668
Chromosome	YP_007332084.1	polyribonucleotide nucleotidyltransferase	NC_020059.1:118317-120515	344.714	1.84949	3.60373	0.00277443	0.028537	55.6766	193.567	621.061	508.551
Chromosome	YP_007332085.1	30S ribosomal protein S15	NC_020059.1:120781-121050	1189.83	2.47852	5.57327	2.45991e-05	0.000698035	331.585	246.837	2186.82	1994.09
Chromosome	YP_007332091.1	hypothetical protein	NC_020059.1:127086-127778	96.667	1.42191	2.6794	0.00544936	0.0450132	66.8119	31.6458	145.438	142.772
Chromosome	YP_007332105.1	hypothetical protein	NC_020059.1:139510-139737	128.986	-1.85758	-3.62399	0.00292269	0.0296822	358.805	64.8739	49.7897	42.4776
Chromosome	YP_007332106.1	glyoxalase/bleomycin resistance protein/dioxygenase	NC_020059.1:139959-140327	50.2191	-2.11582	-4.33438	0.000274866	0.00506088	128.675	41.1396	15.7231	15.3391
Chromosome	YP_007332108.1	prephenate dehydratase	NC_020059.1:141028-141882	64.1337	1.41508	2.66674	0.00318742	0.0312303	33.4059	32.1732	104.82	86.1351
Chromosome	YP_007332115.1	aspartyl-tRNA synthetase	NC_020059.1:147847-148386	55.4588	-1.65162	-3.14186	0.00468719	0.0404491	137.336	37.975	28.8256	17.699
Chromosome	YP_007332133.1	signal transduction histidine kinase protein	NC_020059.1:169255-170607	126.853	-1.69965	-3.24822	0.00609587	0.0491747	341.483	64.8739	43.2384	57.8167
Chromosome	YP_007332134.1	hypothetical protein	NC_020059.1:170672-170878	199.347	-1.73561	-3.33021	0.00106241	0.0144775	361.279	271.099	81.2358	83.7752
Chromosome	YP_007332145.1	hypothetical protein	NC_020059.1:189313-189621	480.361	1.99654	3.99043	0.00124515	0.0162786	231.367	85.4437	1007.59	597.046
Chromosome	YP_007332155.1	major facilitator superfamily (MFS) transporter	NC_020059.1:197940-199277	609.91	-2.06462	-4.18323	0.0022949	0.0251187	1776.7	305.382	154.61	202.948
Chromosome	YP_007332162.1	diguanylate cyclase/phosphodiesterase	NC_020059.1:207399-209741	135.151	-1.89844	-3.72809	0.000499278	0.00822019	301.891	138.714	56.341	43.6575
Chromosome	YP_007332230.1	Flp/Fap type IV pilin	NC_020059.1:277118-277309	48.801	-2.37871	-5.2007	0.000141131	0.00298604	137.336	33.7555	17.0333	7.07959
Chromosome	YP_007332236.1	pilus assembly protein CpaF	NC_020059.1:282629-284110	26.201	-1.95148	-3.8677	0.00319481	0.0312303	30.9314	56.9625	3.93077	12.9793
Chromosome	YP_007332247.1	ABC transporter, permease protein	NC_020059.1:293970-294836	26.8774	-1.82738	-3.54892	0.00503057	0.0425745	55.6766	32.7007	14.4128	4.71973
Chromosome	YP_007332258.1	endo-1,4-beta-glucanase	NC_020059.1:308038-309486	47.985	-1.85018	-3.60545	0.000332648	0.00577228	75.4727	79.1145	19.6538	17.699
Chromosome	YP_007332283.1	GTP-binding protein LepA	NC_020059.1:331430-333262	131.695	1.62548	3.08545	0.00101384	0.0138548	60.6256	58.0173	200.469	207.668
Chromosome	YP_007332290.1	putative rubrerythrin	NC_020059.1:338183-339166	509.097	2.37066	5.17176	8.0509e-05	0.00187621	186.826	77.0048	821.53	951.026
Chromosome	YP_007332291.1	hypothetical protein	NC_020059.1:339398-339586	197.786	2.47611	5.56396	7.31309e-06	0.000263271	66.8119	33.7555	347.218	343.36
Chromosome	YP_007332295.1	hypothetical protein	NC_020059.1:342200-342319	49.1884	3.18464	9.09226	9.30183e-09	9.54724e-07	11.1353	4.74687	86.4769	94.3946
Chromosome	YP_007332296.1	50S ribosomal protein L35	NC_020059.1:342487-342690	242.816	3.70061	13.0015	7.1201e-11	2.86228e-08	33.4059	16.8778	480.864	440.115
Chromosome	YP_007332297.1	50S ribosomal protein L20	NC_020059.1:342728-343132	200.329	3.11436	8.65994	2.84785e-07	1.69605e-05	48.253	12.6583	338.046	402.357
Chromosome	YP_007332305.1	putative transcriptional regulator, LysR family	NC_020059.1:356697-357590	39.0056	-1.75082	-3.36551	0.00211669	0.0240148	82.8962	42.1944	14.4128	16.5191
Chromosome	YP_007332312.1	hypothetical protein	NC_020059.1:362607-364460	32.9547	-1.8959	-3.72153	0.00409818	0.0368446	18.5589	90.718	13.1026	9.43946
Chromosome	YP_007332326.1	transcriptional regulator, LysR family	NC_020059.1:374816-375697	29.7137	-1.90517	-3.74554	0.00168423	0.0203119	49.4903	48.5236	7.86153	12.9793
Chromosome	YP_007332338.1	thioesterase superfamily protein	NC_020059.1:386727-387242	30.3547	1.67341	3.18968	0.00525194	0.0437571	7.42354	16.8778	51.1	46.0174
Chromosome	YP_007332345.1	tRNA and rRNA cytosine-C5-methylase	NC_020059.1:394697-395986	97.883	2.06063	4.17167	4.19031e-05	0.00107463	23.5079	42.7218	162.472	162.831
Chromosome	YP_007332346.1	rare lipoprotein A domain-containing protein	NC_020059.1:396193-396561	194.679	3.25348	9.53663	7.44891e-08	5.61462e-06	9.89806	41.1396	352.459	375.219
Chromosome	YP_007332351.1	hypothetical protein	NC_020059.1:400711-400875	51.2679	1.87877	3.67761	0.000418489	0.00705871	28.4569	11.6035	81.2358	83.7752
Chromosome	YP_007332373.1	peptide chain release factor 3	NC_020059.1:418287-419870	108.236	2.00152	4.00421	0.000332433	0.00577228	16.0843	56.9625	189.987	169.91
Chromosome	YP_007332405.1	30S ribosomal protein S20	NC_020059.1:450709-450984	252.92	3.66502	12.6847	2.87143e-11	1.57631e-08	30.9314	23.7344	511	446.014
Chromosome	YP_007332430.1	two component sensor kinase/response regulator hybrid	NC_020059.1:472421-474709	43.8178	-1.58595	-3.00206	0.00500495	0.0425033	51.9648	83.8614	28.8256	10.6194
Chromosome	YP_007332439.1	tryptophanyl-tRNA synthetase	NC_020059.1:488161-489225	93.2368	2.02774	4.07765	3.06181e-05	0.000829784	30.9314	34.8104	170.333	136.872
Chromosome	YP_007332457.1	methyl-accepting chemotaxis protein	NC_020059.1:503954-506332	71.5117	-1.74182	-3.34457	0.000579884	0.00923221	142.285	84.3888	27.5154	31.8582
Chromosome	YP_007332471.1	PEP phosphonomutase	NC_020059.1:517702-518472	186.895	-1.90444	-3.74363	0.00173517	0.0206776	486.242	129.748	65.5128	66.0762
Chromosome	YP_007332476.1	ribosome biogenesis GTP-binding protein YsxC	NC_020059.1:521599-522258	90.0521	1.94723	3.85634	6.80833e-05	0.001634	39.5922	27.9538	154.61	138.052
Chromosome	YP_007332483.1	ribonuclease P protein component	NC_020059.1:527507-527908	721.582	3.33437	10.0866	1.43492e-08	1.35726e-06	118.777	69.6208	1405.9	1292.03
Chromosome	YP_007332484.1	methyl-accepting chemotaxis protein	NC_020059.1:528485-530491	65.0455	-1.51572	-2.85941	0.00316336	0.0310795	68.0491	129.748	34.0666	28.3184
Chromosome	YP_007332486.1	hypothetical protein	NC_020059.1:532895-533740	74.8274	-1.70161	-3.25264	0.00115846	0.0154757	160.843	75.4225	28.8256	34.218
Chromosome	YP_007332500.1	fructose ABC transporter, substrate-binding protein FrcB	NC_020059.1:547253-548278	404.728	1.71059	3.27294	0.00333585	0.03212	225.181	106.013	632.853	654.863
Chromosome	YP_007332509.1	putative fructokinase	NC_020059.1:555817-556743	112.055	1.72442	3.30447	0.000805488	0.0116228	63.1001	32.1732	191.297	161.651
Chromosome	YP_007332511.1	long-chain-fatty-acid--CoA ligase (Acyl-CoA synthetase)	NC_020059.1:558821-560518	219.395	-2.42872	-5.38417	1.07738e-05	0.000356462	283.332	479.961	57.6512	56.6368
Chromosome	YP_007332526.1	2-nitropropane dioxygenase	NC_020059.1:571476-572444	80.1935	-2.33382	-5.04139	0.000107203	0.00238316	50.7275	227.322	26.2051	16.5191
Chromosome	YP_007332530.1	phosphate ABC transporter, substrate-binding protein PstS	NC_020059.1:576794-577828	117.072	2.14156	4.41239	4.21032e-05	0.00107463	24.7451	49.5784	224.054	169.91
Chromosome	YP_007332534.1	phosphate transport system regulatory protein PhoU	NC_020059.1:581586-582299	77.0736	1.59476	3.02043	0.00121637	0.0160904	35.8805	34.8104	146.749	90.8548
Chromosome	YP_007332569.1	peptidoglycan-binding domain-containing protein	NC_020059.1:614159-617845	143.873	-1.95156	-3.86792	0.000151365	0.00317471	223.944	246.31	61.582	43.6575
Chromosome	YP_007332570.1	acyl-CoA dehydrogenase protein	NC_020059.1:618328-620124	758.263	-2.13348	-4.38775	0.00020824	0.00411514	1127.14	1433.56	241.087	231.267
Chromosome	YP_007332571.1	3-ketoacyl-CoA thiolase	NC_020059.1:620160-621368	500.313	-1.63602	-3.10807	0.0045961	0.0399488	571.613	1000.01	214.882	214.748
Chromosome	YP_007332594.1	methyl-accepting chemotaxis protein	NC_020059.1:648659-650374	41.6861	-3.11299	-8.65175	1.76792e-07	1.10759e-05	61.8629	92.3003	7.86153	4.71973
Chromosome	YP_007332597.1	chemotaxis protein CheA	NC_020059.1:651112-653397	55.6978	-2.14977	-4.43758	2.30216e-05	0.000673067	97.7433	89.1357	17.0333	18.8789
Chromosome	YP_007332604.1	flagellar M-ring protein FliF	NC_020059.1:657348-659024	84.4318	-2.08933	-4.25549	6.2656e-05	0.00152653	186.826	94.9374	28.8256	27.1384
Chromosome	YP_007332608.1	flagellar biosynthetic protein FlhB	NC_020059.1:661535-662611	60.36	-1.49639	-2.82136	0.00266344	0.0276311	108.879	74.3677	27.5154	30.6782
Chromosome	YP_007332612.1	chemotaxis protein MotA (motility protein A)	NC_020059.1:665352-666224	56.7564	-1.66949	-3.18103	0.00124519	0.0162786	100.218	77.5322	32.7564	16.5191
Chromosome	YP_007332613.1	flagellar basal-body rod protein FlgF	NC_020059.1:666448-667182	59.9278	-3.59084	-12.049	1.11096e-09	1.88287e-07	153.42	73.8402	6.55128	5.89966
Chromosome	YP_007332614.1	flagellar protein export ATPase FliI	NC_020059.1:667195-668580	33.6908	-2.10142	-4.2913	0.000317355	0.0055873	58.1511	55.3802	11.7923	9.43946
Chromosome	YP_007332616.1	flagellar basal body rod protein FlgB	NC_020059.1:669166-669723	39.8186	-2.69587	-6.47946	2.09787e-05	0.0006247	98.9806	44.8316	13.1026	2.35986
Chromosome	YP_007332617.1	flagellar basal-body rod protein FlgC	NC_020059.1:669740-670156	32.1511	-2.9684	-7.82669	1.53255e-05	0.000480065	92.7943	26.8989	6.55128	2.35986
Chromosome	YP_007332619.1	flagellar basal-body rod protein FlgG	NC_020059.1:670601-671389	67.4361	-1.8896	-3.70532	0.00170594	0.0204379	180.64	41.1396	31.4461	16.5191
Chromosome	YP_007332626.1	TPR repeat-containing protein	NC_020059.1:675600-677543	94.5626	-1.67959	-3.20338	0.000613079	0.00947915	159.606	136.077	47.1692	35.398
Chromosome	YP_007332627.1	putative flagellin protein	NC_020059.1:677876-678787	232.2	-3.40913	-10.6231	6.68134e-08	5.116e-06	695.339	180.909	30.1359	22.4187
Chromosome	YP_007332628.1	putative flagellin protein	NC_020059.1:679044-679955	318.063	-2.90735	-7.50241	2.39724e-05	0.000688351	1043.01	133.967	56.341	38.9378
Chromosome	YP_007332634.1	chemotaxis motility protein MotB	NC_020059.1:686274-687701	71.486	-2.47319	-5.5527	1.98698e-05	0.000599073	194.249	56.9625	17.0333	17.699
Chromosome	YP_007332636.1	chemotaxis motility protein MotD	NC_020059.1:689011-690615	64.3544	-2.78806	-6.90699	2.07342e-07	1.25027e-05	143.522	87.5534	15.7231	10.6194
Chromosome	YP_007332639.1	flagellar hook-associated protein FlgK	NC_020059.1:692611-694101	75.7398	-2.81723	-7.04807	1.68436e-06	7.73844e-05	212.808	61.7093	13.1026	15.3391
Chromosome	YP_007332640.1	flagellar hook-associated protein FlgL	NC_020059.1:694105-695154	74.9834	-2.44034	-5.4277	4.61538e-05	0.00115961	207.859	55.3802	24.8949	11.7993
Chromosome	YP_007332645.1	flagellar biosynthesis protein FlhA	NC_020059.1:696927-699014	54.5974	-1.44553	-2.72364	0.00342933	0.0325012	76.7099	87.026	27.5154	27.1384
Chromosome	YP_007332648.1	hypothetical protein	NC_020059.1:700383-700979	50.3185	-1.8272	-3.54847	0.000654789	0.00990189	97.7433	64.3465	26.2051	12.9793
Chromosome	YP_007332651.1	N-acetyl mannosamine transferase protein	NC_020059.1:702063-702968	30.0199	-2.3248	-5.00995	0.000259148	0.0048082	59.3883	45.359	11.7923	3.5398
Chromosome	YP_007332653.1	bifunctional protein FolD	NC_020059.1:705202-706101	139.348	2.37507	5.1876	3.41354e-06	0.000141352	33.4059	43.7767	260.741	219.467
Chromosome	YP_007332654.1	transcriptional regulator protein, LacI family	NC_020059.1:706098-707126	105.505	1.35437	2.55685	0.00589255	0.0478546	44.5413	65.9288	142.818	168.73
Chromosome	YP_007332655.1	alpha-glucoside ABC transporter, substrate-binding protein	NC_020059.1:707437-708798	548.786	2.43957	5.4248	0.000176015	0.00358269	45.7785	206.753	1012.83	929.787
Chromosome	YP_007332665.1	glucose-6-phosphate dehydrogenase	NC_020059.1:718954-720429	316.251	1.609	3.0504	0.0058133	0.0473706	194.249	81.7517	512.31	476.693
Chromosome	YP_007332685.1	putative phasin	NC_020059.1:748426-748872	2796.68	3.60854	12.1978	2.37659e-08	2.08449e-06	400.871	127.111	5508.31	5150.41
Chromosome	YP_007332708.1	inosine-5'-monophosphate dehydrogenase	NC_020059.1:770804-772288	421.543	2.85492	7.23465	4.26907e-07	2.45167e-05	96.5061	64.8739	786.153	738.638
Chromosome	YP_007332709.1	hypothetical protein	NC_020059.1:772414-772986	37.576	1.77364	3.41915	0.00116132	0.0154757	17.3216	13.1858	53.7205	66.0762
Chromosome	YP_007332750.1	chaperonin GroEL	NC_020059.1:811385-813025	6251.55	2.78477	6.89125	2.98391e-06	0.000128521	1498.32	918.256	12845.7	9743.88
Chromosome	YP_007332751.1	chaperonin GroES	NC_020059.1:813099-813395	2012.9	2.71889	6.58364	7.75236e-06	0.000272974	513.462	290.614	3966.14	3281.39
Chromosome	YP_007332753.1	HAD-superfamily subfamily IIA hydrolase	NC_020059.1:813821-814669	78.6873	1.61552	3.06422	0.0013111	0.017002	23.5079	46.4139	124.474	120.353
Chromosome	YP_007332754.1	riboflavin biosynthesis protein RibF	NC_020059.1:814685-815668	62.5164	1.47362	2.77717	0.00234221	0.0254353	35.8805	26.3715	96.9589	90.8548
Chromosome	YP_007332759.1	isoleucyl-tRNA synthetase	NC_020059.1:820057-822939	220.71	1.72619	3.30853	0.00210745	0.0239772	56.9138	122.891	341.977	361.059
Chromosome	YP_007332761.1	tRNA-specific adenosine deaminase	NC_020059.1:823737-824195	43.568	1.67726	3.1982	0.00128254	0.0167216	22.2706	15.8229	64.2025	71.9759
Chromosome	YP_007332774.1	two component sensor kinase	NC_020059.1:838211-839944	44.3322	-2.41475	-5.33226	5.48594e-05	0.00135714	38.355	116.562	11.7923	10.6194
Chromosome	YP_007332788.1	ATP synthase protein, subunit I	NC_020059.1:855386-855730	145.805	1.87799	3.67562	0.000209852	0.00411514	60.6256	51.6882	250.259	220.647
Chromosome	YP_007332789.1	ATP synthase F0, A subunit	NC_020059.1:855809-856561	119.946	1.55191	2.93204	0.00164069	0.0199362	63.1001	50.1059	197.849	168.73
Chromosome	YP_007332790.1	hypothetical protein	NC_020059.1:856628-856855	106.687	2.14441	4.42112	2.06148e-05	0.000617677	44.5413	25.8441	178.195	178.17
Chromosome	YP_007332791.1	ATP synthase B' chain (Subunit II)	NC_020059.1:856934-857527	116.376	2.0274	4.0767	4.45952e-05	0.00112632	48.253	34.283	196.538	186.429
Chromosome	YP_007332792.1	ATP synthase B chain (Subunit I)	NC_020059.1:857531-858022	79.9415	1.76428	3.39703	0.000234595	0.00450691	34.6432	32.1732	134.956	117.993
Chromosome	YP_007332815.1	phosphoribosylamine--glycine ligase	NC_020059.1:880466-881734	113.109	2.11875	4.34318	3.80687e-05	0.000998063	24.7451	48.5236	193.918	185.249
Chromosome	YP_007332823.1	cell division protein	NC_020059.1:892024-894981	115.693	-1.54963	-2.92743	0.00248962	0.0264535	157.132	197.259	69.4435	38.9378
Chromosome	YP_007332830.1	glycoside hydrolase family 25	NC_020059.1:902110-903081	106.315	-1.93778	-3.83115	0.00223662	0.0246899	308.077	45.8864	40.6179	30.6782
Chromosome	YP_007332833.1	acyl-CoA dehydrogenase protein	NC_020059.1:905296-907107	269.376	-1.82024	-3.5314	0.00272288	0.0280791	206.622	669.309	104.82	96.7545
Chromosome	YP_007332852.1	riboflavin biosynthesis protein ribBA	NC_020059.1:924620-925723	107.871	1.43392	2.7018	0.00314818	0.0310795	61.8629	47.4687	166.402	155.751
Chromosome	YP_007332857.1	oxidoreductase, short chain dehydrogenase/reductase family	NC_020059.1:929735-930553	141	2.15907	4.46628	1.92056e-05	0.000582692	42.0667	48.5236	227.984	245.426
Chromosome	YP_007332861.1	polysaccharide deacetylase	NC_020059.1:933299-934357	64.5374	-1.5899	-3.01028	0.0033973	0.0323397	143.522	56.9625	34.0666	23.5986
Chromosome	YP_007332865.1	invasion associated locus B (IalB) family protein	NC_020059.1:937804-938508	123.497	1.58243	2.99475	0.00174268	0.0207061	70.5237	43.7767	199.159	180.53
Chromosome	YP_007332870.1	cytochrome c oxidase assembly protein CtaG	NC_020059.1:942579-943139	68.4564	-1.4843	-2.79781	0.00427514	0.0377716	141.047	66.9836	32.7564	33.0381
Chromosome	YP_007332877.1	4-hydroxy-3-methylbut-2-enyl diphosphate reductase	NC_020059.1:947704-948711	119.598	1.44287	2.71861	0.00512736	0.0432419	79.1845	40.6121	176.884	181.71
Chromosome	YP_007332885.1	stress responsive alpha-beta barrel domain-containing protein	NC_020059.1:954321-954629	33.9028	1.99067	3.97421	0.000507205	0.0083223	14.8471	8.96631	56.341	55.4568
Chromosome	YP_007332902.1	HAD-superfamily hydrolase	NC_020059.1:970489-971181	124.977	2.92858	7.61361	1.08465e-08	1.09007e-06	19.7961	27.4264	245.018	207.668
Chromosome	YP_007332906.1	arsenical resistance operon repressor	NC_020059.1:973354-974079	53.724	-1.73363	-3.32564	0.00382231	0.034856	141.047	31.6458	20.9641	21.2388
Chromosome	YP_007332911.1	HAD-superfamily hydrolase, subfamily IA, variant 3	NC_020059.1:976658-977272	37.3447	1.50411	2.83649	0.00564295	0.0460602	19.7961	15.8229	64.2025	49.5572
Chromosome	YP_007332962.1	isovaleryl-CoA dehydrogenase 2	NC_020059.1:1030880-1032043	180.29	-3.05673	-8.32086	2.92151e-08	2.42989e-06	387.262	273.736	23.5846	36.5779
Chromosome	YP_007332963.1	methylcrotonoyl-CoA carboxylase beta chain	NC_020059.1:1032070-1033686	190.121	-3.40856	-10.6189	2.47525e-09	3.61837e-07	428.091	284.812	15.7231	31.8582
Chromosome	YP_007332964.1	endoribonuclease L-PSP	NC_020059.1:1033697-1034080	92.9662	-3.82391	-14.1616	6.61768e-11	2.86228e-08	238.791	116.562	11.7923	4.71973
Chromosome	YP_007332965.1	methylcrotonoyl-CoA carboxylase subunit alpha	NC_020059.1:1034090-1036078	190.68	-3.53479	-11.5898	3.53661e-09	4.73905e-07	504.801	216.246	27.5154	14.1592
Chromosome	YP_007332966.1	hydroxymethylglutaryl-CoA lyase	NC_020059.1:1036075-1036944	44.0294	-3.83743	-14.295	5.30902e-09	6.09778e-07	122.488	47.4687	2.62051	3.5398
Chromosome	YP_007332967.1	enoyl-CoA hydratase	NC_020059.1:1036941-1037729	59.0955	-3.15998	-8.93815	3.10714e-08	2.49814e-06	137.336	81.2242	13.1026	4.71973
Chromosome	YP_007332968.1	parallel beta-helix repeat protein	NC_020059.1:1037779-1039149	37.5845	-1.90692	-3.75008	0.000901715	0.0126083	43.304	79.642	14.4128	12.9793
Chromosome	YP_007332972.1	methylmalonyl-CoA mutase	NC_020059.1:1043180-1045312	63.7743	-1.50252	-2.83336	0.00263484	0.0275611	95.2688	98.102	39.3077	22.4187
Chromosome	YP_007332974.1	ErfK/YbiS/YcfS/YnhG family protein	NC_020059.1:1046947-1047891	29.0127	-2.68524	-6.43186	2.55737e-05	0.000709008	56.9138	47.9961	5.24102	5.89966
Chromosome	YP_007332987.1	putative aminotransferase	NC_020059.1:1059362-1060249	192.3	1.715	3.28296	0.00147804	0.0185678	98.9806	62.2368	347.218	260.765
Chromosome	YP_007333012.1	hypothetical protein	NC_020059.1:1081303-1081692	95.2319	2.03468	4.09732	0.000170958	0.00349449	49.4903	16.8778	149.369	165.191
Chromosome	YP_007333015.1	polysaccharide deacetylase	NC_020059.1:1083279-1084058	70.8441	1.97019	3.9182	7.65248e-05	0.00180076	18.5589	32.1732	108.751	123.893
Chromosome	YP_007333033.1	hypothetical protein	NC_020059.1:1099591-1100610	58.0794	-1.58463	-2.9993	0.0021598	0.0244002	107.641	71.7305	34.0666	18.8789
Chromosome	YP_007333057.1	hypothetical protein	NC_020059.1:1128467-1128622	21.1655	3.35956	10.2642	2.24441e-06	0.000101187	2.47451	1.58229	39.3077	41.2976
Chromosome	YP_007333058.1	hypothetical protein	NC_020059.1:1128683-1128811	363.508	5.79901	55.6769	1.71551e-21	8.27561e-18	8.6608	4.21944	775.671	665.482
Chromosome	YP_007333060.1	molecular chaperone, Hsp70 family	NC_020059.1:1129957-1131246	82.0312	1.86322	3.63818	0.0022318	0.0246899	6.18629	51.6882	142.818	127.433
Chromosome	YP_007333068.1	magnesium transporter	NC_020059.1:1141202-1142575	328.239	2.21901	4.65573	0.000186379	0.00376189	138.573	52.2156	569.961	552.208
Chromosome	YP_007333099.1	putative oxoreductase	NC_020059.1:1172404-1173522	32.6125	-1.748	-3.35893	0.00346487	0.0327488	37.1177	67.5111	10.482	15.3391
Chromosome	YP_007333105.1	putative porin	NC_020059.1:1179309-1180376	276.266	2.76699	6.80684	6.6112e-07	3.5436e-05	60.6256	52.743	610.579	381.118
Chromosome	YP_007333111.1	DNA-directed RNA polymerase subunit omega	NC_020059.1:1186408-1186806	289.649	1.82423	3.54117	0.00244997	0.0261711	164.555	53.2704	490.036	450.734
Chromosome	YP_007333113.1	hypothetical protein	NC_020059.1:1189319-1189468	538.151	4.07254	16.8251	9.11463e-11	3.38223e-08	56.9138	16.8778	1041.65	1037.16
Chromosome	YP_007333114.1	hypothetical protein	NC_020059.1:1189690-1190277	173.469	2.01468	4.04091	0.00027698	0.00508042	82.8962	36.9201	290.877	283.184
Chromosome	YP_007333122.1	bacterioferritin comigratory protein	NC_020059.1:1195703-1196383	88.0958	-2.02263	-4.06324	0.000948295	0.0131832	248.689	46.9413	24.8949	31.8582
Chromosome	YP_007333123.1	adenylyl cyclase class-3/4/guanylyl cyclase	NC_020059.1:1196455-1199700	139.612	-1.56326	-2.9552	0.00279653	0.0286422	268.485	161.394	70.7538	57.8167
Chromosome	YP_007333140.1	phosphatidylserine decarboxylase	NC_020059.1:1212604-1213302	93.8636	1.58127	2.99233	0.00162501	0.0198961	56.9138	30.591	142.818	145.132
Chromosome	YP_007333152.1	cysteinyl-tRNA synthetase	NC_020059.1:1225068-1226459	74.5272	2.05257	4.14845	3.3772e-05	0.000900089	19.7961	31.1184	112.682	134.512
Chromosome	YP_007333170.1	50S ribosomal protein L9	NC_020059.1:1243336-1243914	65.6721	2.12418	4.35955	6.22188e-05	0.00152357	11.1353	30.0635	127.095	94.3946
Chromosome	YP_007333172.1	30S ribosomal protein S18	NC_020059.1:1245080-1245328	59.2227	2.64452	6.25286	6.02501e-07	3.3028e-05	7.42354	18.4601	116.613	94.3946
Chromosome	YP_007333173.1	30S ribosomal protein S6	NC_020059.1:1245341-1245787	212.852	3.32985	10.0551	1.09119e-09	1.88287e-07	23.5079	34.8104	369.492	423.596
Chromosome	YP_007333176.1	oxidoreductase protein	NC_020059.1:1248321-1249364	134.756	1.74851	3.36011	0.000861044	0.0121297	72.9982	39.0298	235.846	191.149
Chromosome	YP_007333177.1	malonyl CoA-acyl carrier protein transacylase	NC_020059.1:1249559-1250503	137.718	2.69706	6.48481	1.08121e-07	7.4511e-06	29.6942	32.1732	242.397	246.606
Chromosome	YP_007333178.1	3-oxoacyl-[acyl-carrier-protein] reductase	NC_020059.1:1250529-1251266	169.862	2.30174	4.93053	9.08414e-06	0.000310794	53.2021	45.8864	283.015	297.343
Chromosome	YP_007333179.1	acyl carrier protein AcpP	NC_020059.1:1251553-1251789	451.163	1.98513	3.959	0.00178465	0.0208786	235.079	60.127	797.946	711.499
Chromosome	YP_007333180.1	3-oxoacyl-[acyl-carrier-protein] synthase 2	NC_020059.1:1251904-1253166	133.141	1.83311	3.56305	0.000299636	0.00533374	63.1001	42.7218	221.433	205.308
Chromosome	YP_007333204.1	nucleoside diphosphate kinase	NC_020059.1:1279597-1280019	234.174	3.34066	10.1307	1.04024e-09	1.88287e-07	38.355	26.3715	438.936	433.035
Chromosome	YP_007333213.1	outer membrane protein	NC_020059.1:1287224-1287856	2250.63	2.03929	4.11043	0.00106587	0.0144838	982.382	449.371	4309.43	3261.33
Chromosome	YP_007333225.1	hypothetical protein	NC_020059.1:1301359-1302720	30.1174	-1.80262	-3.48854	0.0047571	0.040906	24.7451	73.3128	11.7923	10.6194
Chromosome	YP_007333230.1	aspartyl-tRNA synthetase	NC_020059.1:1308147-1309937	270.426	2.76639	6.80405	7.52908e-07	3.90541e-05	39.5922	70.1482	507.069	464.893
Chromosome	YP_007333244.1	putative peptidoglycan-binding protein	NC_020059.1:1322796-1324109	676.74	1.87192	3.66019	0.00221499	0.0246247	350.144	137.659	1159.58	1059.58
Chromosome	YP_007333252.1	6,7-dimethyl-8-ribityllumazine synthase	NC_020059.1:1329617-1330072	131.281	2.27272	4.83233	1.69624e-05	0.000521188	51.9648	26.3715	245.018	201.768
Chromosome	YP_007333253.1	transcription antitermination factor NusB	NC_020059.1:1330076-1330558	37.2766	2.224	4.67187	8.21294e-05	0.00189566	14.8471	7.91145	60.2717	66.0762
Chromosome	YP_007333269.1	poly(3-hydroxybutyrate) depolymerase	NC_020059.1:1343287-1344309	281.261	1.82814	3.55078	0.00224538	0.02473	158.369	53.2704	428.454	484.952
Chromosome	YP_007333273.1	undecaprenyl-phosphate glucose phosphotransferase	NC_020059.1:1347273-1348829	50.5174	-1.58873	-3.00784	0.00179151	0.0208786	89.0825	66.9836	23.5846	22.4187
Chromosome	YP_007333276.1	exopolysaccharide transport protein family	NC_020059.1:1350832-1353087	51.7104	-1.86346	-3.63879	0.000271208	0.00501266	79.1845	87.5534	23.5846	16.5191
Chromosome	YP_007333279.1	cytochrome c oxidase assembly protein	NC_020059.1:1354799-1355902	96.9563	1.38395	2.60983	0.00410149	0.0368446	43.304	56.9625	138.887	148.671
Chromosome	YP_007333281.1	N-acetyl-gamma-glutamyl-phosphate reductase	NC_020059.1:1357654-1358586	89.2788	1.35055	2.55009	0.00465498	0.0402745	49.4903	45.359	121.854	140.412
Chromosome	YP_007333286.1	30S ribosomal protein S9	NC_020059.1:1361128-1361598	122.548	2.15061	4.44014	3.87615e-05	0.00101073	53.2021	26.3715	213.572	197.049
Chromosome	YP_007333287.1	50S ribosomal protein L13	NC_020059.1:1361601-1362065	440.679	2.15384	4.45009	0.000144417	0.00304222	164.555	108.651	811.048	678.461
Chromosome	YP_007333294.1	phosphate ABC transporter, phosphate-binding protein PstS	NC_020059.1:1367073-1368098	893.946	3.6868	12.8777	1.43786e-09	2.31207e-07	106.404	65.4013	2193.37	1210.61
Chromosome	YP_007333295.1	phosphate ABC transporter, permease protein PstC	NC_020059.1:1368193-1369146	131.325	1.69785	3.24417	0.000830276	0.0118499	48.253	63.8191	239.777	173.45
Chromosome	YP_007333297.1	phosphate ABC transporter, ATP-binding protein PstB	NC_020059.1:1370005-1370871	136.145	1.70424	3.25856	0.00151039	0.018925	74.2354	41.1396	269.913	159.291
Chromosome	YP_007333302.1	DNA-binding protein HU	NC_020059.1:1377918-1378193	207.468	1.68333	3.21168	0.0014083	0.017885	98.9806	79.1145	336.736	315.042
Chromosome	YP_007333335.1	NADH-quinone oxidoreductase subunit i	NC_020059.1:1422417-1422908	80.2278	1.32491	2.50517	0.00553795	0.0455112	47.0158	39.5573	125.785	108.554
Chromosome	YP_007333365.1	50S ribosomal protein L33	NC_020059.1:1451958-1452125	290.845	1.95028	3.86449	0.00609157	0.0491747	165.792	12.1309	524.102	461.354
Chromosome	YP_007333369.1	DNA topoisomerase I	NC_020059.1:1456576-1459251	423.769	1.84327	3.58821	0.000921481	0.0128475	181.877	141.879	702.297	669.022
Chromosome	YP_007333390.1	hypothetical protein	NC_020059.1:1477285-1477725	88.3124	2.07651	4.21787	0.000234958	0.00450691	47.0158	12.1309	157.231	136.872
Chromosome	YP_007333402.1	peptide chain release factor 2	NC_020059.1:1491856-1492884	198.014	2.83158	7.11856	1.28603e-07	8.49835e-06	47.0158	32.7007	352.459	359.879
Chromosome	YP_007333408.1	elongation factor Tu	NC_020059.1:1497604-1498779	2293.08	2.42203	5.35925	0.000285458	0.00519642	846.284	201.478	4076.2	4048.35
Chromosome	YP_007333412.1	hypothetical protein	NC_020059.1:1501283-1501969	223.348	2.39767	5.26952	1.08623e-05	0.000356462	74.2354	45.8864	407.489	365.779
Chromosome	YP_007333414.1	preprotein translocase subunit SecE	NC_020059.1:1503333-1503533	83.5095	2.04004	4.11258	2.45642e-05	0.000698035	32.1687	26.8989	142.818	132.152
Chromosome	YP_007333415.1	transcription termination/antitermination factor NusG	NC_020059.1:1503552-1504082	408.201	2.28766	4.88264	4.42773e-05	0.00112418	136.098	96.5197	660.369	739.818
Chromosome	YP_007333416.1	50S ribosomal protein L11	NC_020059.1:1504296-1504727	475.688	2.33993	5.06278	6.85903e-05	0.00163802	171.979	83.334	892.284	755.157
Chromosome	YP_007333417.1	50S ribosomal protein L 1	NC_020059.1:1504732-1505430	356.755	2.59314	6.03411	5.27625e-06	0.000206932	105.167	58.5447	672.161	591.146
Chromosome	YP_007333418.1	50S ribosomal protein L10	NC_020059.1:1505762-1506280	1363.72	2.94577	7.70485	1.0442e-06	5.14002e-05	298.179	166.141	2497.35	2493.2
Chromosome	YP_007333419.1	50S ribosomal protein L7/L 12	NC_020059.1:1506339-1506722	578.553	3.43782	10.8364	6.26916e-09	6.87328e-07	92.7943	46.4139	1107.17	1067.84
Chromosome	YP_007333420.1	DNA-directed RNA polymerase, beta subunit	NC_020059.1:1506984-1511126	2823.7	2.13115	4.38068	0.00058552	0.00929127	1161.78	529.54	4828.29	4775.19
Chromosome	YP_007333421.1	DNA-directed RNA polymerase, beta' subunit	NC_020059.1:1511301-1515509	2664.24	1.88581	3.69559	0.00206408	0.0235393	1253.34	646.102	4520.38	4237.14
Chromosome	YP_007333423.1	30S ribosomal protein S 12	NC_020059.1:1516428-1516799	478.899	4.17726	18.0918	2.3543e-13	5.67856e-10	32.1687	35.3378	1011.52	836.572
Chromosome	YP_007333424.1	30S ribosomal protein S7	NC_020059.1:1516881-1517351	219.827	3.64496	12.5096	2.16226e-11	1.57631e-08	22.2706	25.8441	444.177	387.018
Chromosome	YP_007333425.1	translation elongation factor G	NC_020059.1:1517382-1519481	2169.08	3.45767	10.9866	8.01952e-08	5.91236e-06	116.302	345.994	4643.55	3570.48
Chromosome	YP_007333426.1	elongation factor Tu	NC_020059.1:1519548-1520723	1241.14	3.09776	8.56087	1.14388e-07	7.66398e-06	195.487	191.985	2409.56	2167.54
Chromosome	YP_007333427.1	30S ribosomal protein S10	NC_020059.1:1521033-1521341	393.086	3.69105	12.9157	6.78893e-11	2.86228e-08	48.253	33.2281	741.605	749.257
Chromosome	YP_007333428.1	50S ribosomal protein L3	NC_020059.1:1521381-1522022	495.323	3.54237	11.6509	5.72051e-10	1.19982e-07	49.4903	63.2916	1062.62	805.894
Chromosome	YP_007333429.1	50S ribosomal protein L4/L1	NC_020059.1:1522036-1522656	364.535	3.90257	14.9552	4.82903e-12	5.82381e-09	28.4569	35.3378	779.602	614.745
Chromosome	YP_007333430.1	50S ribosomal protein L23	NC_020059.1:1522653-1522946	147.13	3.63565	12.4291	9.19524e-12	8.87157e-09	16.0843	16.8778	318.392	237.166
Chromosome	YP_007333431.1	50S ribosomal protein L23	NC_020059.1:1522958-1523794	864.753	3.35318	10.219	1.62792e-08	1.51021e-06	81.659	137.659	1775.4	1464.3
Chromosome	YP_007333432.1	30S ribosomal protein S19	NC_020059.1:1523810-1524088	132.965	3.11112	8.64054	2.06701e-09	3.21653e-07	19.7961	24.2618	277.774	210.028
Chromosome	YP_007333433.1	50S ribosomal protein L23	NC_020059.1:1524091-1524480	202.713	3.44636	10.9008	8.65205e-10	1.6695e-07	18.5589	31.1184	463.83	297.343
Chromosome	YP_007333434.1	30S ribosomal protein S3	NC_020059.1:1524480-1525205	376.838	3.20509	9.22205	2.55996e-08	2.20522e-06	39.5922	69.6208	794.015	604.125
Chromosome	YP_007333435.1	50S ribosomal protein L16	NC_020059.1:1525242-1525655	190.878	3.34845	10.1855	3.40974e-10	8.65714e-08	25.9824	26.8989	359.01	351.62
Chromosome	YP_007333436.1	50S ribosomal protein L29	NC_020059.1:1525667-1525867	156.482	3.15043	8.87922	4.71933e-09	5.55269e-07	30.9314	19.5149	328.874	246.606
Chromosome	YP_007333437.1	30S ribosomal protein S17	NC_020059.1:1525880-1526119	506.777	3.03138	8.1759	8.62861e-08	6.2126e-06	96.5061	73.8402	980.071	876.69
Chromosome	YP_007333438.1	50S ribosomal protein L14	NC_020059.1:1526345-1526713	932.512	3.70645	13.0542	1.13191e-09	1.88287e-07	120.014	56.9625	1924.77	1628.31
Chromosome	YP_007333439.1	50S ribosomal protein L24	NC_020059.1:1526725-1527033	234.062	3.55206	11.7294	4.36893e-09	5.40403e-07	39.5922	11.6035	487.415	397.637
Chromosome	YP_007333440.1	50S ribosomal protein L5	NC_020059.1:1527026-1527583	732.411	3.66497	12.6843	2.61483e-10	7.00773e-08	76.7099	73.8402	1605.06	1174.03
Chromosome	YP_007333441.1	30S ribosomal protein S14	NC_020059.1:1527617-1527922	176.904	3.57944	11.9541	2.56789e-10	7.00773e-08	27.2197	13.1858	397.007	270.205
Chromosome	YP_007333442.1	30S ribosomal protein S8	NC_020059.1:1527935-1528333	297.811	3.4625	11.0234	3.7512e-10	9.04788e-08	38.355	35.8653	624.992	492.032
Chromosome	YP_007333443.1	50S ribosomal protein L6	NC_020059.1:1528377-1528910	522.657	3.51797	11.4555	6.48841e-10	1.30417e-07	61.8629	60.127	1120.27	848.371
Chromosome	YP_007333444.1	50S ribosomal protein L18	NC_020059.1:1528923-1529285	166.997	3.58331	11.9862	2.94088e-11	1.57631e-08	16.0843	22.1521	340.666	289.083
Chromosome	YP_007333445.1	30S ribosomal protein S5	NC_020059.1:1529417-1529986	386.149	3.97276	15.7007	2.68119e-12	4.31135e-09	27.2197	36.3927	820.22	660.762
Chromosome	YP_007333446.1	50S ribosomal protein L30	NC_020059.1:1530000-1530212	48.6853	2.87434	7.3327	9.9839e-08	7.08269e-06	9.89806	8.96631	107.441	68.4361
Chromosome	YP_007333447.1	50S ribosomal protein L15	NC_020059.1:1530230-1530706	196.385	3.15456	8.90464	3.83561e-09	4.86921e-07	28.4569	33.7555	391.766	331.561
Chromosome	YP_007333448.1	preprotein translocase, SecY subunit	NC_020059.1:1530933-1532273	284.536	1.73351	3.32535	0.0022963	0.0251187	155.894	75.9499	475.623	430.675
Chromosome	YP_007333450.1	30S ribosomal protein S13	NC_020059.1:1533138-1533506	940.719	3.2237	9.34177	1.02647e-06	5.10484e-05	190.538	44.3041	1696.78	1831.26
Chromosome	YP_007333451.1	30S ribosomal protein S11	NC_020059.1:1533638-1534027	550.463	3.55228	11.7312	4.89802e-10	1.12514e-07	69.2864	55.9076	1138.61	938.046
Chromosome	YP_007333452.1	DNA-directed RNA polymerase, alpha subunit	NC_020059.1:1534131-1535141	1162.24	3.06103	8.34566	1.88373e-07	1.16478e-05	184.351	186.71	2450.18	1827.72
Chromosome	YP_007333453.1	50S ribosomal protein L17	NC_020059.1:1535190-1535612	233.699	3.04149	8.23343	1.94776e-08	1.74e-06	44.5413	35.8653	463.83	390.558
Chromosome	YP_007333462.1	hypothetical protein	NC_020059.1:1544045-1544392	35.8607	1.53866	2.90524	0.00556555	0.0456538	16.0843	16.8778	66.823	43.6575
Chromosome	YP_007333484.1	hypothetical protein	NC_020059.1:1571002-1571340	61.3635	1.68247	3.20976	0.00161962	0.0198805	39.5922	14.2406	87.7871	103.834
Chromosome	YP_007333509.1	hypothetical protein	NC_020059.1:1593631-1593786	103.38	1.96239	3.89706	0.000364277	0.00625363	56.9138	17.9326	166.402	172.27
Chromosome	YP_007333510.1	hypothetical protein	NC_020059.1:1593974-1594132	86.3631	1.59484	3.02061	0.00451787	0.0396258	61.8629	16.3503	136.267	130.973
Chromosome	YP_007333516.1	long-chain fatty acid transport protein	NC_020059.1:1603217-1604476	226.041	-1.55786	-2.94416	0.00520831	0.0436649	460.26	238.398	108.751	96.7545
Chromosome	YP_007333534.1	preprotein translocase, YajC subunit	NC_020059.1:1624059-1624406	225.191	1.81917	3.52879	0.00264843	0.0275611	132.387	37.4475	397.007	333.921
Chromosome	YP_007333540.1	hypothetical protein	NC_020059.1:1630588-1630731	415.263	2.12359	4.35778	0.000437365	0.00727535	186.826	68.0385	708.848	697.34
Chromosome	YP_007333541.1	hypothetical protein	NC_020059.1:1631037-1631183	881.291	3.8522	14.442	5.39596e-10	1.18319e-07	105.167	40.6121	1661.4	1717.98
Chromosome	YP_007333546.1	trigger factor	NC_020059.1:1634291-1635778	951.022	2.69826	6.49018	3.88821e-06	0.000158955	228.893	168.25	1831.74	1575.21
Chromosome	YP_007333556.1	homoserine dehydrogenase	NC_020059.1:1645520-1646839	99.8769	1.54693	2.92196	0.00198389	0.0227864	60.6256	34.283	144.128	160.471
Chromosome	YP_007333563.1	putative phage transcriptional regulator AlpA	NC_020059.1:1653592-1653801	97.1347	1.53141	2.89068	0.00261421	0.0275024	61.8629	31.1184	136.267	159.291
Chromosome	YP_007333623.1	hypothetical protein	NC_020059.1:1705242-1705445	138.446	1.55069	2.92958	0.00454924	0.0396845	91.557	36.9201	207.02	218.288
Chromosome	YP_007333632.1	30S ribosomal protein S2	NC_020059.1:1713596-1714363	284.327	2.26095	4.79307	6.76391e-05	0.00163145	55.6766	107.068	545.066	429.495
Chromosome	YP_007333633.1	translation elongation factor Ts	NC_020059.1:1714636-1715562	208.412	2.50917	5.69294	9.18521e-06	0.000312039	33.4059	66.9836	444.177	289.083
Chromosome	YP_007333635.1	ribosome recycling factor	NC_020059.1:1716576-1717136	173.248	1.79104	3.46063	0.000628913	0.00963234	71.7609	67.5111	323.633	230.087
Chromosome	YP_007333636.1	di-trans,poly-cis-decaprenylcistransferase	NC_020059.1:1717240-1717986	62.1892	1.67438	3.19181	0.00109088	0.0146995	37.1177	17.9326	108.751	84.9551
Chromosome	YP_007333640.1	UDP-3-O-[3-hydroxymyristoyl] glucosamine N-acyltransferase	NC_020059.1:1723202-1724269	121.989	1.52449	2.87684	0.002647	0.0275611	72.9982	43.7767	172.954	198.229
Chromosome	YP_007333642.1	acyl-[acyl-carrier-protein]-UDP-N-acetylglucosamine O-acyltransferase	NC_020059.1:1724732-1725547	73.4747	1.45971	2.75052	0.0023819	0.025648	42.0667	31.6458	113.992	106.194
Chromosome	YP_007333663.1	putative cyclase/dehydrase	NC_020059.1:1746122-1746568	116.478	1.55275	2.93375	0.00357234	0.0328485	76.7099	32.1732	161.161	195.869
Chromosome	YP_007333676.1	siroheme synthase	NC_020059.1:1760495-1761931	87.9191	1.82596	3.54544	0.000702	0.010452	22.2706	45.359	91.7179	192.329
Chromosome	YP_007333684.1	hypothetical protein	NC_020059.1:1767958-1768125	41.8379	1.67026	3.18272	0.00538585	0.0445649	29.6942	6.32916	62.8923	68.4361
Chromosome	YP_007333704.1	glutamine-fructose-6-phosphate transaminase	NC_020059.1:1786843-1788669	135.111	1.446	2.72451	0.00387707	0.0352222	59.3883	74.8951	216.192	189.969
Chromosome	YP_007333711.1	endoribonuclease L-PSP	NC_020059.1:1798515-1799000	39.4775	2.23237	4.69904	0.000429233	0.00718965	2.47451	17.9326	41.9282	95.5745
Chromosome	YP_007333715.1	invasion associated locus B (IalB) family protein	NC_020059.1:1802611-1803270	800.391	2.52303	5.74786	4.76855e-05	0.00119189	264.773	98.6294	1487.14	1351.02
Chromosome	YP_007333728.1	hypothetical protein	NC_020059.1:1818309-1818443	111.023	1.85588	3.61972	0.000710691	0.0105165	63.1001	22.6795	209.641	148.671
Chromosome	YP_007333729.1	hypothetical protein	NC_020059.1:1818483-1818641	690.708	2.05738	4.16229	0.000965417	0.0133443	321.687	112.87	1307.63	1020.64
Chromosome	YP_007333733.1	peptidyl prolyl cis-trans isomerase	NC_020059.1:1820309-1820809	116.791	1.72897	3.31492	0.00204534	0.0233808	74.2354	22.6795	199.159	171.09
Chromosome	YP_007333735.1	queuine tRNA-ribosyltransferase	NC_020059.1:1821990-1823120	62.7569	1.57004	2.96914	0.00107467	0.0145624	30.9314	27.9538	93.0281	99.1143
Chromosome	YP_007333740.1	transcriptional regulator, HxlR family	NC_020059.1:1826778-1827302	50.1793	1.81995	3.53068	0.000391464	0.00667288	21.0334	18.9875	61.582	99.1143
Chromosome	YP_007333750.1	D-alanyl-D-alanine carboxypeptidase	NC_020059.1:1834824-1835678	78.488	1.44387	2.7205	0.00284729	0.0291002	34.6432	43.7767	102.2	133.332
Chromosome	YP_007333792.1	preprotein translocase subunit SecG	NC_020059.1:1878063-1878581	147.281	2.00015	4.00042	8.60156e-05	0.00195726	58.1511	46.9413	227.984	256.045
Chromosome	YP_007333803.1	threonyl-tRNA synthetase	NC_020059.1:1889537-1891525	254.413	1.93185	3.81545	0.000380337	0.00650618	110.116	75.4225	441.556	390.558
Chromosome	YP_007333819.1	hypothetical protein	NC_020059.1:1904173-1904607	53.5837	1.93872	3.83365	0.000203807	0.00406266	27.2197	13.1858	75.9948	97.9344
Chromosome	YP_007333859.1	cysteine desulfurase	NC_020059.1:1939126-1940292	147.262	1.74101	3.3427	0.000861028	0.0121297	69.2864	53.2704	182.125	284.364
Chromosome	YP_007333863.1	tyrosyl-tRNA synthetase	NC_020059.1:1944786-1946042	117.458	1.7003	3.24968	0.000486086	0.0080304	51.9648	49.5784	191.297	176.99
Chromosome	YP_007333868.1	ATP-dependent RNA helicase RhlE	NC_020059.1:1953097-1954614	280.916	1.69502	3.23782	0.00218355	0.0245498	147.234	89.1357	462.52	424.776
Chromosome	YP_007333878.1	ribulose-phosphate 3-epimerase	NC_020059.1:1962132-1962818	51.888	1.35557	2.55899	0.00595795	0.0482234	25.9824	28.4812	68.1333	84.9551
Chromosome	YP_007333880.1	adenylosuccinate lyase	NC_020059.1:1963461-1964762	112.451	1.44648	2.72543	0.00300417	0.030192	54.4393	58.0173	188.677	148.671
Chromosome	YP_007333882.1	hypothetical protein	NC_020059.1:1965354-1966154	474.547	-1.89358	-3.71556	0.00190574	0.0219935	1143.23	418.252	158.541	178.17
Chromosome	YP_007333900.1	inositol monophosphatase	NC_020059.1:1981984-1982808	42.5405	1.79282	3.46492	0.000598903	0.00941078	18.5589	15.8229	72.064	63.7164
Chromosome	YP_007333901.1	inositol monophosphatase family protein	NC_020059.1:1982825-1983652	50.5926	1.76228	3.39234	0.000606613	0.00947915	25.9824	16.3503	66.823	93.2147
Chromosome	YP_007333903.1	glutaminase A	NC_020059.1:1984674-1985603	80.1894	2.60007	6.06315	1.36105e-06	6.43697e-05	8.6608	27.4264	145.438	139.232
Chromosome	YP_007333904.1	30S ribosomal protein S4	NC_020059.1:1985675-1986292	838.523	3.2751	9.68065	5.85639e-07	3.24727e-05	163.318	39.5573	1740.02	1411.2
Chromosome	YP_007333910.1	tRNA/rRNA methyltransferase	NC_020059.1:1991865-1992707	49.4357	1.49395	2.8166	0.00419151	0.037375	14.8471	31.6458	73.3743	77.8755
Chromosome	YP_007333945.1	LacI family transcriptional regulator/periplasmic binding protein	NC_020059.1:2037656-2038699	68.0624	1.57319	2.97561	0.00164029	0.0199362	29.6942	33.2281	75.9948	133.332
Chromosome	YP_007333953.1	putative metallophosphoesterase	NC_020059.1:2046472-2047278	45.8505	1.58714	3.00453	0.00354285	0.0328037	11.1353	29.0087	64.2025	79.0555
Chromosome	YP_007333961.1	glutathione-dependent formaldehyde-activating GFA	NC_020059.1:2056261-2056689	77.0663	1.9352	3.82432	0.000178837	0.00362484	39.5922	18.4601	107.441	142.772
Chromosome	YP_007333962.1	3-deoxy-7-phosphoheptulonate synthase	NC_020059.1:2056844-2058217	205.928	1.75666	3.37916	0.00170739	0.0204379	113.828	52.743	355.079	302.063
Chromosome	YP_007333964.1	hypothetical protein	NC_020059.1:2059939-2060493	249.212	1.81947	3.52951	0.00222076	0.0246275	142.285	46.9413	397.007	410.617
Chromosome	YP_007333965.1	ribose 5-phosphate isomerase A	NC_020059.1:2060507-2061208	71.549	1.6304	3.096	0.000768652	0.0112238	34.6432	30.0635	127.095	94.3946
Chromosome	YP_007333973.1	hypothetical protein	NC_020059.1:2071162-2072127	63.1082	-3.14021	-8.81653	9.05964e-09	9.5008e-07	91.557	140.824	11.7923	8.25953
Chromosome	YP_007333979.1	methyl-accepting chemotaxis protein	NC_020059.1:2076319-2078868	70.6762	-1.40985	-2.6571	0.00392236	0.0355666	91.557	118.672	40.6179	31.8582
Chromosome	YP_007333982.1	molybdopterin-guanine dinucleotide biosynthesis protein B	NC_020059.1:2080793-2081365	42.6763	1.87937	3.67914	0.000321076	0.00561185	16.0843	16.3503	73.3743	64.8963
Chromosome	YP_007333983.1	OmpA family protein	NC_020059.1:2081374-2083902	2003.26	1.86038	3.63102	0.00239706	0.0257537	921.757	530.067	3922.9	2638.33
Chromosome	YP_007334002.1	nicotinate-nucleotide--dimethylbenzimidazole phosphoribosyltransferase	NC_020059.1:2099137-2100153	105.749	1.38238	2.60697	0.00472633	0.040714	65.5746	44.8316	153.3	159.291
Chromosome	YP_007334023.1	cold-shock protein CspG	NC_020059.1:2120032-2120244	280.49	1.73336	3.32502	0.00326239	0.0316656	164.555	61.1819	445.487	450.734
Chromosome	YP_007334034.1	putative alcohol dehydrogenase	NC_020059.1:2129689-2130717	76.8856	1.52456	2.87698	0.00174928	0.0207208	29.6942	43.2493	128.405	106.194
Chromosome	YP_007334037.1	beta-hydroxyacyl-(acyl-carrier-protein) dehydratase	NC_020059.1:2133311-2133784	120.854	1.8074	3.50011	0.00278787	0.0286142	77.9472	14.768	203.09	187.609
Chromosome	YP_007334088.1	hypothetical protein	NC_020059.1:2188257-2188373	130.729	-3.50621	-11.3625	1.94215e-08	1.74e-06	397.16	98.102	17.0333	10.6194
Chromosome	YP_007334089.1	hypothetical protein	NC_020059.1:2188780-2188902	47.485	-2.47808	-5.57156	0.000118957	0.00257331	143.522	25.3166	10.482	10.6194
Chromosome	YP_007334109.1	NADH dehydrogenase protein	NC_020059.1:2206000-2207262	541.312	1.95481	3.87665	0.00130081	0.016914	267.248	103.376	972.209	822.413
Chromosome	YP_007334119.1	pyridoxal phosphate biosynthesis protein PdxJ	NC_020059.1:2215229-2215981	101.705	1.46982	2.76987	0.00353014	0.0327488	65.5746	35.3378	145.438	160.471
Chromosome	YP_007334163.1	major facilitator superfamily (MFS) sugar symporter	NC_020059.1:2259342-2260727	232.88	2.00499	4.01387	0.000245168	0.00461989	100.218	61.7093	417.971	351.62
Chromosome	YP_007334175.1	hypothetical protein	NC_020059.1:2271619-2271759	351.542	2.75092	6.73147	6.5418e-06	0.000244983	103.93	33.7555	569.961	698.52
Chromosome	YP_007334190.1	UDP-3-O-[3-hydroxymyristoyl] N-acetylglucosamine deacetylase	NC_020059.1:2285055-2286011	474.983	2.5075	5.68633	7.66168e-06	0.000271764	112.59	119.727	917.179	750.437
Chromosome	YP_007334195.1	aquaporin	NC_020059.1:2291655-2292341	203.754	-1.9344	-3.82219	0.00186588	0.0216371	546.868	129.22	68.1333	70.7959
Chromosome	YP_007334211.1	transglycosylase protein	NC_020059.1:2310334-2310891	73.8952	2.51936	5.73329	4.96849e-07	2.81977e-05	14.8471	22.1521	144.128	114.453
Chromosome	YP_007334214.1	pyrophosphate--fructose-6-phosphate 1-phosphotransferase	NC_020059.1:2312902-2314113	232.923	1.95485	3.87676	0.000592217	0.00933613	113.828	51.1607	424.523	342.18
Chromosome	YP_007334221.1	lytic murein transglycosylase	NC_020059.1:2320772-2322016	238.568	1.64275	3.1226	0.00327964	0.0317053	137.336	69.6208	395.697	351.62
Chromosome	YP_007334240.1	N-formylglutamate amidohydrolase	NC_020059.1:2342509-2343276	139.66	2.59398	6.0376	1.11367e-06	5.42661e-05	42.0667	24.7892	199.159	292.623
Chromosome	YP_007334267.1	hypothetical protein	NC_020059.1:2369594-2369923	69.6866	2.86749	7.29795	1.07033e-07	7.4511e-06	21.0334	7.38402	132.336	117.993
Chromosome	YP_007334273.1	hypothetical protein	NC_020059.1:2372921-2378890	98.147	-1.71599	-3.28522	0.00265098	0.0275611	68.0491	243.673	41.9282	38.9378
Chromosome	YP_007334333.1	hypothetical protein	NC_020059.1:2424294-2424794	52.5715	1.48094	2.7913	0.00549601	0.045321	23.5079	26.8989	112.682	47.1973
Chromosome	YP_007334339.1	hypothetical protein	NC_020059.1:2428536-2429264	101.339	-1.65039	-3.13917	0.00337477	0.0323014	242.502	76.4774	37.9974	48.3772
Chromosome	YP_007334340.1	hypothetical protein	NC_020059.1:2429276-2430004	55.477	-1.84238	-3.58602	0.000800422	0.0115953	128.675	51.1607	19.6538	22.4187
Chromosome	YP_007334354.1	phage tail tape measure protein, family	NC_020059.1:2438191-2440359	47.9221	-1.81147	-3.51	0.00305861	0.0306115	27.2197	128.166	20.9641	15.3391
Chromosome	YP_007334359.1	hypothetical protein	NC_020059.1:2443585-2446362	52.087	-2.23905	-4.72086	3.40684e-05	0.000903	63.1001	113.925	18.3436	12.9793
Chromosome	YP_007334361.1	hypothetical protein	NC_020059.1:2446572-2448863	68.824	-1.67588	-3.19515	0.000977928	0.0134577	137.336	78.5871	27.5154	31.8582
Chromosome	YP_007334369.1	putative phage-related protein	NC_020059.1:2454114-2455169	46.4285	-1.5984	-3.02808	0.00298472	0.030059	91.557	52.743	24.8949	16.5191
Chromosome	YP_007334371.1	peptidase S14, ClpP	NC_020059.1:2455747-2456790	35.542	-2.03136	-4.08789	0.000613002	0.00947915	39.5922	79.1145	10.482	12.9793
Chromosome	YP_007334391.1	periplasmic immunogenic protein	NC_020059.1:2472635-2473378	392.967	1.86015	3.63045	0.00235849	0.0255098	211.571	74.3677	769.12	516.81
Chromosome	YP_007334392.1	hypothetical protein	NC_020059.1:2473504-2473842	323.092	2.15349	4.44903	0.000610328	0.00947915	149.708	40.0847	669.541	433.035
Chromosome	YP_007334393.1	hypothetical protein	NC_020059.1:2474087-2474392	1020.1	1.8159	3.52078	0.00492017	0.0419345	549.342	190.93	2192.06	1148.07
Chromosome	YP_007334414.1	GatB/Yqey domain-containing protein	NC_020059.1:2495598-2496050	80.0199	1.62511	3.08465	0.000887737	0.012449	44.5413	28.4812	123.164	123.893
Chromosome	YP_007334417.1	multidrug and toxin extrusion (MATE) family efflux pump	NC_020059.1:2498339-2499739	47.5582	1.44554	2.72366	0.00524507	0.0437571	17.3216	29.0087	82.5461	61.3565
Chromosome	YP_007334439.1	aspartate aminotransferase A	NC_020059.1:2522273-2523475	192.297	1.61404	3.06107	0.00237497	0.0256306	100.218	71.7305	334.115	263.125
Chromosome	YP_007334461.1	ribose-phosphate pyrophosphokinase	NC_020059.1:2541624-2542556	150.815	1.76581	3.40064	0.000762936	0.0111866	77.9472	45.8864	252.879	226.547
Chromosome	YP_007334465.1	50S ribosomal protein L25, Ctc-form	NC_020059.1:2547258-2547875	704.537	3.03235	8.18143	1.13369e-07	7.66398e-06	121.251	113.397	1370.53	1212.97
Chromosome	YP_007334468.1	peptidyl-tRNA hydrolase	NC_020059.1:2551267-2552019	43.2047	1.87425	3.66612	0.000658968	0.00993394	9.89806	21.6246	56.341	84.9551
Chromosome	YP_007334471.1	GTP-binding protein YchF	NC_020059.1:2553057-2554160	128.296	2.37181	5.1759	6.0664e-06	0.000234114	23.5079	46.4139	221.433	221.827
Chromosome	YP_007334495.1	putative acetyltransferase	NC_020059.1:2577852-2578424	249.122	1.81543	3.51965	0.00163917	0.0199362	136.098	55.9076	389.146	415.336
Chromosome	YP_007334510.1	7-cyano-7-deazaguanine reductase	NC_020059.1:2593154-2593618	95.4478	2.64908	6.27267	6.25273e-07	3.38912e-05	32.1687	12.6583	172.954	164.011
Chromosome	YP_007334521.1	hypothetical protein	NC_020059.1:2608924-2609439	55.46	1.43717	2.70789	0.00431686	0.038001	19.7961	34.8104	91.7179	75.5157
Chromosome	YP_007334551.1	putative polysaccharide deacetylase	NC_020059.1:2639189-2640334	122.239	2.08109	4.23126	2.50731e-05	0.000703214	44.5413	39.0298	196.538	208.848
Chromosome	YP_007334554.1	methionine aminopeptidase, type I	NC_020059.1:2642899-2643651	52.3175	1.65185	3.14237	0.00138537	0.0177521	14.8471	30.0635	74.6846	89.6749
Chromosome	YP_007334561.1	putative membrane-anchored protein	NC_020059.1:2648095-2648898	88.8899	2.02491	4.06966	7.81909e-05	0.00183103	19.7961	41.1396	162.472	132.152
Chromosome	YP_007334642.1	putative trehalose oxidoreductase	NC_020059.1:2733856-2734899	112.15	2.35997	5.13361	2.65639e-06	0.000116495	38.355	25.8441	210.951	173.45
Chromosome	YP_007334643.1	trehalose utilization protein	NC_020059.1:2734908-2735693	219.662	2.54086	5.81935	3.11493e-06	0.000131811	59.3883	47.4687	463.83	307.962
Chromosome	YP_007334649.1	putative sugar ABC transporter, substrate-binding protein	NC_020059.1:2739913-2741181	111.627	-2.01827	-4.05099	0.000102863	0.00230795	228.893	139.769	47.1692	30.6782
Chromosome	YP_007334653.1	protozoan/cyanobacterial globin family protein	NC_020059.1:2744624-2745013	115.789	1.89162	3.71052	0.00030315	0.00537645	60.6256	27.9538	195.228	179.35
Chromosome	YP_007334708.1	hypothetical protein	NC_020059.1:2798855-2799148	111.076	-1.62784	-3.0905	0.00454272	0.0396845	264.773	83.8614	60.2717	35.398
Chromosome	YP_007334712.1	putative IS200/IS605 family transposase, IS200 group	NC_020059.1:2801507-2801941	45.5909	1.5107	2.84947	0.00590949	0.0479116	11.1353	30.591	61.582	79.0555
Chromosome	YP_007334742.1	collagen triple helix repeat protein	NC_020059.1:2829730-2830920	61.2918	-1.63238	-3.10024	0.00141256	0.017885	118.777	72.2579	22.2743	31.8582
Chromosome	YP_007334743.1	transcriptional regulator, LysR family	NC_020059.1:2831482-2832363	40.9846	-1.64106	-3.11894	0.0021806	0.0245498	64.3374	63.8191	15.7231	20.0589
Chromosome	YP_007334762.1	transcriptional regulator, MarR family	NC_020059.1:2854710-2855225	51.8669	1.37276	2.58965	0.0051725	0.0435465	27.2197	26.8989	70.7538	82.5953
Chromosome	YP_007334765.1	FAD dependent oxidoreductase	NC_020059.1:2858144-2859733	35.5699	-1.68605	-3.21775	0.00315981	0.0310795	43.304	69.0934	15.7231	14.1592
Chromosome	YP_007334767.1	pyruvate ferredoxin/flavodoxin oxidoreductase	NC_020059.1:2860317-2861876	38.812	-1.71896	-3.29199	0.00310399	0.03081	86.608	37.4475	17.0333	14.1592
Chromosome	YP_007334768.1	indolepyruvate ferredoxin oxidoreductase	NC_020059.1:2861886-2864039	122.809	-1.66382	-3.16855	0.00221541	0.0246247	272.197	113.925	48.4794	56.6368
Chromosome	YP_007334769.1	ABC transporter, substrate-binding protein	NC_020059.1:2864397-2865932	74.6082	-1.49086	-2.81056	0.00463331	0.0401998	153.42	73.8402	27.5154	43.6575
Chromosome	YP_007334776.1	2-amninobenzoyl-CoA monooxygenase/reductase	NC_020059.1:2872361-2874679	86.2337	-1.82657	-3.54692	0.000211952	0.00413625	152.183	123.946	39.3077	29.4983
Chromosome	YP_007334800.1	lipoprotein, YaeC family	NC_020059.1:2899076-2899924	96.8519	1.5119	2.85185	0.00518846	0.0436047	49.4903	42.1944	78.6153	217.108
Chromosome	YP_007334829.1	phosphoglycerate dehydrogenase	NC_020059.1:2924989-2926584	161.039	1.61001	3.05254	0.00271071	0.0280611	91.557	52.743	292.187	207.668
Chromosome	YP_007334862.1	hypothetical protein	NC_020059.1:2957266-2958129	276.594	2.53301	5.78779	7.38014e-06	0.000263717	87.8453	45.359	459.9	513.271
Chromosome	YP_007334889.1	50S ribosomal protein L31	NC_020059.1:2987912-2988133	362.485	3.45295	10.9507	2.83922e-08	2.40288e-06	64.3374	17.9326	665.61	702.06
Chromosome	YP_007334896.1	inositol monophosphatase family protein	NC_020059.1:2994478-2995278	85.6796	2.4787	5.57397	6.9327e-07	3.67509e-05	18.5589	25.8441	128.405	169.91
Chromosome	YP_007334904.1	50S ribosomal protein L36	NC_020059.1:3000520-3000645	108.912	2.58534	6.00155	6.12516e-06	0.000234506	40.8295	10.5486	209.641	174.63
Chromosome	YP_007334919.1	hypothetical protein	NC_020059.1:3011357-3011608	99.9129	1.7034	3.25667	0.00394575	0.0357116	69.2864	13.7132	158.541	158.111
Chromosome	YP_007334925.1	cytochrome oxidase subunit 1	NC_020059.1:3016854-3017048	89.5105	1.73857	3.33704	0.000295218	0.00532582	39.5922	36.3927	131.026	151.031
Chromosome	YP_007334930.1	transcriptional regulatory protein ZraR	NC_020059.1:3021877-3023445	107.386	-1.60247	-3.03663	0.00552109	0.04545	248.689	87.026	65.5128	28.3184
Chromosome	YP_007334935.1	homospermidine synthase (HSS)	NC_020059.1:3027942-3029393	357.067	1.77006	3.41068	0.00293837	0.0297788	201.673	77.5322	543.756	605.305
Chromosome	YP_007334947.1	putative lipoprotein	NC_020059.1:3041697-3042887	61.3276	-2.18907	-4.56011	1.79377e-05	0.000547667	87.8453	118.672	22.2743	16.5191
Chromosome	YP_007334953.1	low specificity L-threonine aldolase	NC_020059.1:3051515-3052561	53.1564	1.45572	2.74293	0.00315199	0.0310795	22.2706	30.0635	81.2358	79.0555
Chromosome	YP_007334954.1	hypothetical protein	NC_020059.1:3052625-3052762	31.1684	-2.28447	-4.87186	0.00110456	0.0148424	13.6098	95.9923	9.17179	5.89966
Chromosome	YP_007334990.1	30S ribosomal protein S21	NC_020059.1:3095719-3095931	354.196	2.19568	4.58107	0.000608496	0.00947915	163.318	35.8653	592.235	625.364
Chromosome	YP_007335010.1	putative acetyltransferase	NC_020059.1:3118544-3119134	58.9071	2.21566	4.64495	1.19269e-05	0.000386142	13.6098	22.1521	111.372	88.4949
Chromosome	YP_007335011.1	Orn/DAP/Arg decarboxylase	NC_020059.1:3119248-3120381	191.531	3.27093	9.65266	6.5704e-09	7.04347e-07	16.0843	36.9201	360.32	352.8
Chromosome	YP_007335020.1	pentachlorophenol monooxygenase	NC_020059.1:3127069-3128583	47.9314	-1.54735	-2.9228	0.00355172	0.0328228	51.9648	94.9374	23.5846	21.2388
Chromosome	YP_007335025.1	putative beta-galactosidase	NC_020059.1:3133181-3134554	166.41	1.69629	3.24065	0.00151785	0.0189322	58.1511	82.2791	203.09	322.122
Chromosome	YP_007335043.1	glutamyl-tRNA synthetase	NC_020059.1:3153780-3155237	155.367	1.61677	3.06688	0.00157201	0.0193948	75.4727	64.3465	263.361	218.288
Chromosome	YP_007335070.1	putative mannitol 2-dehydrogenase MtlD	NC_020059.1:3179237-3180853	113.892	1.8317	3.55956	0.00124052	0.0162786	23.5079	62.2368	254.19	115.633
Chromosome	YP_007335071.1	sorbitol/mannitol ABC transporter, ATP-binding protein	NC_020059.1:3180865-3181869	36.8406	1.94349	3.84635	0.000981992	0.0134577	7.42354	17.4052	81.2358	41.2976
Chromosome	YP_007335074.1	sorbitol/mannitol ABC transporter, substrate-binding protein	NC_020059.1:3183743-3185089	519.266	2.50465	5.6751	1.08419e-05	0.000356462	118.777	133.44	1074.41	750.437
Chromosome	YP_007335076.1	RbsD/FucU family protein	NC_020059.1:3186214-3186669	112.622	1.52718	2.88223	0.00505401	0.042698	77.9472	28.4812	149.369	194.689
Chromosome	YP_007335082.1	putative major facilitator superfamily (MFS) drug efflux transporter	NC_020059.1:3191950-3193395	63.1663	-1.58253	-2.99494	0.00331852	0.0320171	128.675	66.9836	39.3077	17.699
Chromosome	YP_007335083.1	putative sporulation-like protein	NC_020059.1:3193413-3194963	460.645	-1.88442	-3.69205	0.00500899	0.0425033	1311.49	221.521	170.333	139.232
Chromosome	YP_007335088.1	translation initiation factor IF-1	NC_020059.1:3199737-3199955	77.7437	2.49032	5.61902	1.61583e-06	7.49499e-05	28.4569	12.6583	138.887	130.973
Chromosome	YP_007335092.1	hypothetical protein	NC_020059.1:3202421-3202864	46.5942	1.79018	3.45858	0.000541319	0.00879233	23.5079	14.768	77.3051	70.7959
Chromosome	YP_007335141.1	aspartate kinase, monofunctional class	NC_020059.1:3267089-3268363	234.976	1.78478	3.44565	0.000770123	0.0112238	92.7943	95.9923	398.318	352.8
Chromosome	YP_007335155.1	glutamate N-acetyltransferase/amino-acid acetyltransferase	NC_020059.1:3276923-3278164	173.189	2.04213	4.11852	0.000167464	0.00343765	75.4727	42.7218	331.495	243.066
Chromosome	YP_007335166.1	major facilitator superfamily (MFS) transporter	NC_020059.1:3290718-3292016	211.253	1.658	3.15578	0.00190127	0.0219935	76.7099	106.013	300.048	362.239
Chromosome	YP_007335204.1	50S ribosomal protein L28	NC_020059.1:3326350-3326649	520.068	2.73322	6.64938	2.32615e-05	0.000675985	158.369	36.9201	919.799	965.185
Chromosome	YP_007335205.1	transmembrane protein	NC_020059.1:3326767-3327402	76.8843	1.97427	3.9293	0.000130971	0.00280802	16.0843	37.975	128.405	125.073
Chromosome	YP_007335223.1	hypothetical protein	NC_020059.1:3346221-3346487	43.8913	1.52495	2.87776	0.00618686	0.0497424	30.9314	11.076	61.582	71.9759
Chromosome	YP_007335227.1	carbon monoxide dehydrogenase large chain	NC_020059.1:3350236-3352593	105.349	-2.71825	-6.58076	1.4697e-07	9.45313e-06	222.706	152.427	26.2051	20.0589
Chromosome	YP_007335235.1	major facilitator superfamily (MFS) transporter	NC_020059.1:3364192-3365853	63.95	-1.91204	-3.7634	0.000242485	0.00461311	136.098	72.2579	26.2051	21.2388
Chromosome	YP_007335245.1	aerobic glycerol-3-phosphate dehydrogenase	NC_020059.1:3375514-3377025	59.3053	-1.88636	-3.697	0.000637771	0.00970538	51.9648	140.824	19.6538	24.7786
Chromosome	YP_007335253.1	ATP synthase F1, epsilon subunit	NC_020059.1:3384755-3385162	55.8048	1.78759	3.45237	0.000299227	0.00533374	25.9824	20.0423	96.9589	80.2354
Chromosome	YP_007335254.1	ATP synthase F1, beta subunit	NC_020059.1:3385240-3386670	404.729	1.75471	3.37459	0.00151882	0.0189322	178.165	149.263	682.643	608.845
Chromosome	YP_007335255.1	ATP synthase F1, gamma subunit	NC_020059.1:3386695-3387579	159.093	1.75771	3.38161	0.000709162	0.0105165	53.2021	77.0048	260.741	245.426
Chromosome	YP_007335256.1	ATP synthase F1, alpha subunit	NC_020059.1:3387609-3389138	476.014	1.81009	3.50664	0.00140913	0.017885	216.52	152.427	854.287	680.821
Chromosome	YP_007335257.1	ATP synthase F1, delta subunit	NC_020059.1:3389138-3389698	139.008	2.13606	4.39561	2.38025e-05	0.000687565	49.4903	41.667	248.949	215.928
Chromosome	YP_007335302.1	inorganic diphosphatase	NC_020059.1:3435347-3435883	310.56	2.08605	4.24583	0.000777623	0.011299	152.183	40.6121	503.138	546.309
Chromosome	YP_007335304.1	GTP-binding protein TypA/BipA	NC_020059.1:3436755-3438572	423.163	2.6777	6.39837	1.51543e-06	7.09749e-05	84.1335	100.212	727.192	781.115
Chromosome	YP_007335314.1	radical SAM enzyme, Cfr family	NC_020059.1:3447031-3448266	109.425	1.94533	3.85125	0.000257271	0.00480597	22.2706	55.9076	162.472	197.049
Chromosome	YP_007335344.1	30S ribosomal protein S16	NC_020059.1:3476244-3476603	150.866	1.69597	3.23994	0.00418677	0.037375	98.9806	25.8441	256.81	221.827
Chromosome	YP_007335345.1	16S rRNA processing protein RimM	NC_020059.1:3476752-3477372	57.0037	1.5392	2.90633	0.00153371	0.0190686	29.6942	24.7892	83.8563	89.6749
Chromosome	YP_007335348.1	50S ribosomal protein L19	NC_020059.1:3479476-3480018	578.441	3.09426	8.54013	1.90749e-07	1.16478e-05	121.251	58.0173	1103.24	1031.26
Chromosome	YP_007335351.1	hypothetical protein	NC_020059.1:3482122-3482256	27.7764	1.96837	3.91325	0.00132152	0.0170455	12.3726	6.85659	45.8589	46.0174
Chromosome	YP_007335352.1	3-isopropylmalate dehydratase, large subunit	NC_020059.1:3482326-3483735	226.234	1.59358	3.01798	0.00334455	0.0321397	126.2	77.5322	335.425	365.779
Chromosome	YP_007335389.1	DNA-binding response regulator	NC_020059.1:3519095-3519763	55.11	1.48251	2.79435	0.00225778	0.0248099	27.2197	26.8989	82.5461	83.7752
Chromosome	YP_007335393.1	hypothetical protein	NC_020059.1:3522908-3523771	53.1231	1.53894	2.90581	0.00262549	0.0275334	22.2706	27.4264	58.9615	103.834
Chromosome	YP_007335404.1	putative transmembrane teichuronic acid biosynthesis protein	NC_020059.1:3535192-3536982	22.6193	-2.14225	-4.41451	0.00400478	0.036178	8.6608	70.6756	5.24102	5.89966
Chromosome	YP_007335409.1	NMT1/THI5-like protein	NC_020059.1:3541227-3542240	68.1871	1.82965	3.5545	0.000435561	0.00727039	14.8471	37.4475	104.82	115.633
Chromosome	YP_007335449.1	CorA metal ion transporter (MIT) family transporter	NC_020059.1:3590472-3591518	153.587	-1.63052	-3.09624	0.00489816	0.0418208	358.805	123.946	53.7205	77.8755
Chromosome	YP_007335451.1	glycerol ABC transporter, ATP-binding protein GlpS	NC_020059.1:3592231-3593313	150.621	-1.86865	-3.6519	0.000538134	0.00877014	298.179	190.402	41.9282	71.9759
Chromosome	YP_007335452.1	glycerol ABC transporter, ATP-binding protein GlpT	NC_020059.1:3593323-3594393	51.8227	-1.63133	-3.098	0.00137967	0.0177481	71.7609	89.1357	27.5154	18.8789
Chromosome	YP_007335456.1	glycerol ABC transporter, substrate-binding protein GlpV	NC_020059.1:3596615-3598345	279.033	-2.49413	-5.63387	4.44564e-06	0.000178715	497.377	478.907	65.5128	74.3357
Chromosome	YP_007335460.1	hypothetical protein	NC_020059.1:3602190-3604046	33.9024	-1.89646	-3.72299	0.00352827	0.0327488	21.0334	91.2454	9.17179	14.1592
Chromosome	YP_007335471.1	putative sugar ABC transporter, ATP-binding protein	NC_020059.1:3615531-3616610	31.0526	-2.00567	-4.01576	0.00219849	0.0245498	22.2706	82.2791	7.86153	11.7993
Chromosome	YP_007335479.1	translation elongation factor P	NC_020059.1:3625277-3625846	205.35	2.43209	5.39676	7.27229e-06	0.000263271	64.3374	43.7767	302.669	410.617
Chromosome	YP_007335497.1	thiamin/thiamine pyrophosphate ABC transporter, substrate-binding protein	NC_020059.1:3646971-3647999	92.2533	1.39932	2.63777	0.00481115	0.0412238	42.0667	52.2156	104.82	169.91
Chromosome	YP_007335504.1	putative ribosome-associated heat shock protein	NC_020059.1:3654983-3655387	52.1531	1.51224	2.85252	0.00315239	0.0310795	33.4059	17.4052	79.9256	77.8755
Chromosome	YP_007335513.1	50S ribosomal protein L32	NC_020059.1:3663902-3664087	385.784	3.45095	10.9355	1.3031e-08	1.25723e-06	66.8119	23.2069	718.02	735.098
Chromosome	YP_007335543.1	inositol ABC transporter, permease protein	NC_020059.1:3706328-3707293	34.2915	-1.71923	-3.29262	0.00357365	0.0328485	47.0158	62.2368	19.6538	8.25953
Chromosome	YP_007335544.1	inositol ABC transporter, ATP-binding protein	NC_020059.1:3707386-3708921	30.8666	-1.78083	-3.43624	0.00458505	0.0399247	27.2197	72.7854	10.482	12.9793
Chromosome	YP_007335562.1	putative glycosyltransferase	NC_020059.1:3729859-3730614	95.0322	1.57023	2.96951	0.00232554	0.0253237	29.6942	56.9625	115.302	178.17
Chromosome	YP_007335563.1	GDP-L-fucose synthetase	NC_020059.1:3730616-3731551	402.848	1.96147	3.8946	0.00117733	0.0156458	202.91	72.7854	640.715	694.98
Chromosome	YP_007335564.1	GDP-mannose 4,6-dehydratase	NC_020059.1:3731555-3732637	580.154	2.0874	4.24982	0.000847379	0.0120228	270.959	85.9711	1070.48	893.209
Chromosome	YP_007335566.1	mannose-6-phosphate isomerase	NC_020059.1:3734997-3735365	46.4506	1.68231	3.20941	0.0015422	0.0191249	12.3726	26.3715	66.823	80.2354
Chromosome	YP_007335570.1	dTDP-glucose 4,6-dehydratase	NC_020059.1:3737856-3738923	195.659	1.86157	3.63403	0.000428376	0.00718965	63.1001	86.4985	326.254	306.782
Chromosome	YP_007335575.1	hypothetical protein	NC_020059.1:3741521-3742375	28.375	-1.98092	-3.94744	0.00140936	0.017885	56.9138	37.975	9.17179	9.43946
Chromosome	YP_007335588.1	50S ribosomal protein L21	NC_020059.1:3768812-3769129	702.067	2.55111	5.86084	3.12252e-05	0.00084151	226.418	89.1357	1252.6	1240.11
Chromosome	YP_007335589.1	50S ribosomal protein L27	NC_020059.1:3769162-3769431	374.963	2.5252	5.75652	1.42668e-05	0.000449825	121.251	56.9625	689.194	632.444
Chromosome	YP_007335590.1	putative acetyltransferase	NC_020059.1:3769560-3770195	274.862	3.47511	11.1202	2.18384e-10	6.58426e-08	33.4059	34.8104	486.105	545.129
Chromosome	YP_007335591.1	putative acetyltransferase	NC_020059.1:3770192-3770779	168.444	3.20782	9.23954	3.80291e-09	4.86921e-07	33.4059	18.4601	297.428	324.481
Chromosome	YP_007335592.1	Obg family GTPase CgtA	NC_020059.1:3771046-3772149	167.299	2.04859	4.13701	0.000107162	0.00238316	69.2864	45.359	248.949	305.603
Chromosome	YP_007335594.1	glutamate-5-semialdehyde dehydrogenase	NC_020059.1:3773308-3774591	95.566	1.35389	2.556	0.00454101	0.0396845	48.253	52.743	134.956	146.312
Chromosome	YP_007335620.1	3-isopropylmalate dehydrogenase	NC_020059.1:3798319-3799431	132.735	1.86154	3.63396	0.000190986	0.00383882	49.4903	53.7979	230.605	197.049
Chromosome	YP_007335628.1	hypothetical protein	NC_020059.1:3805871-3806578	211.121	1.86538	3.64364	0.000634149	0.0096808	102.692	58.0173	326.254	357.52
Chromosome	YP_007335637.1	pyridoxal kinase	NC_020059.1:3822071-3822946	72.7612	1.91858	3.78052	7.21676e-05	0.00170655	25.9824	29.0087	107.441	128.613
Chromosome	YP_007335645.1	tRNA uridine 5-carboxymethylaminomethyl modification enzyme GidA	NC_020059.1:3830584-3832467	176.644	1.46862	2.76756	0.00440346	0.0386927	84.1335	88.6083	254.19	279.644
pRtrCIAT899a	YP_007335708.1	transcriptional regulator, TetR family	NC_020060.1:59532-60122	224.244	2.25313	4.76716	0.000284825	0.00519642	98.9806	25.3166	294.807	477.873
pRtrCIAT899a	YP_007335709.1	hypothetical protein	NC_020060.1:60228-60530	64.8338	3.53788	11.6147	2.84906e-11	1.57631e-08	6.18629	8.96631	106.131	138.052
pRtrCIAT899a	YP_007335710.1	hypothetical protein	NC_020060.1:60579-61166	141.023	2.76353	6.79053	5.28917e-07	2.96686e-05	22.2706	35.3378	169.023	337.461
pRtrCIAT899a	YP_007335711.1	chorismate mutase	NC_020060.1:61304-61600	71.5091	1.96809	3.91251	0.000318992	0.0055957	38.355	13.7132	86.4769	147.492
pRtrCIAT899a	YP_007335766.1	hypothetical protein	NC_020060.1:119005-119388	71.005	-1.72961	-3.31639	0.00529055	0.0438516	195.487	33.2281	34.0666	21.2388
pRtrCIAT899a	YP_007335767.1	alpha/beta hydrolase fold-1 catalytic domain-containing protein	NC_020060.1:119385-120281	153.168	-2.21247	-4.63468	0.000295879	0.00532582	424.379	101.267	44.5487	42.4776
pRtrCIAT899a	YP_007335768.1	ribose ABC transporter, substrate-binding protein	NC_020060.1:120307-121473	114.495	-2.02351	-4.06572	0.00166752	0.0202113	337.771	48.5236	44.5487	27.1384
pRtrCIAT899a	YP_007335769.1	ribose ABC transporter, ATP-binding protein	NC_020060.1:121565-123118	46.7514	-2.00502	-4.01393	0.000166668	0.00343592	76.7099	77.5322	20.9641	11.7993
pRtrCIAT899a	YP_007335772.1	succinate-semialdehyde dehydrogenase	NC_020060.1:125145-126632	63.1863	-1.5569	-2.94221	0.00246414	0.0262407	127.437	66.9836	28.8256	29.4983
pRtrCIAT899a	YP_007335851.1	conjugal transfer protein TrbL	NC_020060.1:205745-206923	28.6233	-2.22011	-4.6593	0.00340559	0.0323397	6.18629	95.4649	10.482	2.35986
pRtrCIAT899b	YP_007335930.1	putative transcriptional regulator, XRE family	NC_020061.1:69675-70181	56.6041	1.68831	3.22279	0.000675131	0.0101459	29.6942	20.0423	79.9256	96.7545
pRtrCIAT899b	YP_007335942.1	hypothetical protein	NC_020061.1:80985-81260	67.1444	1.71453	3.28189	0.000575699	0.00919593	37.1177	21.0972	98.2692	112.094
pRtrCIAT899b	YP_007335945.1	family S9 prolyl oligopeptidase	NC_020061.1:85967-88156	392.894	1.90121	3.73527	0.00121745	0.0160904	134.861	147.68	397.007	892.029
pRtrCIAT899b	YP_007335947.1	hypothetical protein	NC_020061.1:89049-89162	44.9645	1.96878	3.91436	0.00015403	0.00321662	18.5589	14.2406	66.823	80.2354
pRtrCIAT899b	YP_007335948.1	transcriptional regulator, AraC family	NC_020061.1:89454-90494	137.996	1.78195	3.43891	0.000402724	0.00684063	49.4903	62.7642	209.641	230.087
pRtrCIAT899b	YP_007335970.1	putative BacS-like phasin	NC_020061.1:111993-112451	121.576	1.97484	3.93086	0.000820333	0.0117776	42.0667	41.1396	78.6153	324.481
pRtrCIAT899b	YP_007335995.1	glycine cleavage system transcriptional activator GcvA	NC_020061.1:144127-145050	142.928	1.96073	3.8926	0.000155863	0.00324087	39.5922	63.2916	217.502	251.326
pRtrCIAT899b	YP_007335998.1	transcriptional regulator, GntR family	NC_020061.1:147908-148624	174.391	1.98193	3.95022	0.000139828	0.0029715	66.8119	58.0173	313.151	259.585
pRtrCIAT899b	YP_007336000.1	HAD-superfamily hydrolase	NC_020061.1:150971-151639	372.593	2.5565	5.88277	6.55117e-06	0.000244983	102.692	72.7854	787.463	527.43
pRtrCIAT899b	YP_007336001.1	DegT/DnrJ/EryC1/StrS family aminotransferase	NC_020061.1:151718-153004	1017.34	3.81809	14.1046	2.17515e-10	6.58426e-08	68.0491	110.233	2298.19	1592.91
pRtrCIAT899b	YP_007336002.1	XylR-type repressor	NC_020061.1:153372-154673	138.532	1.85227	3.61069	0.00175251	0.0207208	21.0334	80.1694	283.015	169.91
pRtrCIAT899b	YP_007336003.1	putative SyrB-like regulator	NC_020061.1:155598-156035	108.915	1.47614	2.78203	0.00320633	0.0312471	68.0491	39.5573	166.402	161.651
pRtrCIAT899b	YP_007336004.1	hypothetical protein	NC_020061.1:156178-156771	109.054	1.82119	3.53372	0.000258032	0.00480597	43.304	43.7767	212.261	136.872
pRtrCIAT899b	YP_007336005.1	hypothetical protein	NC_020061.1:156803-157384	144.765	1.81225	3.51189	0.000681496	0.0102097	76.7099	38.5024	214.882	248.966
pRtrCIAT899b	YP_007336026.1	hypothetical protein	NC_020061.1:180895-181356	58.4088	-1.72003	-3.29444	0.00338884	0.0323397	148.471	38.5024	18.3436	28.3184
pRtrCIAT899b	YP_007336036.1	transcriptional regulator, AraC family	NC_020061.1:189802-190851	126.364	1.81077	3.50831	0.000565158	0.00905755	32.1687	66.9836	193.918	212.388
pRtrCIAT899b	YP_007336057.1	outer membrane protein, OmpW family	NC_020061.1:214099-214779	109.211	2.25032	4.75787	0.000253756	0.00476311	18.5589	41.1396	66.823	310.322
pRtrCIAT899b	YP_007336102.1	ferredoxin like protein FixX	NC_020061.1:258239-258538	51.2566	1.8157	3.5203	0.000743246	0.0109312	11.1353	27.9538	66.823	99.1143
pRtrCIAT899b	YP_007336103.1	electron transfer flavoprotein-quinone oxidoreductase FixC	NC_020061.1:258551-259855	123.243	2.43943	5.42429	2.78392e-05	0.000767408	13.6098	46.9413	148.059	284.364
pRtrCIAT899b	YP_007336104.1	electron transfer flavoprotein subunit alpha, FixB	NC_020061.1:259868-260980	85.7232	2.41687	5.3401	0.000111699	0.00247173	3.71177	36.3927	102.2	200.589
pRtrCIAT899b	YP_007336105.1	electron transfer flavoprotein subunit beta, FixA	NC_020061.1:260993-261844	52.2061	1.90728	3.751	0.0015495	0.0191661	4.94903	30.591	57.6512	115.633
pRtrCIAT899b	YP_007336110.1	nitrogen fixation protein NifQ	NC_020061.1:265351-266007	71.1092	2.00677	4.01881	0.000291022	0.00527778	12.3726	35.3378	78.6153	158.111
pRtrCIAT899b	YP_007336111.1	RNA polymerase sigma-54 factor	NC_020061.1:266053-267495	93.3982	1.67413	3.19126	0.00231874	0.0253068	18.5589	59.5996	123.164	172.27
pRtrCIAT899b	YP_007336112.1	putative peroxiredoxin PrxS (atypical-2-Cys peroxiredoxin)	NC_020061.1:267575-268114	81.4289	1.86686	3.64738	0.000157335	0.00325743	23.5079	39.0298	131.026	132.152
pRtrCIAT899b	YP_007336125.1	hypothetical protein	NC_020061.1:282989-283114	32.4669	1.78732	3.45172	0.00252691	0.026732	8.6608	15.8229	39.3077	66.0762
pRtrCIAT899b	YP_007336128.1	nitrogenase iron protein NifH	NC_020061.1:285319-286212	334.104	3.18104	9.06962	1.30249e-05	0.000418882	2.47451	67.5111	490.036	776.396
pRtrCIAT899b	YP_007336129.1	nitrogenase molybdenum-iron protein alpha chain NifD	NC_020061.1:286316-287818	403.695	3.42859	10.7673	3.28155e-07	1.93051e-05	13.6098	68.0385	431.074	1102.06
pRtrCIAT899b	YP_007336130.1	nitrogenase molybdenum-iron protein beta chain NifK	NC_020061.1:287944-289485	465.847	3.07265	8.41319	4.94926e-06	0.000195698	19.7961	106.013	552.928	1184.65
pRtrCIAT899b	YP_007336131.1	nitrogenase iron-molybdenum cofactor biosynthesis protein NifE	NC_020061.1:289517-291043	247.615	3.39034	10.4856	7.84118e-07	4.02403e-05	3.71177	45.359	330.184	611.205
pRtrCIAT899b	YP_007336132.1	Nitrogenase iron-molybdenum cofactor biosynthesis protein NifN	NC_020061.1:291043-292434	95.2926	3.00504	8.02798	9.87042e-07	4.95989e-05	2.47451	26.3715	137.577	214.748
pRtrCIAT899b	YP_007336133.1	nitrogen fixation protein NifX	NC_020061.1:292400-292900	31.2393	2.46554	5.52334	8.37883e-05	0.00191561	2.47451	11.076	52.4102	58.9966
pRtrCIAT899b	YP_007336134.1	hypothetical protein	NC_020061.1:292913-293401	49.0202	2.83785	7.14955	8.4053e-07	4.26812e-05	3.71177	13.7132	64.2025	114.453
pRtrCIAT899b	YP_007336150.1	transcriptional regulator, RpiR family	NC_020061.1:308041-308934	132.722	1.54721	2.92251	0.00219849	0.0245498	66.8119	58.0173	167.713	238.346
pRtrCIAT899b	YP_007336152.1	hypothetical protein	NC_020061.1:312702-313571	217.968	1.89043	3.70746	0.00261683	0.0275024	55.6766	96.5197	141.508	578.167
pRtrCIAT899b	YP_007336319.1	putative phospholipid N-methyltransferase	NC_020061.1:508748-509338	118.283	2.04512	4.12709	0.000116551	0.00254408	23.5079	55.9076	197.849	195.869
pRtrCIAT899c	YP_007336362.1	hypothetical protein	NC_020062.1:185-355	73.6554	2.09117	4.26094	1.62948e-05	0.000507137	24.7451	25.3166	133.646	110.914
pRtrCIAT899c	YP_007336364.1	cell division penicillin-binding protein	NC_020062.1:2049-3770	60.7105	-1.43702	-2.70762	0.00319813	0.0312303	95.2688	86.4985	32.7564	28.3184
pRtrCIAT899c	YP_007336382.1	putative hydrolase, alpha/beta fold family	NC_020062.1:20456-21427	33.9368	-1.68043	-3.20523	0.00348525	0.0327488	44.5413	62.7642	13.1026	15.3391
pRtrCIAT899c	YP_007336388.1	hypothetical protein	NC_020062.1:38278-39090	390.468	-1.8026	-3.48849	0.00480081	0.0412084	1020.74	254.221	120.543	166.37
pRtrCIAT899c	YP_007336391.1	cytochrome c oxidase, subunit I	NC_020062.1:40676-42454	136.36	-2.34859	-5.09326	1.18723e-05	0.000386142	306.84	162.976	36.6872	38.9378
pRtrCIAT899c	YP_007336393.1	cytochrome-c oxidase subunit III protein	NC_020062.1:43165-43890	47.8896	-1.77887	-3.43158	0.000807141	0.0116228	95.2688	58.0173	17.0333	21.2388
pRtrCIAT899c	YP_007336394.1	cytochrome c oxidase subunit IV	NC_020062.1:43901-44233	57.7363	-1.73391	-3.32627	0.00143436	0.0180662	131.149	52.743	22.2743	24.7786
pRtrCIAT899c	YP_007336462.1	resistance nodulation cell division (RND) drug efflux pump, inner membrane component	NC_020062.1:113798-116896	50.7	-1.80037	-3.48309	0.0030504	0.0305928	28.4569	135.55	22.2743	16.5191
pRtrCIAT899c	YP_007336539.1	putative polar amino acid ABC transporter, substrate-binding protein	NC_020062.1:206245-207078	114.416	2.64803	6.26813	8.44133e-06	0.000290864	13.6098	34.283	98.2692	311.502
pRtrCIAT899c	YP_007336602.1	glutamyl-tRNA(Gln) amidotransferase subunit A	NC_020062.1:270486-271913	28.7869	-2.18193	-4.53759	0.00173599	0.0206776	16.0843	83.8614	10.482	4.71973
pRtrCIAT899c	YP_007336603.1	gamma-glutamyltransferase	NC_020062.1:272483-274069	52.968	-1.37309	-2.59025	0.00613563	0.0494129	75.4727	81.2242	32.7564	22.4187
pRtrCIAT899c	YP_007336624.1	putative peptide ABC transporter, substrate-binding protein	NC_020062.1:296568-298082	34.2016	-1.97897	-3.94212	0.00272409	0.0280791	21.0334	93.8826	6.55128	15.3391
pRtrCIAT899c	YP_007336625.1	putative peptide ABC transporter, ATP-binding protein	NC_020062.1:298101-299804	25.0871	-2.21278	-4.63569	0.00377852	0.0345219	4.94903	84.3888	3.93077	7.07959
pRtrCIAT899c	YP_007336655.1	putative major facilitator superfamily (MFS) purine transporter	NC_020062.1:335311-336603	52.6206	-1.45538	-2.74228	0.00340078	0.0323397	82.8962	75.4225	26.2051	25.9585
pRtrCIAT899c	YP_007336694.1	non-ribosomal peptide synthetase	NC_020062.1:375732-379775	223.062	-2.21137	-4.63115	0.000217398	0.00421176	570.376	193.039	73.3743	55.4568
pRtrCIAT899c	YP_007336710.1	putative amino acid ABC transporter, substrate-binding protein	NC_020062.1:395214-396491	37.573	-1.63458	-3.10496	0.00373015	0.0341447	49.4903	68.0385	20.9641	11.7993
pRtrCIAT899c	YP_007336711.1	ROK-family transcriptional regulator	NC_020062.1:396691-397836	40.3514	-1.89898	-3.7295	0.000478857	0.00793816	69.2864	62.2368	15.7231	14.1592
pRtrCIAT899c	YP_007336721.1	hypothetical protein	NC_020062.1:408931-409620	41.0569	-1.79205	-3.46307	0.00501335	0.0425033	112.59	21.6246	17.0333	12.9793
pRtrCIAT899c	YP_007336735.1	putative threhalose/maltose ABC transporter, substrate-binding protein	NC_020062.1:420443-421789	29.2071	-2.97986	-7.88907	5.53361e-06	0.000215275	43.304	64.8739	3.93077	4.71973
pRtrCIAT899c	YP_007336736.1	putative dehydrogenase	NC_020062.1:421966-423114	29.0952	-2.95993	-7.78085	0.000112225	0.00247202	6.18629	103.904	3.93077	2.35986
pRtrCIAT899c	YP_007336770.1	glycosyl transferase group 1	NC_020062.1:460547-461704	45.7002	-1.42044	-2.67667	0.00557423	0.0456538	69.2864	67.5111	23.5846	22.4187
pRtrCIAT899c	YP_007336785.1	hypothetical protein	NC_020062.1:481500-481880	171.745	-1.77953	-3.43315	0.00241979	0.0259401	416.956	136.604	72.064	61.3565
pRtrCIAT899c	YP_007336787.1	hypothetical protein	NC_020062.1:483109-483585	302.215	1.71597	3.28517	0.00421075	0.0374773	181.877	62.2368	517.551	447.194
pRtrCIAT899c	YP_007336807.1	hypothetical protein	NC_020062.1:503147-503278	54.9539	1.54365	2.91531	0.00176608	0.0207398	28.4569	23.7344	95.6486	71.9759
pRtrCIAT899c	YP_007336820.1	TadE family protein	NC_020062.1:519232-519654	91.232	-2.17895	-4.52824	8.09999e-05	0.00187858	226.418	82.8065	26.2051	29.4983
pRtrCIAT899c	YP_007336827.1	phenylacetate-CoA oxygenase, PaaG subunit	NC_020062.1:527895-528899	183.785	-2.18226	-4.53865	0.000212643	0.00413625	468.92	157.174	52.4102	56.6368
pRtrCIAT899c	YP_007336828.1	phenylacetate-CoA oxygenase, PaaH subunit	NC_020062.1:528930-529214	47.8159	-2.73845	-6.67352	5.55878e-05	0.00136814	155.894	18.9875	10.482	5.89966
pRtrCIAT899c	YP_007336829.1	phenylacetate-CoA oxygenase, PaaI subunit	NC_020062.1:529211-529996	92.2783	-3.69736	-12.9723	5.93176e-09	6.65461e-07	290.755	62.2368	7.86153	8.25953
pRtrCIAT899c	YP_007336830.1	phenylacetate-CoA oxygenase, PaaJ subunit	NC_020062.1:530006-530530	56.38	-3.71159	-13.1009	3.02105e-08	2.47009e-06	183.114	33.7555	3.93077	4.71973
pRtrCIAT899c	YP_007336831.1	phenylacetate-CoA oxygenase/reductase, PaaK subunit	NC_020062.1:530555-531631	89.3137	-3.32215	-10.0016	5.25128e-08	4.1463e-06	266.01	69.0934	9.17179	12.9793
pRtrCIAT899c	YP_007336832.1	phenylacetic acid catabolic family protein	NC_020062.1:531656-532411	76.5487	-3.5474	-11.6916	2.89126e-09	4.05956e-07	212.808	77.0048	10.482	5.89966
pRtrCIAT899c	YP_007336833.1	phenylacetic acid degradation protein PaaN	NC_020062.1:532478-534535	223.27	-2.63214	-6.19944	1.07348e-05	0.000356462	566.664	230.487	62.8923	33.0381
pRtrCIAT899c	YP_007336834.1	thioesterase superfamily protein	NC_020062.1:534540-535058	36.1667	-1.87652	-3.67188	0.00351138	0.0327488	97.7433	22.1521	11.7923	12.9793
pRtrCIAT899c	YP_007336835.1	phenylacetic acid degradation protein PaaY	NC_020062.1:535059-535673	30.1542	-2.10563	-4.30386	0.00138734	0.0177521	79.1845	24.2618	6.55128	10.6194
pRtrCIAT899c	YP_007336837.1	phenylacetate-CoA ligase	NC_020062.1:536393-537703	33.7127	-2.16211	-4.4757	0.00061814	0.00952686	30.9314	84.3888	6.55128	12.9793
pRtrCIAT899c	YP_007336841.1	hypothetical protein	NC_020062.1:539956-540111	216.621	2.50818	5.68901	6.97839e-06	0.000257558	71.7609	35.3378	386.525	372.859
pRtrCIAT899c	YP_007336842.1	hypothetical protein	NC_020062.1:540292-540615	45.3847	2.16112	4.47262	0.000116488	0.00254408	6.18629	20.5698	85.1666	69.616
pRtrCIAT899c	YP_007336893.1	hypothetical protein	NC_020062.1:584423-585889	25.6637	-2.88362	-7.37999	0.000123318	0.00265574	12.3726	83.8614	5.24102	1.17993
pRtrCIAT899c	YP_007336896.1	putative exopolysaccharide biosynthesis protein	NC_020062.1:588637-590802	53.9739	-1.57541	-2.98021	0.00260372	0.0274844	56.9138	109.178	26.2051	23.5986
pRtrCIAT899c	YP_007336905.1	ubiquinone/menaquinone biosynthesis methyltransferase	NC_020062.1:598698-599525	130.125	-1.86696	-3.64762	0.00176135	0.0207398	341.483	84.3888	49.7897	44.8374
pRtrCIAT899c	YP_007336906.1	putative acyltransferase	NC_020062.1:599714-600808	26.3886	-1.88334	-3.68927	0.00323044	0.0314186	33.4059	53.7979	6.55128	11.7993
pRtrCIAT899c	YP_007336909.1	cytochrome P450 superfamily	NC_020062.1:602993-604225	168.57	-1.84357	-3.58897	0.00402586	0.0363005	465.209	89.1357	43.2384	76.6956
pRtrCIAT899c	YP_007336979.1	chaperone protein HtpG	NC_020062.1:677915-679804	673.996	1.89573	3.72111	0.00369482	0.0338856	373.652	86.4985	1113.72	1122.12
pRtrCIAT899c	YP_007337002.1	quinolinate synthetase complex, A subunit	NC_020062.1:703633-704604	340.873	2.83871	7.15381	3.73282e-07	2.16953e-05	54.4393	77.5322	554.238	677.281
pRtrCIAT899c	YP_007337003.1	L-aspartate oxidase	NC_020062.1:704601-706142	141.033	2.06115	4.17319	0.000729994	0.0107691	13.6098	74.3677	243.708	232.447
pRtrCIAT899c	YP_007337004.1	nicotinate-nucleotide diphosphorylase	NC_020062.1:706144-707001	94.2119	2.52586	5.75918	1.33994e-06	6.39986e-05	13.6098	32.1732	172.954	158.111
pRtrCIAT899c	YP_007337027.1	hypothetical protein	NC_020062.1:735483-735668	211.166	2.0209	4.05836	0.00160571	0.01976	112.59	22.1521	446.797	263.125
pRtrCIAT899c	YP_007337031.1	hypothetical protein	NC_020062.1:738764-739624	193.476	2.29797	4.91766	1.68414e-05	0.000520786	66.8119	45.359	353.769	307.962
pRtrCIAT899c	YP_007337032.1	hypothetical protein	NC_020062.1:739726-740070	1837.94	2.20355	4.6061	0.000981175	0.0134577	800.505	186.183	3314.95	3050.13
pRtrCIAT899c	YP_007337037.1	thiamine biosynthesis protein ThiC	NC_020062.1:742783-744609	220.899	2.76094	6.77837	7.39784e-07	3.87904e-05	35.8805	54.3253	301.359	492.032
pRtrCIAT899c	YP_007337038.1	hypothetical protein	NC_020062.1:744676-744828	45.3997	1.73122	3.32009	0.00179182	0.0208786	28.4569	10.0212	74.6846	68.4361
pRtrCIAT899c	YP_007337053.1	isocitrate lyase	NC_020062.1:759021-760310	44.3307	-2.25842	-4.78466	9.23804e-05	0.00209222	106.404	45.8864	14.4128	10.6194
pRtrCIAT899c	YP_007337071.1	major facilitator superfamily (MFS) transporter	NC_020062.1:777950-779260	70.7984	-1.43028	-2.695	0.00352483	0.0327488	116.302	95.4649	41.9282	29.4983
pRtrCIAT899c	YP_007337075.1	putative oligopeptide ABC transporter, permease protein	NC_020062.1:783516-784502	24.8082	-2.60455	-6.08201	0.000299617	0.00533374	16.0843	74.3677	5.24102	3.5398
pRtrCIAT899c	YP_007337076.1	putative oligopeptide ABC transporter, substrate-binding protein	NC_020062.1:784589-786535	67.9959	-1.52021	-2.86833	0.00347979	0.0327488	66.8119	140.296	35.3769	29.4983
pRtrCIAT899c	YP_007337116.1	3,4-dihydroxyphenylacetate 2,3-dioxygenase	NC_020062.1:825517-826497	57.5134	-2.14111	-4.41102	0.000307085	0.0054263	155.894	39.5573	15.7231	18.8789
pRtrCIAT899c	YP_007337117.1	5-carboxymethyl-2-hydroxymuconate semialdehyde dehydrogenase	NC_020062.1:826537-828054	72.6058	-2.30815	-4.95246	2.19119e-05	0.000648485	175.691	73.8402	19.6538	21.2388
pRtrCIAT899c	YP_007337151.1	K+-transporting ATPase, A subunit	NC_020062.1:858138-859841	80.4551	-1.68528	-3.21604	0.00186299	0.0216371	70.5237	182.491	39.3077	29.4983
pRtrCIAT899c	YP_007337157.1	sulfate ABC transporter, susbtrate-binding protein	NC_020062.1:866945-867973	133.381	1.72416	3.30388	0.00251716	0.0266874	39.5922	68.5659	112.682	312.682
pRtrCIAT899c	YP_007337182.1	hypothetical protein	NC_020062.1:889821-890453	29.9034	-1.67847	-3.20087	0.00521837	0.0436649	39.5922	55.3802	10.482	14.1592
pRtrCIAT899c	YP_007337196.1	hypothetical protein	NC_020062.1:903358-903711	613.502	1.75606	3.37775	0.00352679	0.0327488	335.297	145.571	1046.89	926.247
pRtrCIAT899c	YP_007337201.1	putative dipeptidase	NC_020062.1:906756-907793	66.1517	1.35264	2.55379	0.00465862	0.0402745	34.6432	35.3378	106.131	88.4949
pRtrCIAT899c	YP_007337213.1	hypothetical protein	NC_020062.1:921177-921563	43.3112	1.70779	3.26661	0.00286171	0.0291858	7.42354	26.8989	79.9256	58.9966
pRtrCIAT899c	YP_007337220.1	putative luciferase-like monooxygenase	NC_020062.1:928555-929577	188.511	1.55489	2.93811	0.00427118	0.0377716	113.828	60.127	292.187	287.904
pRtrCIAT899c	YP_007337241.1	hypothetical protein	NC_020062.1:954671-955333	112.649	1.84477	3.59196	0.000642	0.00973902	64.3374	23.7344	180.815	181.71
pRtrCIAT899c	YP_007337262.1	heavy metal efflux P-type ATPase	NC_020062.1:975169-977520	583.398	1.80562	3.49579	0.00199048	0.0228078	287.044	161.394	850.356	1034.8
pRtrCIAT899c	YP_007337268.1	hypothetical protein	NC_020062.1:981539-981934	264.623	-2.6688	-6.359	2.76281e-06	0.00012007	622.34	321.732	58.9615	55.4568
pRtrCIAT899c	YP_007337269.1	hypothetical protein	NC_020062.1:982113-982247	252.996	-2.5528	-5.86774	4.32928e-06	0.0001755	553.054	338.61	58.9615	61.3565
pRtrCIAT899c	YP_007337270.1	transcriptional regulator, AraC family	NC_020062.1:982525-983409	344.638	-1.96986	-3.91731	0.00197393	0.0227262	924.231	227.85	129.715	96.7545
pRtrCIAT899c	YP_007337271.1	putative amino acid ABC transporter, substrate-binding protein	NC_020062.1:983614-984699	199.872	-3.28581	-9.75278	1.6199e-07	1.02821e-05	592.646	156.647	30.1359	20.0589
pRtrCIAT899c	YP_007337272.1	putative amino acid ABC transporter, ATP-binding protein	NC_020062.1:984775-985596	76.247	-2.429	-5.38521	4.13457e-05	0.00106659	209.096	58.0173	24.8949	12.9793
pRtrCIAT899c	YP_007337273.1	putative amino acid ABC transporter, permease protein	NC_020062.1:985593-986843	53.6516	-2.67835	-6.40123	3.03106e-06	0.000129397	131.149	60.6545	15.7231	7.07959
pRtrCIAT899c	YP_007337275.1	FGGY-family pentulose kinase	NC_020062.1:987597-989228	56.0056	-1.50935	-2.84682	0.004852	0.0415001	117.539	53.7979	31.4461	21.2388
pRtrCIAT899c	YP_007337303.1	dihydroxyacetone kinase	NC_020062.1:1020916-1021935	55.9386	1.41636	2.66911	0.00349897	0.0327488	30.9314	26.3715	83.8563	82.5953
pRtrCIAT899c	YP_007337319.1	hypothetical protein	NC_020062.1:1037924-1038070	1474.18	2.39535	5.26103	0.000346676	0.00597766	560.478	125.001	2604.79	2606.47
pRtrCIAT899c	YP_007337326.1	transcriptional regulator, XRE family	NC_020062.1:1047296-1047541	158.778	1.85984	3.62966	0.0021966	0.0245498	95.2688	21.6246	275.154	243.066
pRtrCIAT899c	YP_007337330.1	outer membrane protein Omp31	NC_020062.1:1049380-1050072	361.096	-2.66728	-6.35231	2.54701e-05	0.000709008	864.843	435.13	111.372	33.0381
pRtrCIAT899c	YP_007337331.1	hypothetical protein	NC_020062.1:1050125-1051315	741.331	-2.34164	-5.06878	0.000137953	0.00294462	1581.21	998.953	265.982	119.173
pRtrCIAT899c	YP_007337332.1	bifunctional glycosyltransferase	NC_020062.1:1051476-1053794	137.707	-2.19679	-4.58458	2.82349e-05	0.000769519	266.01	199.369	52.4102	33.0381
pRtrCIAT899c	YP_007337333.1	hypothetical protein	NC_020062.1:1053802-1054749	61.4906	-2.44114	-5.4307	8.4273e-06	0.000290864	128.675	85.4437	23.5846	8.25953
pRtrCIAT899c	YP_007337334.1	putative hydantoinase	NC_020062.1:1054746-1055591	45.7994	-1.92899	-3.80789	0.000555623	0.00893442	96.5061	53.7979	22.2743	10.6194
pRtrCIAT899c	YP_007337335.1	CtrB-like MPA2 protein component of capsule polysaccharide exporter	NC_020062.1:1055600-1056817	99.2639	-3.08911	-8.50968	2.94537e-09	4.05956e-07	209.096	154.537	15.7231	17.699
pRtrCIAT899c	YP_007337336.1	CtrC-like capsule polysaccharide ABC exporter, permease protein	NC_020062.1:1056976-1057785	71.9952	-2.28469	-4.87259	6.52481e-06	0.000244983	132.387	112.87	26.2051	16.5191
pRtrCIAT899c	YP_007337337.1	hypothetical protein	NC_020062.1:1057814-1058932	64.7542	-2.1275	-4.3696	2.47593e-05	0.000698473	123.726	92.8277	23.5846	18.8789
pRtrCIAT899c	YP_007337338.1	methyltransferase, FkbM family protein	NC_020062.1:1059004-1060056	259.186	-3.38957	-10.48	4.7054e-09	5.55269e-07	602.544	368.674	41.9282	23.5986
pRtrCIAT899c	YP_007337339.1	glycosyl transferase, group 1	NC_020062.1:1060126-1061493	77.1887	-3.00714	-8.03968	5.32899e-08	4.1463e-06	144.759	137.132	20.9641	5.89966
pRtrCIAT899c	YP_007337340.1	protein involved in capsular polysaccharide export	NC_020062.1:1061490-1063610	118.733	-1.99808	-3.99468	7.21182e-05	0.00170655	225.181	165.086	44.5487	40.1177
pRtrCIAT899c	YP_007337341.1	hypothetical protein	NC_020062.1:1063632-1063892	39.7707	-2.99524	-7.97363	1.15295e-06	5.56184e-05	100.218	46.4139	6.55128	5.89966
pRtrCIAT899c	YP_007337343.1	capsular polysaccharide export inner-membrane protein, BexC/CtrB/KpsE family	NC_020062.1:1064249-1065454	86.669	-2.61785	-6.13835	2.56452e-06	0.000113498	206.622	100.739	27.5154	11.7993
pRtrCIAT899c	YP_007337344.1	ATP-binding protein BexA	NC_020062.1:1065451-1066185	36.0936	-2.67306	-6.37782	6.9942e-06	0.000257558	72.9982	56.435	7.86153	7.07959
pRtrCIAT899c	YP_007337346.1	transcriptional regulator, AraC family protein	NC_020062.1:1068202-1069215	341.958	-2.87759	-7.3492	3.42832e-06	0.000141352	942.79	305.91	70.7538	48.3772
pRtrCIAT899c	YP_007337347.1	polysaccharide export protein	NC_020062.1:1069273-1070445	124.894	-2.65915	-6.31663	1.31242e-05	0.000419278	358.805	89.1357	32.7564	18.8789
pRtrCIAT899c	YP_007337348.1	methyltransferase FkbM family	NC_020062.1:1070515-1071432	120.489	-2.7229	-6.60197	3.18571e-06	0.000133634	324.161	108.651	31.4461	17.699
pRtrCIAT899c	YP_007337349.1	glycosyl transferase, group 1	NC_020062.1:1071476-1072801	121.125	-1.79116	-3.46092	0.00124385	0.0162786	283.332	106.013	43.2384	51.917
pRtrCIAT899c	YP_007337350.1	hypothetical protein	NC_020062.1:1072820-1073869	103.533	-1.79628	-3.47323	0.00112432	0.0150659	243.74	89.1357	45.8589	35.398
pRtrCIAT899c	YP_007337378.1	sigma-fimbriae usher protein	NC_020062.1:1098503-1100863	43.596	-1.68085	-3.20617	0.0016808	0.0203119	55.6766	81.2242	20.9641	16.5191
pRtrCIAT899c	YP_007337379.1	sigma-fimbriae chaperone protein	NC_020062.1:1100886-1101605	50.8874	-1.53946	-2.90685	0.00298174	0.030059	96.5061	59.5996	26.2051	21.2388
pRtrCIAT899c	YP_007337380.1	sigma-fimbriae tip adhesin	NC_020062.1:1101631-1102128	167.918	-2.17033	-4.50128	3.44011e-05	0.000906835	309.314	256.331	57.6512	48.3772
pRtrCIAT899c	YP_007337382.1	hypothetical protein	NC_020062.1:1102589-1103203	78.4697	1.5754	2.98019	0.00176701	0.0207398	47.0158	26.3715	140.197	100.294
pRtrCIAT899c	YP_007337410.1	GGDEF domain-containing protein	NC_020062.1:1134091-1136187	108.466	-1.82425	-3.54124	0.000698422	0.0104309	246.214	103.376	40.6179	43.6575
pRtrCIAT899c	YP_007337433.1	7-cyano-7-deazaguanosine biosynthesis protein QueE	NC_020062.1:1155260-1155988	33.8195	1.90461	3.74408	0.000828749	0.0118499	9.89806	14.2406	61.582	49.5572
pRtrCIAT899c	YP_007337434.1	queuosine biosynthesis protein QueD	NC_020062.1:1155985-1156344	28.419	2.06278	4.1779	0.000862456	0.0121297	4.94903	12.1309	45.8589	50.7371
pRtrCIAT899c	YP_007337435.1	7-cyano-7-deazaguanine synthase	NC_020062.1:1156341-1157051	57.0512	2.42612	5.37446	9.91204e-06	0.000334375	6.18629	22.1521	111.372	88.4949
pRtrCIAT899c	YP_007337446.1	transcriptional regulator, ROK family	NC_020062.1:1169755-1170882	30.7305	-2.03783	-4.10626	0.00108546	0.0146674	35.8805	67.5111	6.55128	12.9793
pRtrCIAT899c	YP_007337452.1	transcriptional regulator, DeoR family	NC_020062.1:1176308-1177084	39.6167	1.57688	2.98324	0.00425645	0.0377447	11.1353	23.7344	56.341	67.2562
pRtrCIAT899c	YP_007337472.1	siderophore biosynthesis non-ribosomal peptide synthase protein	NC_020062.1:1201675-1205688	69.0462	-1.80284	-3.48907	0.00522277	0.0436649	22.2706	203.061	24.8949	25.9585
pRtrCIAT899c	YP_007337484.1	cellulose synthase catalytic subunit (UDP-forming)	NC_020062.1:1218405-1220591	114.338	-1.84164	-3.58416	0.000550189	0.00888664	253.638	115.507	44.5487	43.6575
pRtrCIAT899c	YP_007337485.1	cellulose synthase protein CelB	NC_020062.1:1220591-1223086	89.1356	-1.42949	-2.69352	0.00348854	0.0327488	152.183	114.452	49.7897	40.1177
pRtrCIAT899c	YP_007337487.1	cellulose synthesis protein	NC_020062.1:1224123-1226543	87.693	-1.6502	-3.13877	0.00084057	0.0119614	144.759	128.166	47.1692	30.6782
pRtrCIAT899c	YP_007337519.1	putative amino acid ABC transporter, substrate-binding protein	NC_020062.1:1262586-1264172	91.4002	-1.46422	-2.75915	0.0041241	0.0369789	167.03	109.178	32.7564	56.6368
pRtrCIAT899c	YP_007337536.1	oxidoreductase, 2OG-Fe(II) oxygenase family	NC_020062.1:1282375-1282950	42.1055	1.49636	2.8213	0.00428335	0.0377749	19.7961	20.5698	53.7205	74.3357
pRtrCIAT899c	YP_007337538.1	30S ribosomal protein S21	NC_020062.1:1283203-1283439	21.5525	1.95287	3.87145	0.00357494	0.0328485	3.71177	9.49374	34.0666	38.9378
pRtrCIAT899c	YP_007337566.1	putative amino acid ABC trabsporter, RbsB-like substrate-binding protein	NC_020062.1:1308159-1309091	61.3038	-1.57113	-2.97138	0.00287999	0.0293103	129.912	59.5996	26.2051	29.4983
pRtrCIAT899c	YP_007337634.1	putative polar amino acid ABC transporter, substrate-binding protein	NC_020062.1:1386283-1387125	79.3921	1.87849	3.6769	0.00169186	0.0203529	7.42354	48.5236	103.51	158.111
pRtrCIAT899c	YP_007337690.1	hypothetical protein	NC_020062.1:1451578-1452156	50.2481	-3.26777	-9.63154	1.18283e-08	1.16449e-06	106.404	80.6968	9.17179	4.71973
pRtrCIAT899c	YP_007337692.1	acetaldehyde dehydrogenase	NC_020062.1:1452814-1454322	70.5325	-1.64948	-3.1372	0.00309897	0.03081	53.2021	167.723	34.0666	27.1384
pRtrCIAT899c	YP_007337762.1	exopolysaccharide production repressor protein ExoX	NC_020062.1:1526162-1526452	154.613	-2.34562	-5.08278	8.33257e-05	0.00191411	413.244	123.946	34.0666	47.1973
pRtrCIAT899c	YP_007337820.1	beta-ketoadipyl CoA thiolase	NC_020062.1:1596146-1597351	58.1377	-1.43104	-2.69641	0.00559148	0.0457175	107.641	66.9836	36.6872	21.2388
pRtrCIAT899c	YP_007337830.1	hypothetical protein	NC_020062.1:1608534-1608776	158.952	1.42025	2.67632	0.00528214	0.0438516	82.8962	77.5322	224.054	251.326
pRtrCIAT899c	YP_007337833.1	major facilitator superfamily (MFS) transporter	NC_020062.1:1612693-1614576	129.552	-1.5018	-2.83196	0.00245219	0.0261711	193.012	199.896	61.582	63.7164
pRtrCIAT899c	YP_007337842.1	NIPSNAP domain-containing protein	NC_020062.1:1625740-1626087	150.29	2.0721	4.205	0.000117086	0.00254426	68.0491	33.2281	245.018	254.865
pRtrCIAT899c	YP_007337867.1	alkaline phosphatase protein	NC_020062.1:1651325-1653040	190.582	1.88045	3.6819	0.000406955	0.00688826	68.0491	75.9499	368.182	250.146
pRtrCIAT899c	YP_007337874.1	flagellar hook protein FlgE	NC_020062.1:1657905-1659203	192.32	-2.55263	-5.86702	1.40782e-05	0.000446797	501.089	179.854	45.8589	42.4776
pRtrCIAT899c	YP_007337910.1	putative sugar ABC transporter, substrate-binding protein	NC_020062.1:1694189-1695502	88.4175	-2.45749	-5.49259	2.53079e-06	0.000113042	197.961	109.705	23.5846	22.4187
pRtrCIAT899c	YP_007337915.1	oxidoreductase, Gfo/Idh/MocA family	NC_020062.1:1699348-1700382	26.6242	-2.0831	-4.23717	0.00096048	0.0133142	43.304	46.9413	9.17179	7.07959
pRtrCIAT899c	YP_007337920.1	putative amino acid ABC transporter, substrate-binding protein	NC_020062.1:1702906-1703730	35.0192	-2.15917	-4.46656	0.000198102	0.00396533	65.5746	53.2704	11.7923	9.43946
pRtrCIAT899c	YP_007337931.1	putative sugar ABC transporter, substrate-binding protein	NC_020062.1:1712962-1714245	59.6005	-2.17854	-4.52697	0.000235436	0.00450691	40.8295	161.921	14.4128	21.2388
pRtrCIAT899c	YP_007337935.1	carbohydrate kinase	NC_020062.1:1716910-1718397	42.9815	-2.69266	-6.46506	7.13973e-06	0.000260925	50.7275	103.376	13.1026	4.71973
pRtrCIAT899c	YP_007337936.1	putative sugar ABC transporter, ATP-binding protein	NC_020062.1:1718412-1719575	53.841	-2.19714	-4.58568	2.81109e-05	0.000769519	70.5237	111.288	17.0333	16.5191
pRtrCIAT899c	YP_007337937.1	estradiol 17-beta-dehydrogenase 8	NC_020062.1:1719618-1720397	75.2868	-2.39294	-5.25225	4.80309e-06	0.000191488	167.03	93.3551	18.3436	22.4187
pRtrCIAT899c	YP_007337938.1	transcriptional regulator, DeoR family	NC_020062.1:1720583-1721437	60.7999	-1.81862	-3.52743	0.000242896	0.00461311	98.9806	95.4649	27.5154	21.2388
pRtrCIAT899c	YP_007337939.1	hypothetical protein	NC_020062.1:1721492-1722292	88.9438	-2.03067	-4.08595	4.0983e-05	0.00106291	142.285	150.845	36.6872	25.9585
pRtrCIAT899c	YP_007337950.1	hypothetical protein	NC_020062.1:1731823-1732860	37.7259	-1.71896	-3.292	0.00212071	0.0240148	70.5237	49.5784	13.1026	17.699
pRtrCIAT899c	YP_007337953.1	succinate-semialdehyde dehydrogenase	NC_020062.1:1735824-1737320	106.344	-2.74147	-6.68753	8.08905e-08	5.91236e-06	210.334	168.778	26.2051	20.0589
pRtrCIAT899c	YP_007337954.1	aminotransferase class-III	NC_020062.1:1737352-1738731	200.479	-2.04538	-4.12782	0.000209269	0.00411514	373.652	293.779	47.1692	87.315
pRtrCIAT899c	YP_007337988.1	methyl-accepting chemotaxis protein	NC_020062.1:1772107-1774446	71.3172	-1.93603	-3.82652	0.000102555	0.00230795	96.5061	135.55	24.8949	28.3184
pRtrCIAT899c	YP_007338021.1	putative LysR family transcriptional regulator	NC_020062.1:1810408-1812318	115.857	-2.04677	-4.13179	0.000244749	0.00461989	284.569	101.794	39.3077	37.7578
pRtrCIAT899c	YP_007338076.1	RspD-like type I secretion system ATP binding cassette (ABC) protein	NC_020062.1:1872214-1873962	27.2418	-1.81753	-3.52477	0.00588962	0.0478546	23.5079	65.9288	6.55128	12.9793
pRtrCIAT899c	YP_007338078.1	fructosyl-amino acid oxidase	NC_020062.1:1875594-1876721	115.945	-3.12996	-8.75408	1.95796e-06	8.91057e-05	379.838	53.2704	11.7923	18.8789
pRtrCIAT899c	YP_007338079.1	putative amino acid ABC transporter, permease/ATP-binding protein	NC_020062.1:1876790-1878310	137.525	-3.84297	-14.3499	2.14555e-09	3.23441e-07	435.515	93.3551	11.7923	9.43946
pRtrCIAT899c	YP_007338080.1	putative amino acid ABC transporter, substrate-binding protein	NC_020062.1:1878382-1879209	148.456	-2.5766	-5.96532	0.00307067	0.0306685	558.003	28.4812	2.62051	4.71973
pRtrCIAT899c	YP_007338103.1	NmrA family protein	NC_020062.1:1899455-1900324	49.3561	2.49677	5.64422	4.93256e-05	0.00122653	1.23726	20.0423	98.2692	77.8755
pRtrCIAT899c	YP_007338104.1	hypothetical protein	NC_020062.1:1900549-1900974	541.962	3.79865	13.9158	1.14459e-10	3.94394e-08	63.1001	36.3927	1209.37	858.991
pRtrCIAT899c	YP_007338131.1	ubiquinone/menaquinone biosynthesis methyltransferase UbiE	NC_020062.1:1927286-1927786	35.3577	-2.22345	-4.67008	0.000205528	0.00408011	79.1845	42.1944	11.7923	8.25953
pRtrCIAT899c	YP_007338132.1	ubiquinone/menaquinone biosynthesis methyltransferase UbiE	NC_020062.1:1927783-1928958	71.6532	-1.92317	-3.79256	0.000590032	0.00933217	174.453	60.6545	31.4461	20.0589
pRtrCIAT899c	YP_007338133.1	stage II sporulation E family protein	NC_020062.1:1928955-1931315	128.087	-2.29155	-4.89582	2.27719e-05	0.000669828	296.942	141.879	39.3077	34.218
pRtrCIAT899c	YP_007338142.1	hypothetical protein	NC_020062.1:1938955-1939275	299.41	2.97449	7.85978	1.43513e-07	9.35552e-06	68.0491	37.4475	576.512	515.63
pRtrCIAT899c	YP_007338147.1	putative sugar ABC transporter, permease protein	NC_020062.1:1945012-1946034	84.5603	-1.6064	-3.0449	0.00327546	0.0317053	137.336	126.056	17.0333	57.8167
pRtrCIAT899c	YP_007338151.1	putative sugar ABC transporter, substrate-binding protein	NC_020062.1:1951793-1953091	210.424	-2.76901	-6.81639	6.70561e-05	0.00162552	689.152	83.334	19.6538	49.5572
pRtrCIAT899c	YP_007338152.1	putative sugar ABC transporter, permease protein	NC_020062.1:1953159-1954088	46.3619	-2.82249	-7.07384	8.09353e-06	0.000282922	136.098	33.2281	7.86153	8.25953
pRtrCIAT899c	YP_007338153.1	putative sugar ABC transporter, permease protein	NC_020062.1:1954085-1954927	31.9596	-1.79967	-3.4814	0.00350554	0.0327488	72.9982	31.1184	13.1026	10.6194
pRtrCIAT899c	YP_007338155.1	AP endonuclease, family 2	NC_020062.1:1956246-1957100	55.5498	-1.87285	-3.66255	0.00055081	0.00888664	110.116	70.1482	30.1359	11.7993
pRtrCIAT899c	YP_007338156.1	putative sugar ABC transporter, ATP-binding protein	NC_020062.1:1957121-1958182	76.5208	-2.01243	-4.0346	0.000628977	0.00963234	205.385	50.1059	22.2743	28.3184
pRtrCIAT899c	YP_007338180.1	amino acid permease-associated region	NC_020062.1:1985144-1986928	52.801	-1.46135	-2.75366	0.00416547	0.0372805	61.8629	97.0472	27.5154	24.7786
pRtrCIAT899c	YP_007338200.1	sarcosine oxidase subunit alpha (sarcosine oxidase subunit A)	NC_020062.1:2005841-2008774	42.2702	-2.16746	-4.49232	0.000508933	0.00832235	27.2197	117.089	11.7923	12.9793
pRtrCIAT899c	YP_007338247.1	putative porin	NC_020062.1:2059755-2060846	1129.36	1.89543	3.72034	0.00131678	0.0170299	465.209	349.159	2116.06	1587.01
pRtrCIAT899c	YP_007338249.1	multicopper oxidase family protein	NC_020062.1:2062617-2064092	122.973	1.84734	3.59835	0.000346962	0.00597766	37.1177	58.0173	157.231	239.526

## Sheet: Down-regulated
Replicon	ID	description	locus	baseMean	log2FoldChange	FoldChange	pvalue	padj	CIAT-control-1	CIAT-control-2	nodD2_Mani_1	nodD2_Mani_2
Chromosome	YP_007331981.1	hypothetical protein	NC_020059.1:1258-1881	32.4292	1.84013	3.58041	0.00142439	0.0179876	14.8471	10.0212	57.6512	47.1973
Chromosome	YP_007332000.1	transcriptional regulator, HxlR family	NC_020059.1:18740-19171	45.7232	1.59377	3.01837	0.00310209	0.03081	27.2197	14.768	52.4102	88.4949
Chromosome	YP_007332003.1	N-(5'phosphoribosyl)anthranilate isomerase	NC_020059.1:21260-21934	87.6359	1.41205	2.66114	0.00526954	0.043828	59.3883	30.591	116.613	143.952
Chromosome	YP_007332009.1	double-strand break repair helicase AddA	NC_020059.1:27048-30614	86.4655	-1.55602	-2.94042	0.00295294	0.0298637	82.8962	182.491	37.9974	42.4776
Chromosome	YP_007332010.1	double-strand break repair protein AddB	NC_020059.1:30607-33810	69.4103	-1.45355	-2.73881	0.00384372	0.0349851	86.608	121.836	43.2384	25.9585
Chromosome	YP_007332036.1	ErfK/YbiS/YcfS/YnhG family protein	NC_020059.1:62291-62947	173.909	1.53091	2.88967	0.00621323	0.0498712	113.828	47.9961	289.566	244.246
Chromosome	YP_007332058.1	putative carbohydrate ABC transporter, substrate-binding protein	NC_020059.1:92526-93800	64.8836	-1.44923	-2.73062	0.00336251	0.032248	81.659	112.87	36.6872	28.3184
Chromosome	YP_007332067.1	hypothetical protein	NC_020059.1:102614-104305	42.8257	-1.62895	-3.09287	0.00423581	0.0376309	38.355	95.4649	20.9641	16.5191
Chromosome	YP_007332071.1	hypothetical protein	NC_020059.1:107427-107807	355.178	1.92784	3.80484	0.00234634	0.0254353	195.487	46.9413	564.72	613.565
Chromosome	YP_007332074.1	hypothetical protein	NC_020059.1:109360-110169	106.332	2.1199	4.34664	3.27789e-05	0.000878475	44.5413	26.3715	146.749	207.668
Chromosome	YP_007332084.1	polyribonucleotide nucleotidyltransferase	NC_020059.1:118317-120515	344.714	1.84949	3.60373	0.00277443	0.028537	55.6766	193.567	621.061	508.551
Chromosome	YP_007332085.1	30S ribosomal protein S15	NC_020059.1:120781-121050	1189.83	2.47852	5.57327	2.45991e-05	0.000698035	331.585	246.837	2186.82	1994.09
Chromosome	YP_007332091.1	hypothetical protein	NC_020059.1:127086-127778	96.667	1.42191	2.6794	0.00544936	0.0450132	66.8119	31.6458	145.438	142.772
Chromosome	YP_007332105.1	hypothetical protein	NC_020059.1:139510-139737	128.986	-1.85758	-3.62399	0.00292269	0.0296822	358.805	64.8739	49.7897	42.4776
Chromosome	YP_007332106.1	glyoxalase/bleomycin resistance protein/dioxygenase	NC_020059.1:139959-140327	50.2191	-2.11582	-4.33438	0.000274866	0.00506088	128.675	41.1396	15.7231	15.3391
Chromosome	YP_007332108.1	prephenate dehydratase	NC_020059.1:141028-141882	64.1337	1.41508	2.66674	0.00318742	0.0312303	33.4059	32.1732	104.82	86.1351
Chromosome	YP_007332115.1	aspartyl-tRNA synthetase	NC_020059.1:147847-148386	55.4588	-1.65162	-3.14186	0.00468719	0.0404491	137.336	37.975	28.8256	17.699
Chromosome	YP_007332133.1	signal transduction histidine kinase protein	NC_020059.1:169255-170607	126.853	-1.69965	-3.24822	0.00609587	0.0491747	341.483	64.8739	43.2384	57.8167
Chromosome	YP_007332134.1	hypothetical protein	NC_020059.1:170672-170878	199.347	-1.73561	-3.33021	0.00106241	0.0144775	361.279	271.099	81.2358	83.7752
Chromosome	YP_007332145.1	hypothetical protein	NC_020059.1:189313-189621	480.361	1.99654	3.99043	0.00124515	0.0162786	231.367	85.4437	1007.59	597.046
Chromosome	YP_007332155.1	major facilitator superfamily (MFS) transporter	NC_020059.1:197940-199277	609.91	-2.06462	-4.18323	0.0022949	0.0251187	1776.7	305.382	154.61	202.948
Chromosome	YP_007332162.1	diguanylate cyclase/phosphodiesterase	NC_020059.1:207399-209741	135.151	-1.89844	-3.72809	0.000499278	0.00822019	301.891	138.714	56.341	43.6575
Chromosome	YP_007332230.1	Flp/Fap type IV pilin	NC_020059.1:277118-277309	48.801	-2.37871	-5.2007	0.000141131	0.00298604	137.336	33.7555	17.0333	7.07959
Chromosome	YP_007332236.1	pilus assembly protein CpaF	NC_020059.1:282629-284110	26.201	-1.95148	-3.8677	0.00319481	0.0312303	30.9314	56.9625	3.93077	12.9793
Chromosome	YP_007332247.1	ABC transporter, permease protein	NC_020059.1:293970-294836	26.8774	-1.82738	-3.54892	0.00503057	0.0425745	55.6766	32.7007	14.4128	4.71973
Chromosome	YP_007332258.1	endo-1,4-beta-glucanase	NC_020059.1:308038-309486	47.985	-1.85018	-3.60545	0.000332648	0.00577228	75.4727	79.1145	19.6538	17.699
Chromosome	YP_007332283.1	GTP-binding protein LepA	NC_020059.1:331430-333262	131.695	1.62548	3.08545	0.00101384	0.0138548	60.6256	58.0173	200.469	207.668
Chromosome	YP_007332290.1	putative rubrerythrin	NC_020059.1:338183-339166	509.097	2.37066	5.17176	8.0509e-05	0.00187621	186.826	77.0048	821.53	951.026
Chromosome	YP_007332291.1	hypothetical protein	NC_020059.1:339398-339586	197.786	2.47611	5.56396	7.31309e-06	0.000263271	66.8119	33.7555	347.218	343.36
Chromosome	YP_007332295.1	hypothetical protein	NC_020059.1:342200-342319	49.1884	3.18464	9.09226	9.30183e-09	9.54724e-07	11.1353	4.74687	86.4769	94.3946
Chromosome	YP_007332296.1	50S ribosomal protein L35	NC_020059.1:342487-342690	242.816	3.70061	13.0015	7.1201e-11	2.86228e-08	33.4059	16.8778	480.864	440.115
Chromosome	YP_007332297.1	50S ribosomal protein L20	NC_020059.1:342728-343132	200.329	3.11436	8.65994	2.84785e-07	1.69605e-05	48.253	12.6583	338.046	402.357
Chromosome	YP_007332305.1	putative transcriptional regulator, LysR family	NC_020059.1:356697-357590	39.0056	-1.75082	-3.36551	0.00211669	0.0240148	82.8962	42.1944	14.4128	16.5191
Chromosome	YP_007332312.1	hypothetical protein	NC_020059.1:362607-364460	32.9547	-1.8959	-3.72153	0.00409818	0.0368446	18.5589	90.718	13.1026	9.43946
Chromosome	YP_007332326.1	transcriptional regulator, LysR family	NC_020059.1:374816-375697	29.7137	-1.90517	-3.74554	0.00168423	0.0203119	49.4903	48.5236	7.86153	12.9793
Chromosome	YP_007332338.1	thioesterase superfamily protein	NC_020059.1:386727-387242	30.3547	1.67341	3.18968	0.00525194	0.0437571	7.42354	16.8778	51.1	46.0174
Chromosome	YP_007332345.1	tRNA and rRNA cytosine-C5-methylase	NC_020059.1:394697-395986	97.883	2.06063	4.17167	4.19031e-05	0.00107463	23.5079	42.7218	162.472	162.831
Chromosome	YP_007332346.1	rare lipoprotein A domain-containing protein	NC_020059.1:396193-396561	194.679	3.25348	9.53663	7.44891e-08	5.61462e-06	9.89806	41.1396	352.459	375.219
Chromosome	YP_007332351.1	hypothetical protein	NC_020059.1:400711-400875	51.2679	1.87877	3.67761	0.000418489	0.00705871	28.4569	11.6035	81.2358	83.7752
Chromosome	YP_007332373.1	peptide chain release factor 3	NC_020059.1:418287-419870	108.236	2.00152	4.00421	0.000332433	0.00577228	16.0843	56.9625	189.987	169.91
Chromosome	YP_007332405.1	30S ribosomal protein S20	NC_020059.1:450709-450984	252.92	3.66502	12.6847	2.87143e-11	1.57631e-08	30.9314	23.7344	511	446.014
Chromosome	YP_007332430.1	two component sensor kinase/response regulator hybrid	NC_020059.1:472421-474709	43.8178	-1.58595	-3.00206	0.00500495	0.0425033	51.9648	83.8614	28.8256	10.6194
Chromosome	YP_007332439.1	tryptophanyl-tRNA synthetase	NC_020059.1:488161-489225	93.2368	2.02774	4.07765	3.06181e-05	0.000829784	30.9314	34.8104	170.333	136.872
Chromosome	YP_007332457.1	methyl-accepting chemotaxis protein	NC_020059.1:503954-506332	71.5117	-1.74182	-3.34457	0.000579884	0.00923221	142.285	84.3888	27.5154	31.8582
Chromosome	YP_007332471.1	PEP phosphonomutase	NC_020059.1:517702-518472	186.895	-1.90444	-3.74363	0.00173517	0.0206776	486.242	129.748	65.5128	66.0762
Chromosome	YP_007332476.1	ribosome biogenesis GTP-binding protein YsxC	NC_020059.1:521599-522258	90.0521	1.94723	3.85634	6.80833e-05	0.001634	39.5922	27.9538	154.61	138.052
Chromosome	YP_007332483.1	ribonuclease P protein component	NC_020059.1:527507-527908	721.582	3.33437	10.0866	1.43492e-08	1.35726e-06	118.777	69.6208	1405.9	1292.03
Chromosome	YP_007332484.1	methyl-accepting chemotaxis protein	NC_020059.1:528485-530491	65.0455	-1.51572	-2.85941	0.00316336	0.0310795	68.0491	129.748	34.0666	28.3184
Chromosome	YP_007332486.1	hypothetical protein	NC_020059.1:532895-533740	74.8274	-1.70161	-3.25264	0.00115846	0.0154757	160.843	75.4225	28.8256	34.218
Chromosome	YP_007332500.1	fructose ABC transporter, substrate-binding protein FrcB	NC_020059.1:547253-548278	404.728	1.71059	3.27294	0.00333585	0.03212	225.181	106.013	632.853	654.863
Chromosome	YP_007332509.1	putative fructokinase	NC_020059.1:555817-556743	112.055	1.72442	3.30447	0.000805488	0.0116228	63.1001	32.1732	191.297	161.651
Chromosome	YP_007332511.1	long-chain-fatty-acid--CoA ligase (Acyl-CoA synthetase)	NC_020059.1:558821-560518	219.395	-2.42872	-5.38417	1.07738e-05	0.000356462	283.332	479.961	57.6512	56.6368
Chromosome	YP_007332526.1	2-nitropropane dioxygenase	NC_020059.1:571476-572444	80.1935	-2.33382	-5.04139	0.000107203	0.00238316	50.7275	227.322	26.2051	16.5191
Chromosome	YP_007332530.1	phosphate ABC transporter, substrate-binding protein PstS	NC_020059.1:576794-577828	117.072	2.14156	4.41239	4.21032e-05	0.00107463	24.7451	49.5784	224.054	169.91
Chromosome	YP_007332534.1	phosphate transport system regulatory protein PhoU	NC_020059.1:581586-582299	77.0736	1.59476	3.02043	0.00121637	0.0160904	35.8805	34.8104	146.749	90.8548
Chromosome	YP_007332569.1	peptidoglycan-binding domain-containing protein	NC_020059.1:614159-617845	143.873	-1.95156	-3.86792	0.000151365	0.00317471	223.944	246.31	61.582	43.6575
Chromosome	YP_007332570.1	acyl-CoA dehydrogenase protein	NC_020059.1:618328-620124	758.263	-2.13348	-4.38775	0.00020824	0.00411514	1127.14	1433.56	241.087	231.267
Chromosome	YP_007332571.1	3-ketoacyl-CoA thiolase	NC_020059.1:620160-621368	500.313	-1.63602	-3.10807	0.0045961	0.0399488	571.613	1000.01	214.882	214.748
Chromosome	YP_007332594.1	methyl-accepting chemotaxis protein	NC_020059.1:648659-650374	41.6861	-3.11299	-8.65175	1.76792e-07	1.10759e-05	61.8629	92.3003	7.86153	4.71973
Chromosome	YP_007332597.1	chemotaxis protein CheA	NC_020059.1:651112-653397	55.6978	-2.14977	-4.43758	2.30216e-05	0.000673067	97.7433	89.1357	17.0333	18.8789
Chromosome	YP_007332604.1	flagellar M-ring protein FliF	NC_020059.1:657348-659024	84.4318	-2.08933	-4.25549	6.2656e-05	0.00152653	186.826	94.9374	28.8256	27.1384
Chromosome	YP_007332608.1	flagellar biosynthetic protein FlhB	NC_020059.1:661535-662611	60.36	-1.49639	-2.82136	0.00266344	0.0276311	108.879	74.3677	27.5154	30.6782
Chromosome	YP_007332612.1	chemotaxis protein MotA (motility protein A)	NC_020059.1:665352-666224	56.7564	-1.66949	-3.18103	0.00124519	0.0162786	100.218	77.5322	32.7564	16.5191
Chromosome	YP_007332613.1	flagellar basal-body rod protein FlgF	NC_020059.1:666448-667182	59.9278	-3.59084	-12.049	1.11096e-09	1.88287e-07	153.42	73.8402	6.55128	5.89966
Chromosome	YP_007332614.1	flagellar protein export ATPase FliI	NC_020059.1:667195-668580	33.6908	-2.10142	-4.2913	0.000317355	0.0055873	58.1511	55.3802	11.7923	9.43946
Chromosome	YP_007332616.1	flagellar basal body rod protein FlgB	NC_020059.1:669166-669723	39.8186	-2.69587	-6.47946	2.09787e-05	0.0006247	98.9806	44.8316	13.1026	2.35986
Chromosome	YP_007332617.1	flagellar basal-body rod protein FlgC	NC_020059.1:669740-670156	32.1511	-2.9684	-7.82669	1.53255e-05	0.000480065	92.7943	26.8989	6.55128	2.35986
Chromosome	YP_007332619.1	flagellar basal-body rod protein FlgG	NC_020059.1:670601-671389	67.4361	-1.8896	-3.70532	0.00170594	0.0204379	180.64	41.1396	31.4461	16.5191
Chromosome	YP_007332626.1	TPR repeat-containing protein	NC_020059.1:675600-677543	94.5626	-1.67959	-3.20338	0.000613079	0.00947915	159.606	136.077	47.1692	35.398
Chromosome	YP_007332627.1	putative flagellin protein	NC_020059.1:677876-678787	232.2	-3.40913	-10.6231	6.68134e-08	5.116e-06	695.339	180.909	30.1359	22.4187
Chromosome	YP_007332628.1	putative flagellin protein	NC_020059.1:679044-679955	318.063	-2.90735	-7.50241	2.39724e-05	0.000688351	1043.01	133.967	56.341	38.9378
Chromosome	YP_007332634.1	chemotaxis motility protein MotB	NC_020059.1:686274-687701	71.486	-2.47319	-5.5527	1.98698e-05	0.000599073	194.249	56.9625	17.0333	17.699
Chromosome	YP_007332636.1	chemotaxis motility protein MotD	NC_020059.1:689011-690615	64.3544	-2.78806	-6.90699	2.07342e-07	1.25027e-05	143.522	87.5534	15.7231	10.6194
Chromosome	YP_007332639.1	flagellar hook-associated protein FlgK	NC_020059.1:692611-694101	75.7398	-2.81723	-7.04807	1.68436e-06	7.73844e-05	212.808	61.7093	13.1026	15.3391
Chromosome	YP_007332640.1	flagellar hook-associated protein FlgL	NC_020059.1:694105-695154	74.9834	-2.44034	-5.4277	4.61538e-05	0.00115961	207.859	55.3802	24.8949	11.7993
Chromosome	YP_007332645.1	flagellar biosynthesis protein FlhA	NC_020059.1:696927-699014	54.5974	-1.44553	-2.72364	0.00342933	0.0325012	76.7099	87.026	27.5154	27.1384
Chromosome	YP_007332648.1	hypothetical protein	NC_020059.1:700383-700979	50.3185	-1.8272	-3.54847	0.000654789	0.00990189	97.7433	64.3465	26.2051	12.9793
Chromosome	YP_007332651.1	N-acetyl mannosamine transferase protein	NC_020059.1:702063-702968	30.0199	-2.3248	-5.00995	0.000259148	0.0048082	59.3883	45.359	11.7923	3.5398
Chromosome	YP_007332653.1	bifunctional protein FolD	NC_020059.1:705202-706101	139.348	2.37507	5.1876	3.41354e-06	0.000141352	33.4059	43.7767	260.741	219.467
Chromosome	YP_007332654.1	transcriptional regulator protein, LacI family	NC_020059.1:706098-707126	105.505	1.35437	2.55685	0.00589255	0.0478546	44.5413	65.9288	142.818	168.73
Chromosome	YP_007332655.1	alpha-glucoside ABC transporter, substrate-binding protein	NC_020059.1:707437-708798	548.786	2.43957	5.4248	0.000176015	0.00358269	45.7785	206.753	1012.83	929.787
Chromosome	YP_007332665.1	glucose-6-phosphate dehydrogenase	NC_020059.1:718954-720429	316.251	1.609	3.0504	0.0058133	0.0473706	194.249	81.7517	512.31	476.693
Chromosome	YP_007332685.1	putative phasin	NC_020059.1:748426-748872	2796.68	3.60854	12.1978	2.37659e-08	2.08449e-06	400.871	127.111	5508.31	5150.41
Chromosome	YP_007332708.1	inosine-5'-monophosphate dehydrogenase	NC_020059.1:770804-772288	421.543	2.85492	7.23465	4.26907e-07	2.45167e-05	96.5061	64.8739	786.153	738.638
Chromosome	YP_007332709.1	hypothetical protein	NC_020059.1:772414-772986	37.576	1.77364	3.41915	0.00116132	0.0154757	17.3216	13.1858	53.7205	66.0762
Chromosome	YP_007332750.1	chaperonin GroEL	NC_020059.1:811385-813025	6251.55	2.78477	6.89125	2.98391e-06	0.000128521	1498.32	918.256	12845.7	9743.88
Chromosome	YP_007332751.1	chaperonin GroES	NC_020059.1:813099-813395	2012.9	2.71889	6.58364	7.75236e-06	0.000272974	513.462	290.614	3966.14	3281.39
Chromosome	YP_007332753.1	HAD-superfamily subfamily IIA hydrolase	NC_020059.1:813821-814669	78.6873	1.61552	3.06422	0.0013111	0.017002	23.5079	46.4139	124.474	120.353
Chromosome	YP_007332754.1	riboflavin biosynthesis protein RibF	NC_020059.1:814685-815668	62.5164	1.47362	2.77717	0.00234221	0.0254353	35.8805	26.3715	96.9589	90.8548
Chromosome	YP_007332759.1	isoleucyl-tRNA synthetase	NC_020059.1:820057-822939	220.71	1.72619	3.30853	0.00210745	0.0239772	56.9138	122.891	341.977	361.059
Chromosome	YP_007332761.1	tRNA-specific adenosine deaminase	NC_020059.1:823737-824195	43.568	1.67726	3.1982	0.00128254	0.0167216	22.2706	15.8229	64.2025	71.9759
Chromosome	YP_007332774.1	two component sensor kinase	NC_020059.1:838211-839944	44.3322	-2.41475	-5.33226	5.48594e-05	0.00135714	38.355	116.562	11.7923	10.6194
Chromosome	YP_007332788.1	ATP synthase protein, subunit I	NC_020059.1:855386-855730	145.805	1.87799	3.67562	0.000209852	0.00411514	60.6256	51.6882	250.259	220.647
Chromosome	YP_007332789.1	ATP synthase F0, A subunit	NC_020059.1:855809-856561	119.946	1.55191	2.93204	0.00164069	0.0199362	63.1001	50.1059	197.849	168.73
Chromosome	YP_007332790.1	hypothetical protein	NC_020059.1:856628-856855	106.687	2.14441	4.42112	2.06148e-05	0.000617677	44.5413	25.8441	178.195	178.17
Chromosome	YP_007332791.1	ATP synthase B' chain (Subunit II)	NC_020059.1:856934-857527	116.376	2.0274	4.0767	4.45952e-05	0.00112632	48.253	34.283	196.538	186.429
Chromosome	YP_007332792.1	ATP synthase B chain (Subunit I)	NC_020059.1:857531-858022	79.9415	1.76428	3.39703	0.000234595	0.00450691	34.6432	32.1732	134.956	117.993
Chromosome	YP_007332815.1	phosphoribosylamine--glycine ligase	NC_020059.1:880466-881734	113.109	2.11875	4.34318	3.80687e-05	0.000998063	24.7451	48.5236	193.918	185.249
Chromosome	YP_007332823.1	cell division protein	NC_020059.1:892024-894981	115.693	-1.54963	-2.92743	0.00248962	0.0264535	157.132	197.259	69.4435	38.9378
Chromosome	YP_007332830.1	glycoside hydrolase family 25	NC_020059.1:902110-903081	106.315	-1.93778	-3.83115	0.00223662	0.0246899	308.077	45.8864	40.6179	30.6782
Chromosome	YP_007332833.1	acyl-CoA dehydrogenase protein	NC_020059.1:905296-907107	269.376	-1.82024	-3.5314	0.00272288	0.0280791	206.622	669.309	104.82	96.7545
Chromosome	YP_007332852.1	riboflavin biosynthesis protein ribBA	NC_020059.1:924620-925723	107.871	1.43392	2.7018	0.00314818	0.0310795	61.8629	47.4687	166.402	155.751
Chromosome	YP_007332857.1	oxidoreductase, short chain dehydrogenase/reductase family	NC_020059.1:929735-930553	141	2.15907	4.46628	1.92056e-05	0.000582692	42.0667	48.5236	227.984	245.426
Chromosome	YP_007332861.1	polysaccharide deacetylase	NC_020059.1:933299-934357	64.5374	-1.5899	-3.01028	0.0033973	0.0323397	143.522	56.9625	34.0666	23.5986
Chromosome	YP_007332865.1	invasion associated locus B (IalB) family protein	NC_020059.1:937804-938508	123.497	1.58243	2.99475	0.00174268	0.0207061	70.5237	43.7767	199.159	180.53
Chromosome	YP_007332870.1	cytochrome c oxidase assembly protein CtaG	NC_020059.1:942579-943139	68.4564	-1.4843	-2.79781	0.00427514	0.0377716	141.047	66.9836	32.7564	33.0381
Chromosome	YP_007332877.1	4-hydroxy-3-methylbut-2-enyl diphosphate reductase	NC_020059.1:947704-948711	119.598	1.44287	2.71861	0.00512736	0.0432419	79.1845	40.6121	176.884	181.71
Chromosome	YP_007332885.1	stress responsive alpha-beta barrel domain-containing protein	NC_020059.1:954321-954629	33.9028	1.99067	3.97421	0.000507205	0.0083223	14.8471	8.96631	56.341	55.4568
Chromosome	YP_007332902.1	HAD-superfamily hydrolase	NC_020059.1:970489-971181	124.977	2.92858	7.61361	1.08465e-08	1.09007e-06	19.7961	27.4264	245.018	207.668
Chromosome	YP_007332906.1	arsenical resistance operon repressor	NC_020059.1:973354-974079	53.724	-1.73363	-3.32564	0.00382231	0.034856	141.047	31.6458	20.9641	21.2388
Chromosome	YP_007332911.1	HAD-superfamily hydrolase, subfamily IA, variant 3	NC_020059.1:976658-977272	37.3447	1.50411	2.83649	0.00564295	0.0460602	19.7961	15.8229	64.2025	49.5572
Chromosome	YP_007332962.1	isovaleryl-CoA dehydrogenase 2	NC_020059.1:1030880-1032043	180.29	-3.05673	-8.32086	2.92151e-08	2.42989e-06	387.262	273.736	23.5846	36.5779
Chromosome	YP_007332963.1	methylcrotonoyl-CoA carboxylase beta chain	NC_020059.1:1032070-1033686	190.121	-3.40856	-10.6189	2.47525e-09	3.61837e-07	428.091	284.812	15.7231	31.8582
Chromosome	YP_007332964.1	endoribonuclease L-PSP	NC_020059.1:1033697-1034080	92.9662	-3.82391	-14.1616	6.61768e-11	2.86228e-08	238.791	116.562	11.7923	4.71973
Chromosome	YP_007332965.1	methylcrotonoyl-CoA carboxylase subunit alpha	NC_020059.1:1034090-1036078	190.68	-3.53479	-11.5898	3.53661e-09	4.73905e-07	504.801	216.246	27.5154	14.1592
Chromosome	YP_007332966.1	hydroxymethylglutaryl-CoA lyase	NC_020059.1:1036075-1036944	44.0294	-3.83743	-14.295	5.30902e-09	6.09778e-07	122.488	47.4687	2.62051	3.5398
Chromosome	YP_007332967.1	enoyl-CoA hydratase	NC_020059.1:1036941-1037729	59.0955	-3.15998	-8.93815	3.10714e-08	2.49814e-06	137.336	81.2242	13.1026	4.71973
Chromosome	YP_007332968.1	parallel beta-helix repeat protein	NC_020059.1:1037779-1039149	37.5845	-1.90692	-3.75008	0.000901715	0.0126083	43.304	79.642	14.4128	12.9793
Chromosome	YP_007332972.1	methylmalonyl-CoA mutase	NC_020059.1:1043180-1045312	63.7743	-1.50252	-2.83336	0.00263484	0.0275611	95.2688	98.102	39.3077	22.4187
Chromosome	YP_007332974.1	ErfK/YbiS/YcfS/YnhG family protein	NC_020059.1:1046947-1047891	29.0127	-2.68524	-6.43186	2.55737e-05	0.000709008	56.9138	47.9961	5.24102	5.89966
Chromosome	YP_007332987.1	putative aminotransferase	NC_020059.1:1059362-1060249	192.3	1.715	3.28296	0.00147804	0.0185678	98.9806	62.2368	347.218	260.765
Chromosome	YP_007333012.1	hypothetical protein	NC_020059.1:1081303-1081692	95.2319	2.03468	4.09732	0.000170958	0.00349449	49.4903	16.8778	149.369	165.191
Chromosome	YP_007333015.1	polysaccharide deacetylase	NC_020059.1:1083279-1084058	70.8441	1.97019	3.9182	7.65248e-05	0.00180076	18.5589	32.1732	108.751	123.893
Chromosome	YP_007333033.1	hypothetical protein	NC_020059.1:1099591-1100610	58.0794	-1.58463	-2.9993	0.0021598	0.0244002	107.641	71.7305	34.0666	18.8789
Chromosome	YP_007333057.1	hypothetical protein	NC_020059.1:1128467-1128622	21.1655	3.35956	10.2642	2.24441e-06	0.000101187	2.47451	1.58229	39.3077	41.2976
Chromosome	YP_007333058.1	hypothetical protein	NC_020059.1:1128683-1128811	363.508	5.79901	55.6769	1.71551e-21	8.27561e-18	8.6608	4.21944	775.671	665.482
Chromosome	YP_007333060.1	molecular chaperone, Hsp70 family	NC_020059.1:1129957-1131246	82.0312	1.86322	3.63818	0.0022318	0.0246899	6.18629	51.6882	142.818	127.433
Chromosome	YP_007333068.1	magnesium transporter	NC_020059.1:1141202-1142575	328.239	2.21901	4.65573	0.000186379	0.00376189	138.573	52.2156	569.961	552.208
Chromosome	YP_007333099.1	putative oxoreductase	NC_020059.1:1172404-1173522	32.6125	-1.748	-3.35893	0.00346487	0.0327488	37.1177	67.5111	10.482	15.3391
Chromosome	YP_007333105.1	putative porin	NC_020059.1:1179309-1180376	276.266	2.76699	6.80684	6.6112e-07	3.5436e-05	60.6256	52.743	610.579	381.118
Chromosome	YP_007333111.1	DNA-directed RNA polymerase subunit omega	NC_020059.1:1186408-1186806	289.649	1.82423	3.54117	0.00244997	0.0261711	164.555	53.2704	490.036	450.734
Chromosome	YP_007333113.1	hypothetical protein	NC_020059.1:1189319-1189468	538.151	4.07254	16.8251	9.11463e-11	3.38223e-08	56.9138	16.8778	1041.65	1037.16
Chromosome	YP_007333114.1	hypothetical protein	NC_020059.1:1189690-1190277	173.469	2.01468	4.04091	0.00027698	0.00508042	82.8962	36.9201	290.877	283.184
Chromosome	YP_007333122.1	bacterioferritin comigratory protein	NC_020059.1:1195703-1196383	88.0958	-2.02263	-4.06324	0.000948295	0.0131832	248.689	46.9413	24.8949	31.8582
Chromosome	YP_007333123.1	adenylyl cyclase class-3/4/guanylyl cyclase	NC_020059.1:1196455-1199700	139.612	-1.56326	-2.9552	0.00279653	0.0286422	268.485	161.394	70.7538	57.8167
Chromosome	YP_007333140.1	phosphatidylserine decarboxylase	NC_020059.1:1212604-1213302	93.8636	1.58127	2.99233	0.00162501	0.0198961	56.9138	30.591	142.818	145.132
Chromosome	YP_007333152.1	cysteinyl-tRNA synthetase	NC_020059.1:1225068-1226459	74.5272	2.05257	4.14845	3.3772e-05	0.000900089	19.7961	31.1184	112.682	134.512
Chromosome	YP_007333170.1	50S ribosomal protein L9	NC_020059.1:1243336-1243914	65.6721	2.12418	4.35955	6.22188e-05	0.00152357	11.1353	30.0635	127.095	94.3946
Chromosome	YP_007333172.1	30S ribosomal protein S18	NC_020059.1:1245080-1245328	59.2227	2.64452	6.25286	6.02501e-07	3.3028e-05	7.42354	18.4601	116.613	94.3946
Chromosome	YP_007333173.1	30S ribosomal protein S6	NC_020059.1:1245341-1245787	212.852	3.32985	10.0551	1.09119e-09	1.88287e-07	23.5079	34.8104	369.492	423.596
Chromosome	YP_007333176.1	oxidoreductase protein	NC_020059.1:1248321-1249364	134.756	1.74851	3.36011	0.000861044	0.0121297	72.9982	39.0298	235.846	191.149
Chromosome	YP_007333177.1	malonyl CoA-acyl carrier protein transacylase	NC_020059.1:1249559-1250503	137.718	2.69706	6.48481	1.08121e-07	7.4511e-06	29.6942	32.1732	242.397	246.606
Chromosome	YP_007333178.1	3-oxoacyl-[acyl-carrier-protein] reductase	NC_020059.1:1250529-1251266	169.862	2.30174	4.93053	9.08414e-06	0.000310794	53.2021	45.8864	283.015	297.343
Chromosome	YP_007333179.1	acyl carrier protein AcpP	NC_020059.1:1251553-1251789	451.163	1.98513	3.959	0.00178465	0.0208786	235.079	60.127	797.946	711.499
Chromosome	YP_007333180.1	3-oxoacyl-[acyl-carrier-protein] synthase 2	NC_020059.1:1251904-1253166	133.141	1.83311	3.56305	0.000299636	0.00533374	63.1001	42.7218	221.433	205.308
Chromosome	YP_007333204.1	nucleoside diphosphate kinase	NC_020059.1:1279597-1280019	234.174	3.34066	10.1307	1.04024e-09	1.88287e-07	38.355	26.3715	438.936	433.035
Chromosome	YP_007333213.1	outer membrane protein	NC_020059.1:1287224-1287856	2250.63	2.03929	4.11043	0.00106587	0.0144838	982.382	449.371	4309.43	3261.33
Chromosome	YP_007333225.1	hypothetical protein	NC_020059.1:1301359-1302720	30.1174	-1.80262	-3.48854	0.0047571	0.040906	24.7451	73.3128	11.7923	10.6194
Chromosome	YP_007333230.1	aspartyl-tRNA synthetase	NC_020059.1:1308147-1309937	270.426	2.76639	6.80405	7.52908e-07	3.90541e-05	39.5922	70.1482	507.069	464.893
Chromosome	YP_007333244.1	putative peptidoglycan-binding protein	NC_020059.1:1322796-1324109	676.74	1.87192	3.66019	0.00221499	0.0246247	350.144	137.659	1159.58	1059.58
Chromosome	YP_007333252.1	6,7-dimethyl-8-ribityllumazine synthase	NC_020059.1:1329617-1330072	131.281	2.27272	4.83233	1.69624e-05	0.000521188	51.9648	26.3715	245.018	201.768
Chromosome	YP_007333253.1	transcription antitermination factor NusB	NC_020059.1:1330076-1330558	37.2766	2.224	4.67187	8.21294e-05	0.00189566	14.8471	7.91145	60.2717	66.0762
Chromosome	YP_007333269.1	poly(3-hydroxybutyrate) depolymerase	NC_020059.1:1343287-1344309	281.261	1.82814	3.55078	0.00224538	0.02473	158.369	53.2704	428.454	484.952
Chromosome	YP_007333273.1	undecaprenyl-phosphate glucose phosphotransferase	NC_020059.1:1347273-1348829	50.5174	-1.58873	-3.00784	0.00179151	0.0208786	89.0825	66.9836	23.5846	22.4187
Chromosome	YP_007333276.1	exopolysaccharide transport protein family	NC_020059.1:1350832-1353087	51.7104	-1.86346	-3.63879	0.000271208	0.00501266	79.1845	87.5534	23.5846	16.5191
Chromosome	YP_007333279.1	cytochrome c oxidase assembly protein	NC_020059.1:1354799-1355902	96.9563	1.38395	2.60983	0.00410149	0.0368446	43.304	56.9625	138.887	148.671
Chromosome	YP_007333281.1	N-acetyl-gamma-glutamyl-phosphate reductase	NC_020059.1:1357654-1358586	89.2788	1.35055	2.55009	0.00465498	0.0402745	49.4903	45.359	121.854	140.412
Chromosome	YP_007333286.1	30S ribosomal protein S9	NC_020059.1:1361128-1361598	122.548	2.15061	4.44014	3.87615e-05	0.00101073	53.2021	26.3715	213.572	197.049
Chromosome	YP_007333287.1	50S ribosomal protein L13	NC_020059.1:1361601-1362065	440.679	2.15384	4.45009	0.000144417	0.00304222	164.555	108.651	811.048	678.461
Chromosome	YP_007333294.1	phosphate ABC transporter, phosphate-binding protein PstS	NC_020059.1:1367073-1368098	893.946	3.6868	12.8777	1.43786e-09	2.31207e-07	106.404	65.4013	2193.37	1210.61
Chromosome	YP_007333295.1	phosphate ABC transporter, permease protein PstC	NC_020059.1:1368193-1369146	131.325	1.69785	3.24417	0.000830276	0.0118499	48.253	63.8191	239.777	173.45
Chromosome	YP_007333297.1	phosphate ABC transporter, ATP-binding protein PstB	NC_020059.1:1370005-1370871	136.145	1.70424	3.25856	0.00151039	0.018925	74.2354	41.1396	269.913	159.291
Chromosome	YP_007333302.1	DNA-binding protein HU	NC_020059.1:1377918-1378193	207.468	1.68333	3.21168	0.0014083	0.017885	98.9806	79.1145	336.736	315.042
Chromosome	YP_007333335.1	NADH-quinone oxidoreductase subunit i	NC_020059.1:1422417-1422908	80.2278	1.32491	2.50517	0.00553795	0.0455112	47.0158	39.5573	125.785	108.554
Chromosome	YP_007333365.1	50S ribosomal protein L33	NC_020059.1:1451958-1452125	290.845	1.95028	3.86449	0.00609157	0.0491747	165.792	12.1309	524.102	461.354
Chromosome	YP_007333369.1	DNA topoisomerase I	NC_020059.1:1456576-1459251	423.769	1.84327	3.58821	0.000921481	0.0128475	181.877	141.879	702.297	669.022
Chromosome	YP_007333390.1	hypothetical protein	NC_020059.1:1477285-1477725	88.3124	2.07651	4.21787	0.000234958	0.00450691	47.0158	12.1309	157.231	136.872
Chromosome	YP_007333402.1	peptide chain release factor 2	NC_020059.1:1491856-1492884	198.014	2.83158	7.11856	1.28603e-07	8.49835e-06	47.0158	32.7007	352.459	359.879
Chromosome	YP_007333408.1	elongation factor Tu	NC_020059.1:1497604-1498779	2293.08	2.42203	5.35925	0.000285458	0.00519642	846.284	201.478	4076.2	4048.35
Chromosome	YP_007333412.1	hypothetical protein	NC_020059.1:1501283-1501969	223.348	2.39767	5.26952	1.08623e-05	0.000356462	74.2354	45.8864	407.489	365.779
Chromosome	YP_007333414.1	preprotein translocase subunit SecE	NC_020059.1:1503333-1503533	83.5095	2.04004	4.11258	2.45642e-05	0.000698035	32.1687	26.8989	142.818	132.152
Chromosome	YP_007333415.1	transcription termination/antitermination factor NusG	NC_020059.1:1503552-1504082	408.201	2.28766	4.88264	4.42773e-05	0.00112418	136.098	96.5197	660.369	739.818
Chromosome	YP_007333416.1	50S ribosomal protein L11	NC_020059.1:1504296-1504727	475.688	2.33993	5.06278	6.85903e-05	0.00163802	171.979	83.334	892.284	755.157
Chromosome	YP_007333417.1	50S ribosomal protein L 1	NC_020059.1:1504732-1505430	356.755	2.59314	6.03411	5.27625e-06	0.000206932	105.167	58.5447	672.161	591.146
Chromosome	YP_007333418.1	50S ribosomal protein L10	NC_020059.1:1505762-1506280	1363.72	2.94577	7.70485	1.0442e-06	5.14002e-05	298.179	166.141	2497.35	2493.2
Chromosome	YP_007333419.1	50S ribosomal protein L7/L 12	NC_020059.1:1506339-1506722	578.553	3.43782	10.8364	6.26916e-09	6.87328e-07	92.7943	46.4139	1107.17	1067.84
Chromosome	YP_007333420.1	DNA-directed RNA polymerase, beta subunit	NC_020059.1:1506984-1511126	2823.7	2.13115	4.38068	0.00058552	0.00929127	1161.78	529.54	4828.29	4775.19
Chromosome	YP_007333421.1	DNA-directed RNA polymerase, beta' subunit	NC_020059.1:1511301-1515509	2664.24	1.88581	3.69559	0.00206408	0.0235393	1253.34	646.102	4520.38	4237.14
Chromosome	YP_007333423.1	30S ribosomal protein S 12	NC_020059.1:1516428-1516799	478.899	4.17726	18.0918	2.3543e-13	5.67856e-10	32.1687	35.3378	1011.52	836.572
Chromosome	YP_007333424.1	30S ribosomal protein S7	NC_020059.1:1516881-1517351	219.827	3.64496	12.5096	2.16226e-11	1.57631e-08	22.2706	25.8441	444.177	387.018
Chromosome	YP_007333425.1	translation elongation factor G	NC_020059.1:1517382-1519481	2169.08	3.45767	10.9866	8.01952e-08	5.91236e-06	116.302	345.994	4643.55	3570.48
Chromosome	YP_007333426.1	elongation factor Tu	NC_020059.1:1519548-1520723	1241.14	3.09776	8.56087	1.14388e-07	7.66398e-06	195.487	191.985	2409.56	2167.54
Chromosome	YP_007333427.1	30S ribosomal protein S10	NC_020059.1:1521033-1521341	393.086	3.69105	12.9157	6.78893e-11	2.86228e-08	48.253	33.2281	741.605	749.257
Chromosome	YP_007333428.1	50S ribosomal protein L3	NC_020059.1:1521381-1522022	495.323	3.54237	11.6509	5.72051e-10	1.19982e-07	49.4903	63.2916	1062.62	805.894
Chromosome	YP_007333429.1	50S ribosomal protein L4/L1	NC_020059.1:1522036-1522656	364.535	3.90257	14.9552	4.82903e-12	5.82381e-09	28.4569	35.3378	779.602	614.745
Chromosome	YP_007333430.1	50S ribosomal protein L23	NC_020059.1:1522653-1522946	147.13	3.63565	12.4291	9.19524e-12	8.87157e-09	16.0843	16.8778	318.392	237.166
Chromosome	YP_007333431.1	50S ribosomal protein L23	NC_020059.1:1522958-1523794	864.753	3.35318	10.219	1.62792e-08	1.51021e-06	81.659	137.659	1775.4	1464.3
Chromosome	YP_007333432.1	30S ribosomal protein S19	NC_020059.1:1523810-1524088	132.965	3.11112	8.64054	2.06701e-09	3.21653e-07	19.7961	24.2618	277.774	210.028
Chromosome	YP_007333433.1	50S ribosomal protein L23	NC_020059.1:1524091-1524480	202.713	3.44636	10.9008	8.65205e-10	1.6695e-07	18.5589	31.1184	463.83	297.343
Chromosome	YP_007333434.1	30S ribosomal protein S3	NC_020059.1:1524480-1525205	376.838	3.20509	9.22205	2.55996e-08	2.20522e-06	39.5922	69.6208	794.015	604.125
Chromosome	YP_007333435.1	50S ribosomal protein L16	NC_020059.1:1525242-1525655	190.878	3.34845	10.1855	3.40974e-10	8.65714e-08	25.9824	26.8989	359.01	351.62
Chromosome	YP_007333436.1	50S ribosomal protein L29	NC_020059.1:1525667-1525867	156.482	3.15043	8.87922	4.71933e-09	5.55269e-07	30.9314	19.5149	328.874	246.606
Chromosome	YP_007333437.1	30S ribosomal protein S17	NC_020059.1:1525880-1526119	506.777	3.03138	8.1759	8.62861e-08	6.2126e-06	96.5061	73.8402	980.071	876.69
Chromosome	YP_007333438.1	50S ribosomal protein L14	NC_020059.1:1526345-1526713	932.512	3.70645	13.0542	1.13191e-09	1.88287e-07	120.014	56.9625	1924.77	1628.31
Chromosome	YP_007333439.1	50S ribosomal protein L24	NC_020059.1:1526725-1527033	234.062	3.55206	11.7294	4.36893e-09	5.40403e-07	39.5922	11.6035	487.415	397.637
Chromosome	YP_007333440.1	50S ribosomal protein L5	NC_020059.1:1527026-1527583	732.411	3.66497	12.6843	2.61483e-10	7.00773e-08	76.7099	73.8402	1605.06	1174.03
Chromosome	YP_007333441.1	30S ribosomal protein S14	NC_020059.1:1527617-1527922	176.904	3.57944	11.9541	2.56789e-10	7.00773e-08	27.2197	13.1858	397.007	270.205
Chromosome	YP_007333442.1	30S ribosomal protein S8	NC_020059.1:1527935-1528333	297.811	3.4625	11.0234	3.7512e-10	9.04788e-08	38.355	35.8653	624.992	492.032
Chromosome	YP_007333443.1	50S ribosomal protein L6	NC_020059.1:1528377-1528910	522.657	3.51797	11.4555	6.48841e-10	1.30417e-07	61.8629	60.127	1120.27	848.371
Chromosome	YP_007333444.1	50S ribosomal protein L18	NC_020059.1:1528923-1529285	166.997	3.58331	11.9862	2.94088e-11	1.57631e-08	16.0843	22.1521	340.666	289.083
Chromosome	YP_007333445.1	30S ribosomal protein S5	NC_020059.1:1529417-1529986	386.149	3.97276	15.7007	2.68119e-12	4.31135e-09	27.2197	36.3927	820.22	660.762
Chromosome	YP_007333446.1	50S ribosomal protein L30	NC_020059.1:1530000-1530212	48.6853	2.87434	7.3327	9.9839e-08	7.08269e-06	9.89806	8.96631	107.441	68.4361
Chromosome	YP_007333447.1	50S ribosomal protein L15	NC_020059.1:1530230-1530706	196.385	3.15456	8.90464	3.83561e-09	4.86921e-07	28.4569	33.7555	391.766	331.561
Chromosome	YP_007333448.1	preprotein translocase, SecY subunit	NC_020059.1:1530933-1532273	284.536	1.73351	3.32535	0.0022963	0.0251187	155.894	75.9499	475.623	430.675
Chromosome	YP_007333450.1	30S ribosomal protein S13	NC_020059.1:1533138-1533506	940.719	3.2237	9.34177	1.02647e-06	5.10484e-05	190.538	44.3041	1696.78	1831.26
Chromosome	YP_007333451.1	30S ribosomal protein S11	NC_020059.1:1533638-1534027	550.463	3.55228	11.7312	4.89802e-10	1.12514e-07	69.2864	55.9076	1138.61	938.046
Chromosome	YP_007333452.1	DNA-directed RNA polymerase, alpha subunit	NC_020059.1:1534131-1535141	1162.24	3.06103	8.34566	1.88373e-07	1.16478e-05	184.351	186.71	2450.18	1827.72
Chromosome	YP_007333453.1	50S ribosomal protein L17	NC_020059.1:1535190-1535612	233.699	3.04149	8.23343	1.94776e-08	1.74e-06	44.5413	35.8653	463.83	390.558
Chromosome	YP_007333462.1	hypothetical protein	NC_020059.1:1544045-1544392	35.8607	1.53866	2.90524	0.00556555	0.0456538	16.0843	16.8778	66.823	43.6575
Chromosome	YP_007333484.1	hypothetical protein	NC_020059.1:1571002-1571340	61.3635	1.68247	3.20976	0.00161962	0.0198805	39.5922	14.2406	87.7871	103.834
Chromosome	YP_007333509.1	hypothetical protein	NC_020059.1:1593631-1593786	103.38	1.96239	3.89706	0.000364277	0.00625363	56.9138	17.9326	166.402	172.27
Chromosome	YP_007333510.1	hypothetical protein	NC_020059.1:1593974-1594132	86.3631	1.59484	3.02061	0.00451787	0.0396258	61.8629	16.3503	136.267	130.973
Chromosome	YP_007333516.1	long-chain fatty acid transport protein	NC_020059.1:1603217-1604476	226.041	-1.55786	-2.94416	0.00520831	0.0436649	460.26	238.398	108.751	96.7545
Chromosome	YP_007333534.1	preprotein translocase, YajC subunit	NC_020059.1:1624059-1624406	225.191	1.81917	3.52879	0.00264843	0.0275611	132.387	37.4475	397.007	333.921
Chromosome	YP_007333540.1	hypothetical protein	NC_020059.1:1630588-1630731	415.263	2.12359	4.35778	0.000437365	0.00727535	186.826	68.0385	708.848	697.34
Chromosome	YP_007333541.1	hypothetical protein	NC_020059.1:1631037-1631183	881.291	3.8522	14.442	5.39596e-10	1.18319e-07	105.167	40.6121	1661.4	1717.98
Chromosome	YP_007333546.1	trigger factor	NC_020059.1:1634291-1635778	951.022	2.69826	6.49018	3.88821e-06	0.000158955	228.893	168.25	1831.74	1575.21
Chromosome	YP_007333556.1	homoserine dehydrogenase	NC_020059.1:1645520-1646839	99.8769	1.54693	2.92196	0.00198389	0.0227864	60.6256	34.283	144.128	160.471
Chromosome	YP_007333563.1	putative phage transcriptional regulator AlpA	NC_020059.1:1653592-1653801	97.1347	1.53141	2.89068	0.00261421	0.0275024	61.8629	31.1184	136.267	159.291
Chromosome	YP_007333623.1	hypothetical protein	NC_020059.1:1705242-1705445	138.446	1.55069	2.92958	0.00454924	0.0396845	91.557	36.9201	207.02	218.288
Chromosome	YP_007333632.1	30S ribosomal protein S2	NC_020059.1:1713596-1714363	284.327	2.26095	4.79307	6.76391e-05	0.00163145	55.6766	107.068	545.066	429.495
Chromosome	YP_007333633.1	translation elongation factor Ts	NC_020059.1:1714636-1715562	208.412	2.50917	5.69294	9.18521e-06	0.000312039	33.4059	66.9836	444.177	289.083
Chromosome	YP_007333635.1	ribosome recycling factor	NC_020059.1:1716576-1717136	173.248	1.79104	3.46063	0.000628913	0.00963234	71.7609	67.5111	323.633	230.087
Chromosome	YP_007333636.1	di-trans,poly-cis-decaprenylcistransferase	NC_020059.1:1717240-1717986	62.1892	1.67438	3.19181	0.00109088	0.0146995	37.1177	17.9326	108.751	84.9551
Chromosome	YP_007333640.1	UDP-3-O-[3-hydroxymyristoyl] glucosamine N-acyltransferase	NC_020059.1:1723202-1724269	121.989	1.52449	2.87684	0.002647	0.0275611	72.9982	43.7767	172.954	198.229
Chromosome	YP_007333642.1	acyl-[acyl-carrier-protein]-UDP-N-acetylglucosamine O-acyltransferase	NC_020059.1:1724732-1725547	73.4747	1.45971	2.75052	0.0023819	0.025648	42.0667	31.6458	113.992	106.194
Chromosome	YP_007333663.1	putative cyclase/dehydrase	NC_020059.1:1746122-1746568	116.478	1.55275	2.93375	0.00357234	0.0328485	76.7099	32.1732	161.161	195.869
Chromosome	YP_007333676.1	siroheme synthase	NC_020059.1:1760495-1761931	87.9191	1.82596	3.54544	0.000702	0.010452	22.2706	45.359	91.7179	192.329
Chromosome	YP_007333684.1	hypothetical protein	NC_020059.1:1767958-1768125	41.8379	1.67026	3.18272	0.00538585	0.0445649	29.6942	6.32916	62.8923	68.4361
Chromosome	YP_007333704.1	glutamine-fructose-6-phosphate transaminase	NC_020059.1:1786843-1788669	135.111	1.446	2.72451	0.00387707	0.0352222	59.3883	74.8951	216.192	189.969
Chromosome	YP_007333711.1	endoribonuclease L-PSP	NC_020059.1:1798515-1799000	39.4775	2.23237	4.69904	0.000429233	0.00718965	2.47451	17.9326	41.9282	95.5745
Chromosome	YP_007333715.1	invasion associated locus B (IalB) family protein	NC_020059.1:1802611-1803270	800.391	2.52303	5.74786	4.76855e-05	0.00119189	264.773	98.6294	1487.14	1351.02
Chromosome	YP_007333728.1	hypothetical protein	NC_020059.1:1818309-1818443	111.023	1.85588	3.61972	0.000710691	0.0105165	63.1001	22.6795	209.641	148.671
Chromosome	YP_007333729.1	hypothetical protein	NC_020059.1:1818483-1818641	690.708	2.05738	4.16229	0.000965417	0.0133443	321.687	112.87	1307.63	1020.64
Chromosome	YP_007333733.1	peptidyl prolyl cis-trans isomerase	NC_020059.1:1820309-1820809	116.791	1.72897	3.31492	0.00204534	0.0233808	74.2354	22.6795	199.159	171.09
Chromosome	YP_007333735.1	queuine tRNA-ribosyltransferase	NC_020059.1:1821990-1823120	62.7569	1.57004	2.96914	0.00107467	0.0145624	30.9314	27.9538	93.0281	99.1143
Chromosome	YP_007333740.1	transcriptional regulator, HxlR family	NC_020059.1:1826778-1827302	50.1793	1.81995	3.53068	0.000391464	0.00667288	21.0334	18.9875	61.582	99.1143
Chromosome	YP_007333750.1	D-alanyl-D-alanine carboxypeptidase	NC_020059.1:1834824-1835678	78.488	1.44387	2.7205	0.00284729	0.0291002	34.6432	43.7767	102.2	133.332
Chromosome	YP_007333792.1	preprotein translocase subunit SecG	NC_020059.1:1878063-1878581	147.281	2.00015	4.00042	8.60156e-05	0.00195726	58.1511	46.9413	227.984	256.045
Chromosome	YP_007333803.1	threonyl-tRNA synthetase	NC_020059.1:1889537-1891525	254.413	1.93185	3.81545	0.000380337	0.00650618	110.116	75.4225	441.556	390.558
Chromosome	YP_007333819.1	hypothetical protein	NC_020059.1:1904173-1904607	53.5837	1.93872	3.83365	0.000203807	0.00406266	27.2197	13.1858	75.9948	97.9344
Chromosome	YP_007333859.1	cysteine desulfurase	NC_020059.1:1939126-1940292	147.262	1.74101	3.3427	0.000861028	0.0121297	69.2864	53.2704	182.125	284.364
Chromosome	YP_007333863.1	tyrosyl-tRNA synthetase	NC_020059.1:1944786-1946042	117.458	1.7003	3.24968	0.000486086	0.0080304	51.9648	49.5784	191.297	176.99
Chromosome	YP_007333868.1	ATP-dependent RNA helicase RhlE	NC_020059.1:1953097-1954614	280.916	1.69502	3.23782	0.00218355	0.0245498	147.234	89.1357	462.52	424.776
Chromosome	YP_007333878.1	ribulose-phosphate 3-epimerase	NC_020059.1:1962132-1962818	51.888	1.35557	2.55899	0.00595795	0.0482234	25.9824	28.4812	68.1333	84.9551
Chromosome	YP_007333880.1	adenylosuccinate lyase	NC_020059.1:1963461-1964762	112.451	1.44648	2.72543	0.00300417	0.030192	54.4393	58.0173	188.677	148.671
Chromosome	YP_007333882.1	hypothetical protein	NC_020059.1:1965354-1966154	474.547	-1.89358	-3.71556	0.00190574	0.0219935	1143.23	418.252	158.541	178.17
Chromosome	YP_007333900.1	inositol monophosphatase	NC_020059.1:1981984-1982808	42.5405	1.79282	3.46492	0.000598903	0.00941078	18.5589	15.8229	72.064	63.7164
Chromosome	YP_007333901.1	inositol monophosphatase family protein	NC_020059.1:1982825-1983652	50.5926	1.76228	3.39234	0.000606613	0.00947915	25.9824	16.3503	66.823	93.2147
Chromosome	YP_007333903.1	glutaminase A	NC_020059.1:1984674-1985603	80.1894	2.60007	6.06315	1.36105e-06	6.43697e-05	8.6608	27.4264	145.438	139.232
Chromosome	YP_007333904.1	30S ribosomal protein S4	NC_020059.1:1985675-1986292	838.523	3.2751	9.68065	5.85639e-07	3.24727e-05	163.318	39.5573	1740.02	1411.2
Chromosome	YP_007333910.1	tRNA/rRNA methyltransferase	NC_020059.1:1991865-1992707	49.4357	1.49395	2.8166	0.00419151	0.037375	14.8471	31.6458	73.3743	77.8755
Chromosome	YP_007333945.1	LacI family transcriptional regulator/periplasmic binding protein	NC_020059.1:2037656-2038699	68.0624	1.57319	2.97561	0.00164029	0.0199362	29.6942	33.2281	75.9948	133.332
Chromosome	YP_007333953.1	putative metallophosphoesterase	NC_020059.1:2046472-2047278	45.8505	1.58714	3.00453	0.00354285	0.0328037	11.1353	29.0087	64.2025	79.0555
Chromosome	YP_007333961.1	glutathione-dependent formaldehyde-activating GFA	NC_020059.1:2056261-2056689	77.0663	1.9352	3.82432	0.000178837	0.00362484	39.5922	18.4601	107.441	142.772
Chromosome	YP_007333962.1	3-deoxy-7-phosphoheptulonate synthase	NC_020059.1:2056844-2058217	205.928	1.75666	3.37916	0.00170739	0.0204379	113.828	52.743	355.079	302.063
Chromosome	YP_007333964.1	hypothetical protein	NC_020059.1:2059939-2060493	249.212	1.81947	3.52951	0.00222076	0.0246275	142.285	46.9413	397.007	410.617
Chromosome	YP_007333965.1	ribose 5-phosphate isomerase A	NC_020059.1:2060507-2061208	71.549	1.6304	3.096	0.000768652	0.0112238	34.6432	30.0635	127.095	94.3946
Chromosome	YP_007333973.1	hypothetical protein	NC_020059.1:2071162-2072127	63.1082	-3.14021	-8.81653	9.05964e-09	9.5008e-07	91.557	140.824	11.7923	8.25953
Chromosome	YP_007333979.1	methyl-accepting chemotaxis protein	NC_020059.1:2076319-2078868	70.6762	-1.40985	-2.6571	0.00392236	0.0355666	91.557	118.672	40.6179	31.8582
Chromosome	YP_007333982.1	molybdopterin-guanine dinucleotide biosynthesis protein B	NC_020059.1:2080793-2081365	42.6763	1.87937	3.67914	0.000321076	0.00561185	16.0843	16.3503	73.3743	64.8963
Chromosome	YP_007333983.1	OmpA family protein	NC_020059.1:2081374-2083902	2003.26	1.86038	3.63102	0.00239706	0.0257537	921.757	530.067	3922.9	2638.33
Chromosome	YP_007334002.1	nicotinate-nucleotide--dimethylbenzimidazole phosphoribosyltransferase	NC_020059.1:2099137-2100153	105.749	1.38238	2.60697	0.00472633	0.040714	65.5746	44.8316	153.3	159.291
Chromosome	YP_007334023.1	cold-shock protein CspG	NC_020059.1:2120032-2120244	280.49	1.73336	3.32502	0.00326239	0.0316656	164.555	61.1819	445.487	450.734
Chromosome	YP_007334034.1	putative alcohol dehydrogenase	NC_020059.1:2129689-2130717	76.8856	1.52456	2.87698	0.00174928	0.0207208	29.6942	43.2493	128.405	106.194
Chromosome	YP_007334037.1	beta-hydroxyacyl-(acyl-carrier-protein) dehydratase	NC_020059.1:2133311-2133784	120.854	1.8074	3.50011	0.00278787	0.0286142	77.9472	14.768	203.09	187.609
Chromosome	YP_007334088.1	hypothetical protein	NC_020059.1:2188257-2188373	130.729	-3.50621	-11.3625	1.94215e-08	1.74e-06	397.16	98.102	17.0333	10.6194
Chromosome	YP_007334089.1	hypothetical protein	NC_020059.1:2188780-2188902	47.485	-2.47808	-5.57156	0.000118957	0.00257331	143.522	25.3166	10.482	10.6194
Chromosome	YP_007334109.1	NADH dehydrogenase protein	NC_020059.1:2206000-2207262	541.312	1.95481	3.87665	0.00130081	0.016914	267.248	103.376	972.209	822.413
Chromosome	YP_007334119.1	pyridoxal phosphate biosynthesis protein PdxJ	NC_020059.1:2215229-2215981	101.705	1.46982	2.76987	0.00353014	0.0327488	65.5746	35.3378	145.438	160.471
Chromosome	YP_007334163.1	major facilitator superfamily (MFS) sugar symporter	NC_020059.1:2259342-2260727	232.88	2.00499	4.01387	0.000245168	0.00461989	100.218	61.7093	417.971	351.62
Chromosome	YP_007334175.1	hypothetical protein	NC_020059.1:2271619-2271759	351.542	2.75092	6.73147	6.5418e-06	0.000244983	103.93	33.7555	569.961	698.52
Chromosome	YP_007334190.1	UDP-3-O-[3-hydroxymyristoyl] N-acetylglucosamine deacetylase	NC_020059.1:2285055-2286011	474.983	2.5075	5.68633	7.66168e-06	0.000271764	112.59	119.727	917.179	750.437
Chromosome	YP_007334195.1	aquaporin	NC_020059.1:2291655-2292341	203.754	-1.9344	-3.82219	0.00186588	0.0216371	546.868	129.22	68.1333	70.7959
Chromosome	YP_007334211.1	transglycosylase protein	NC_020059.1:2310334-2310891	73.8952	2.51936	5.73329	4.96849e-07	2.81977e-05	14.8471	22.1521	144.128	114.453
Chromosome	YP_007334214.1	pyrophosphate--fructose-6-phosphate 1-phosphotransferase	NC_020059.1:2312902-2314113	232.923	1.95485	3.87676	0.000592217	0.00933613	113.828	51.1607	424.523	342.18
Chromosome	YP_007334221.1	lytic murein transglycosylase	NC_020059.1:2320772-2322016	238.568	1.64275	3.1226	0.00327964	0.0317053	137.336	69.6208	395.697	351.62
Chromosome	YP_007334240.1	N-formylglutamate amidohydrolase	NC_020059.1:2342509-2343276	139.66	2.59398	6.0376	1.11367e-06	5.42661e-05	42.0667	24.7892	199.159	292.623
Chromosome	YP_007334267.1	hypothetical protein	NC_020059.1:2369594-2369923	69.6866	2.86749	7.29795	1.07033e-07	7.4511e-06	21.0334	7.38402	132.336	117.993
Chromosome	YP_007334273.1	hypothetical protein	NC_020059.1:2372921-2378890	98.147	-1.71599	-3.28522	0.00265098	0.0275611	68.0491	243.673	41.9282	38.9378
Chromosome	YP_007334333.1	hypothetical protein	NC_020059.1:2424294-2424794	52.5715	1.48094	2.7913	0.00549601	0.045321	23.5079	26.8989	112.682	47.1973
Chromosome	YP_007334339.1	hypothetical protein	NC_020059.1:2428536-2429264	101.339	-1.65039	-3.13917	0.00337477	0.0323014	242.502	76.4774	37.9974	48.3772
Chromosome	YP_007334340.1	hypothetical protein	NC_020059.1:2429276-2430004	55.477	-1.84238	-3.58602	0.000800422	0.0115953	128.675	51.1607	19.6538	22.4187
Chromosome	YP_007334354.1	phage tail tape measure protein, family	NC_020059.1:2438191-2440359	47.9221	-1.81147	-3.51	0.00305861	0.0306115	27.2197	128.166	20.9641	15.3391
Chromosome	YP_007334359.1	hypothetical protein	NC_020059.1:2443585-2446362	52.087	-2.23905	-4.72086	3.40684e-05	0.000903	63.1001	113.925	18.3436	12.9793
Chromosome	YP_007334361.1	hypothetical protein	NC_020059.1:2446572-2448863	68.824	-1.67588	-3.19515	0.000977928	0.0134577	137.336	78.5871	27.5154	31.8582
Chromosome	YP_007334369.1	putative phage-related protein	NC_020059.1:2454114-2455169	46.4285	-1.5984	-3.02808	0.00298472	0.030059	91.557	52.743	24.8949	16.5191
Chromosome	YP_007334371.1	peptidase S14, ClpP	NC_020059.1:2455747-2456790	35.542	-2.03136	-4.08789	0.000613002	0.00947915	39.5922	79.1145	10.482	12.9793
Chromosome	YP_007334391.1	periplasmic immunogenic protein	NC_020059.1:2472635-2473378	392.967	1.86015	3.63045	0.00235849	0.0255098	211.571	74.3677	769.12	516.81
Chromosome	YP_007334392.1	hypothetical protein	NC_020059.1:2473504-2473842	323.092	2.15349	4.44903	0.000610328	0.00947915	149.708	40.0847	669.541	433.035
Chromosome	YP_007334393.1	hypothetical protein	NC_020059.1:2474087-2474392	1020.1	1.8159	3.52078	0.00492017	0.0419345	549.342	190.93	2192.06	1148.07
Chromosome	YP_007334414.1	GatB/Yqey domain-containing protein	NC_020059.1:2495598-2496050	80.0199	1.62511	3.08465	0.000887737	0.012449	44.5413	28.4812	123.164	123.893
Chromosome	YP_007334417.1	multidrug and toxin extrusion (MATE) family efflux pump	NC_020059.1:2498339-2499739	47.5582	1.44554	2.72366	0.00524507	0.0437571	17.3216	29.0087	82.5461	61.3565
Chromosome	YP_007334439.1	aspartate aminotransferase A	NC_020059.1:2522273-2523475	192.297	1.61404	3.06107	0.00237497	0.0256306	100.218	71.7305	334.115	263.125
Chromosome	YP_007334461.1	ribose-phosphate pyrophosphokinase	NC_020059.1:2541624-2542556	150.815	1.76581	3.40064	0.000762936	0.0111866	77.9472	45.8864	252.879	226.547
Chromosome	YP_007334465.1	50S ribosomal protein L25, Ctc-form	NC_020059.1:2547258-2547875	704.537	3.03235	8.18143	1.13369e-07	7.66398e-06	121.251	113.397	1370.53	1212.97
Chromosome	YP_007334468.1	peptidyl-tRNA hydrolase	NC_020059.1:2551267-2552019	43.2047	1.87425	3.66612	0.000658968	0.00993394	9.89806	21.6246	56.341	84.9551
Chromosome	YP_007334471.1	GTP-binding protein YchF	NC_020059.1:2553057-2554160	128.296	2.37181	5.1759	6.0664e-06	0.000234114	23.5079	46.4139	221.433	221.827
Chromosome	YP_007334495.1	putative acetyltransferase	NC_020059.1:2577852-2578424	249.122	1.81543	3.51965	0.00163917	0.0199362	136.098	55.9076	389.146	415.336
Chromosome	YP_007334510.1	7-cyano-7-deazaguanine reductase	NC_020059.1:2593154-2593618	95.4478	2.64908	6.27267	6.25273e-07	3.38912e-05	32.1687	12.6583	172.954	164.011
Chromosome	YP_007334521.1	hypothetical protein	NC_020059.1:2608924-2609439	55.46	1.43717	2.70789	0.00431686	0.038001	19.7961	34.8104	91.7179	75.5157
Chromosome	YP_007334551.1	putative polysaccharide deacetylase	NC_020059.1:2639189-2640334	122.239	2.08109	4.23126	2.50731e-05	0.000703214	44.5413	39.0298	196.538	208.848
Chromosome	YP_007334554.1	methionine aminopeptidase, type I	NC_020059.1:2642899-2643651	52.3175	1.65185	3.14237	0.00138537	0.0177521	14.8471	30.0635	74.6846	89.6749
Chromosome	YP_007334561.1	putative membrane-anchored protein	NC_020059.1:2648095-2648898	88.8899	2.02491	4.06966	7.81909e-05	0.00183103	19.7961	41.1396	162.472	132.152
Chromosome	YP_007334642.1	putative trehalose oxidoreductase	NC_020059.1:2733856-2734899	112.15	2.35997	5.13361	2.65639e-06	0.000116495	38.355	25.8441	210.951	173.45
Chromosome	YP_007334643.1	trehalose utilization protein	NC_020059.1:2734908-2735693	219.662	2.54086	5.81935	3.11493e-06	0.000131811	59.3883	47.4687	463.83	307.962
Chromosome	YP_007334649.1	putative sugar ABC transporter, substrate-binding protein	NC_020059.1:2739913-2741181	111.627	-2.01827	-4.05099	0.000102863	0.00230795	228.893	139.769	47.1692	30.6782
Chromosome	YP_007334653.1	protozoan/cyanobacterial globin family protein	NC_020059.1:2744624-2745013	115.789	1.89162	3.71052	0.00030315	0.00537645	60.6256	27.9538	195.228	179.35
Chromosome	YP_007334708.1	hypothetical protein	NC_020059.1:2798855-2799148	111.076	-1.62784	-3.0905	0.00454272	0.0396845	264.773	83.8614	60.2717	35.398
Chromosome	YP_007334712.1	putative IS200/IS605 family transposase, IS200 group	NC_020059.1:2801507-2801941	45.5909	1.5107	2.84947	0.00590949	0.0479116	11.1353	30.591	61.582	79.0555
Chromosome	YP_007334742.1	collagen triple helix repeat protein	NC_020059.1:2829730-2830920	61.2918	-1.63238	-3.10024	0.00141256	0.017885	118.777	72.2579	22.2743	31.8582
Chromosome	YP_007334743.1	transcriptional regulator, LysR family	NC_020059.1:2831482-2832363	40.9846	-1.64106	-3.11894	0.0021806	0.0245498	64.3374	63.8191	15.7231	20.0589
Chromosome	YP_007334762.1	transcriptional regulator, MarR family	NC_020059.1:2854710-2855225	51.8669	1.37276	2.58965	0.0051725	0.0435465	27.2197	26.8989	70.7538	82.5953
Chromosome	YP_007334765.1	FAD dependent oxidoreductase	NC_020059.1:2858144-2859733	35.5699	-1.68605	-3.21775	0.00315981	0.0310795	43.304	69.0934	15.7231	14.1592
Chromosome	YP_007334767.1	pyruvate ferredoxin/flavodoxin oxidoreductase	NC_020059.1:2860317-2861876	38.812	-1.71896	-3.29199	0.00310399	0.03081	86.608	37.4475	17.0333	14.1592
Chromosome	YP_007334768.1	indolepyruvate ferredoxin oxidoreductase	NC_020059.1:2861886-2864039	122.809	-1.66382	-3.16855	0.00221541	0.0246247	272.197	113.925	48.4794	56.6368
Chromosome	YP_007334769.1	ABC transporter, substrate-binding protein	NC_020059.1:2864397-2865932	74.6082	-1.49086	-2.81056	0.00463331	0.0401998	153.42	73.8402	27.5154	43.6575
Chromosome	YP_007334776.1	2-amninobenzoyl-CoA monooxygenase/reductase	NC_020059.1:2872361-2874679	86.2337	-1.82657	-3.54692	0.000211952	0.00413625	152.183	123.946	39.3077	29.4983
Chromosome	YP_007334800.1	lipoprotein, YaeC family	NC_020059.1:2899076-2899924	96.8519	1.5119	2.85185	0.00518846	0.0436047	49.4903	42.1944	78.6153	217.108
Chromosome	YP_007334829.1	phosphoglycerate dehydrogenase	NC_020059.1:2924989-2926584	161.039	1.61001	3.05254	0.00271071	0.0280611	91.557	52.743	292.187	207.668
Chromosome	YP_007334862.1	hypothetical protein	NC_020059.1:2957266-2958129	276.594	2.53301	5.78779	7.38014e-06	0.000263717	87.8453	45.359	459.9	513.271
Chromosome	YP_007334889.1	50S ribosomal protein L31	NC_020059.1:2987912-2988133	362.485	3.45295	10.9507	2.83922e-08	2.40288e-06	64.3374	17.9326	665.61	702.06
Chromosome	YP_007334896.1	inositol monophosphatase family protein	NC_020059.1:2994478-2995278	85.6796	2.4787	5.57397	6.9327e-07	3.67509e-05	18.5589	25.8441	128.405	169.91
Chromosome	YP_007334904.1	50S ribosomal protein L36	NC_020059.1:3000520-3000645	108.912	2.58534	6.00155	6.12516e-06	0.000234506	40.8295	10.5486	209.641	174.63
Chromosome	YP_007334919.1	hypothetical protein	NC_020059.1:3011357-3011608	99.9129	1.7034	3.25667	0.00394575	0.0357116	69.2864	13.7132	158.541	158.111
Chromosome	YP_007334925.1	cytochrome oxidase subunit 1	NC_020059.1:3016854-3017048	89.5105	1.73857	3.33704	0.000295218	0.00532582	39.5922	36.3927	131.026	151.031
Chromosome	YP_007334930.1	transcriptional regulatory protein ZraR	NC_020059.1:3021877-3023445	107.386	-1.60247	-3.03663	0.00552109	0.04545	248.689	87.026	65.5128	28.3184
Chromosome	YP_007334935.1	homospermidine synthase (HSS)	NC_020059.1:3027942-3029393	357.067	1.77006	3.41068	0.00293837	0.0297788	201.673	77.5322	543.756	605.305
Chromosome	YP_007334947.1	putative lipoprotein	NC_020059.1:3041697-3042887	61.3276	-2.18907	-4.56011	1.79377e-05	0.000547667	87.8453	118.672	22.2743	16.5191
Chromosome	YP_007334953.1	low specificity L-threonine aldolase	NC_020059.1:3051515-3052561	53.1564	1.45572	2.74293	0.00315199	0.0310795	22.2706	30.0635	81.2358	79.0555
Chromosome	YP_007334954.1	hypothetical protein	NC_020059.1:3052625-3052762	31.1684	-2.28447	-4.87186	0.00110456	0.0148424	13.6098	95.9923	9.17179	5.89966
Chromosome	YP_007334990.1	30S ribosomal protein S21	NC_020059.1:3095719-3095931	354.196	2.19568	4.58107	0.000608496	0.00947915	163.318	35.8653	592.235	625.364
Chromosome	YP_007335010.1	putative acetyltransferase	NC_020059.1:3118544-3119134	58.9071	2.21566	4.64495	1.19269e-05	0.000386142	13.6098	22.1521	111.372	88.4949
Chromosome	YP_007335011.1	Orn/DAP/Arg decarboxylase	NC_020059.1:3119248-3120381	191.531	3.27093	9.65266	6.5704e-09	7.04347e-07	16.0843	36.9201	360.32	352.8
Chromosome	YP_007335020.1	pentachlorophenol monooxygenase	NC_020059.1:3127069-3128583	47.9314	-1.54735	-2.9228	0.00355172	0.0328228	51.9648	94.9374	23.5846	21.2388
Chromosome	YP_007335025.1	putative beta-galactosidase	NC_020059.1:3133181-3134554	166.41	1.69629	3.24065	0.00151785	0.0189322	58.1511	82.2791	203.09	322.122
Chromosome	YP_007335043.1	glutamyl-tRNA synthetase	NC_020059.1:3153780-3155237	155.367	1.61677	3.06688	0.00157201	0.0193948	75.4727	64.3465	263.361	218.288
Chromosome	YP_007335070.1	putative mannitol 2-dehydrogenase MtlD	NC_020059.1:3179237-3180853	113.892	1.8317	3.55956	0.00124052	0.0162786	23.5079	62.2368	254.19	115.633
Chromosome	YP_007335071.1	sorbitol/mannitol ABC transporter, ATP-binding protein	NC_020059.1:3180865-3181869	36.8406	1.94349	3.84635	0.000981992	0.0134577	7.42354	17.4052	81.2358	41.2976
Chromosome	YP_007335074.1	sorbitol/mannitol ABC transporter, substrate-binding protein	NC_020059.1:3183743-3185089	519.266	2.50465	5.6751	1.08419e-05	0.000356462	118.777	133.44	1074.41	750.437
Chromosome	YP_007335076.1	RbsD/FucU family protein	NC_020059.1:3186214-3186669	112.622	1.52718	2.88223	0.00505401	0.042698	77.9472	28.4812	149.369	194.689
Chromosome	YP_007335082.1	putative major facilitator superfamily (MFS) drug efflux transporter	NC_020059.1:3191950-3193395	63.1663	-1.58253	-2.99494	0.00331852	0.0320171	128.675	66.9836	39.3077	17.699
Chromosome	YP_007335083.1	putative sporulation-like protein	NC_020059.1:3193413-3194963	460.645	-1.88442	-3.69205	0.00500899	0.0425033	1311.49	221.521	170.333	139.232
Chromosome	YP_007335088.1	translation initiation factor IF-1	NC_020059.1:3199737-3199955	77.7437	2.49032	5.61902	1.61583e-06	7.49499e-05	28.4569	12.6583	138.887	130.973
Chromosome	YP_007335092.1	hypothetical protein	NC_020059.1:3202421-3202864	46.5942	1.79018	3.45858	0.000541319	0.00879233	23.5079	14.768	77.3051	70.7959
Chromosome	YP_007335141.1	aspartate kinase, monofunctional class	NC_020059.1:3267089-3268363	234.976	1.78478	3.44565	0.000770123	0.0112238	92.7943	95.9923	398.318	352.8
Chromosome	YP_007335155.1	glutamate N-acetyltransferase/amino-acid acetyltransferase	NC_020059.1:3276923-3278164	173.189	2.04213	4.11852	0.000167464	0.00343765	75.4727	42.7218	331.495	243.066
Chromosome	YP_007335166.1	major facilitator superfamily (MFS) transporter	NC_020059.1:3290718-3292016	211.253	1.658	3.15578	0.00190127	0.0219935	76.7099	106.013	300.048	362.239
Chromosome	YP_007335204.1	50S ribosomal protein L28	NC_020059.1:3326350-3326649	520.068	2.73322	6.64938	2.32615e-05	0.000675985	158.369	36.9201	919.799	965.185
Chromosome	YP_007335205.1	transmembrane protein	NC_020059.1:3326767-3327402	76.8843	1.97427	3.9293	0.000130971	0.00280802	16.0843	37.975	128.405	125.073
Chromosome	YP_007335223.1	hypothetical protein	NC_020059.1:3346221-3346487	43.8913	1.52495	2.87776	0.00618686	0.0497424	30.9314	11.076	61.582	71.9759
Chromosome	YP_007335227.1	carbon monoxide dehydrogenase large chain	NC_020059.1:3350236-3352593	105.349	-2.71825	-6.58076	1.4697e-07	9.45313e-06	222.706	152.427	26.2051	20.0589
Chromosome	YP_007335235.1	major facilitator superfamily (MFS) transporter	NC_020059.1:3364192-3365853	63.95	-1.91204	-3.7634	0.000242485	0.00461311	136.098	72.2579	26.2051	21.2388
Chromosome	YP_007335245.1	aerobic glycerol-3-phosphate dehydrogenase	NC_020059.1:3375514-3377025	59.3053	-1.88636	-3.697	0.000637771	0.00970538	51.9648	140.824	19.6538	24.7786
Chromosome	YP_007335253.1	ATP synthase F1, epsilon subunit	NC_020059.1:3384755-3385162	55.8048	1.78759	3.45237	0.000299227	0.00533374	25.9824	20.0423	96.9589	80.2354
Chromosome	YP_007335254.1	ATP synthase F1, beta subunit	NC_020059.1:3385240-3386670	404.729	1.75471	3.37459	0.00151882	0.0189322	178.165	149.263	682.643	608.845
Chromosome	YP_007335255.1	ATP synthase F1, gamma subunit	NC_020059.1:3386695-3387579	159.093	1.75771	3.38161	0.000709162	0.0105165	53.2021	77.0048	260.741	245.426
Chromosome	YP_007335256.1	ATP synthase F1, alpha subunit	NC_020059.1:3387609-3389138	476.014	1.81009	3.50664	0.00140913	0.017885	216.52	152.427	854.287	680.821
Chromosome	YP_007335257.1	ATP synthase F1, delta subunit	NC_020059.1:3389138-3389698	139.008	2.13606	4.39561	2.38025e-05	0.000687565	49.4903	41.667	248.949	215.928
Chromosome	YP_007335302.1	inorganic diphosphatase	NC_020059.1:3435347-3435883	310.56	2.08605	4.24583	0.000777623	0.011299	152.183	40.6121	503.138	546.309
Chromosome	YP_007335304.1	GTP-binding protein TypA/BipA	NC_020059.1:3436755-3438572	423.163	2.6777	6.39837	1.51543e-06	7.09749e-05	84.1335	100.212	727.192	781.115
Chromosome	YP_007335314.1	radical SAM enzyme, Cfr family	NC_020059.1:3447031-3448266	109.425	1.94533	3.85125	0.000257271	0.00480597	22.2706	55.9076	162.472	197.049
Chromosome	YP_007335344.1	30S ribosomal protein S16	NC_020059.1:3476244-3476603	150.866	1.69597	3.23994	0.00418677	0.037375	98.9806	25.8441	256.81	221.827
Chromosome	YP_007335345.1	16S rRNA processing protein RimM	NC_020059.1:3476752-3477372	57.0037	1.5392	2.90633	0.00153371	0.0190686	29.6942	24.7892	83.8563	89.6749
Chromosome	YP_007335348.1	50S ribosomal protein L19	NC_020059.1:3479476-3480018	578.441	3.09426	8.54013	1.90749e-07	1.16478e-05	121.251	58.0173	1103.24	1031.26
Chromosome	YP_007335351.1	hypothetical protein	NC_020059.1:3482122-3482256	27.7764	1.96837	3.91325	0.00132152	0.0170455	12.3726	6.85659	45.8589	46.0174
Chromosome	YP_007335352.1	3-isopropylmalate dehydratase, large subunit	NC_020059.1:3482326-3483735	226.234	1.59358	3.01798	0.00334455	0.0321397	126.2	77.5322	335.425	365.779
Chromosome	YP_007335389.1	DNA-binding response regulator	NC_020059.1:3519095-3519763	55.11	1.48251	2.79435	0.00225778	0.0248099	27.2197	26.8989	82.5461	83.7752
Chromosome	YP_007335393.1	hypothetical protein	NC_020059.1:3522908-3523771	53.1231	1.53894	2.90581	0.00262549	0.0275334	22.2706	27.4264	58.9615	103.834
Chromosome	YP_007335404.1	putative transmembrane teichuronic acid biosynthesis protein	NC_020059.1:3535192-3536982	22.6193	-2.14225	-4.41451	0.00400478	0.036178	8.6608	70.6756	5.24102	5.89966
Chromosome	YP_007335409.1	NMT1/THI5-like protein	NC_020059.1:3541227-3542240	68.1871	1.82965	3.5545	0.000435561	0.00727039	14.8471	37.4475	104.82	115.633
Chromosome	YP_007335449.1	CorA metal ion transporter (MIT) family transporter	NC_020059.1:3590472-3591518	153.587	-1.63052	-3.09624	0.00489816	0.0418208	358.805	123.946	53.7205	77.8755
Chromosome	YP_007335451.1	glycerol ABC transporter, ATP-binding protein GlpS	NC_020059.1:3592231-3593313	150.621	-1.86865	-3.6519	0.000538134	0.00877014	298.179	190.402	41.9282	71.9759
Chromosome	YP_007335452.1	glycerol ABC transporter, ATP-binding protein GlpT	NC_020059.1:3593323-3594393	51.8227	-1.63133	-3.098	0.00137967	0.0177481	71.7609	89.1357	27.5154	18.8789
Chromosome	YP_007335456.1	glycerol ABC transporter, substrate-binding protein GlpV	NC_020059.1:3596615-3598345	279.033	-2.49413	-5.63387	4.44564e-06	0.000178715	497.377	478.907	65.5128	74.3357
Chromosome	YP_007335460.1	hypothetical protein	NC_020059.1:3602190-3604046	33.9024	-1.89646	-3.72299	0.00352827	0.0327488	21.0334	91.2454	9.17179	14.1592
Chromosome	YP_007335471.1	putative sugar ABC transporter, ATP-binding protein	NC_020059.1:3615531-3616610	31.0526	-2.00567	-4.01576	0.00219849	0.0245498	22.2706	82.2791	7.86153	11.7993
Chromosome	YP_007335479.1	translation elongation factor P	NC_020059.1:3625277-3625846	205.35	2.43209	5.39676	7.27229e-06	0.000263271	64.3374	43.7767	302.669	410.617
Chromosome	YP_007335497.1	thiamin/thiamine pyrophosphate ABC transporter, substrate-binding protein	NC_020059.1:3646971-3647999	92.2533	1.39932	2.63777	0.00481115	0.0412238	42.0667	52.2156	104.82	169.91
Chromosome	YP_007335504.1	putative ribosome-associated heat shock protein	NC_020059.1:3654983-3655387	52.1531	1.51224	2.85252	0.00315239	0.0310795	33.4059	17.4052	79.9256	77.8755
Chromosome	YP_007335513.1	50S ribosomal protein L32	NC_020059.1:3663902-3664087	385.784	3.45095	10.9355	1.3031e-08	1.25723e-06	66.8119	23.2069	718.02	735.098
Chromosome	YP_007335543.1	inositol ABC transporter, permease protein	NC_020059.1:3706328-3707293	34.2915	-1.71923	-3.29262	0.00357365	0.0328485	47.0158	62.2368	19.6538	8.25953
Chromosome	YP_007335544.1	inositol ABC transporter, ATP-binding protein	NC_020059.1:3707386-3708921	30.8666	-1.78083	-3.43624	0.00458505	0.0399247	27.2197	72.7854	10.482	12.9793
Chromosome	YP_007335562.1	putative glycosyltransferase	NC_020059.1:3729859-3730614	95.0322	1.57023	2.96951	0.00232554	0.0253237	29.6942	56.9625	115.302	178.17
Chromosome	YP_007335563.1	GDP-L-fucose synthetase	NC_020059.1:3730616-3731551	402.848	1.96147	3.8946	0.00117733	0.0156458	202.91	72.7854	640.715	694.98
Chromosome	YP_007335564.1	GDP-mannose 4,6-dehydratase	NC_020059.1:3731555-3732637	580.154	2.0874	4.24982	0.000847379	0.0120228	270.959	85.9711	1070.48	893.209
Chromosome	YP_007335566.1	mannose-6-phosphate isomerase	NC_020059.1:3734997-3735365	46.4506	1.68231	3.20941	0.0015422	0.0191249	12.3726	26.3715	66.823	80.2354
Chromosome	YP_007335570.1	dTDP-glucose 4,6-dehydratase	NC_020059.1:3737856-3738923	195.659	1.86157	3.63403	0.000428376	0.00718965	63.1001	86.4985	326.254	306.782
Chromosome	YP_007335575.1	hypothetical protein	NC_020059.1:3741521-3742375	28.375	-1.98092	-3.94744	0.00140936	0.017885	56.9138	37.975	9.17179	9.43946
Chromosome	YP_007335588.1	50S ribosomal protein L21	NC_020059.1:3768812-3769129	702.067	2.55111	5.86084	3.12252e-05	0.00084151	226.418	89.1357	1252.6	1240.11
Chromosome	YP_007335589.1	50S ribosomal protein L27	NC_020059.1:3769162-3769431	374.963	2.5252	5.75652	1.42668e-05	0.000449825	121.251	56.9625	689.194	632.444
Chromosome	YP_007335590.1	putative acetyltransferase	NC_020059.1:3769560-3770195	274.862	3.47511	11.1202	2.18384e-10	6.58426e-08	33.4059	34.8104	486.105	545.129
Chromosome	YP_007335591.1	putative acetyltransferase	NC_020059.1:3770192-3770779	168.444	3.20782	9.23954	3.80291e-09	4.86921e-07	33.4059	18.4601	297.428	324.481
Chromosome	YP_007335592.1	Obg family GTPase CgtA	NC_020059.1:3771046-3772149	167.299	2.04859	4.13701	0.000107162	0.00238316	69.2864	45.359	248.949	305.603
Chromosome	YP_007335594.1	glutamate-5-semialdehyde dehydrogenase	NC_020059.1:3773308-3774591	95.566	1.35389	2.556	0.00454101	0.0396845	48.253	52.743	134.956	146.312
Chromosome	YP_007335620.1	3-isopropylmalate dehydrogenase	NC_020059.1:3798319-3799431	132.735	1.86154	3.63396	0.000190986	0.00383882	49.4903	53.7979	230.605	197.049
Chromosome	YP_007335628.1	hypothetical protein	NC_020059.1:3805871-3806578	211.121	1.86538	3.64364	0.000634149	0.0096808	102.692	58.0173	326.254	357.52
Chromosome	YP_007335637.1	pyridoxal kinase	NC_020059.1:3822071-3822946	72.7612	1.91858	3.78052	7.21676e-05	0.00170655	25.9824	29.0087	107.441	128.613
Chromosome	YP_007335645.1	tRNA uridine 5-carboxymethylaminomethyl modification enzyme GidA	NC_020059.1:3830584-3832467	176.644	1.46862	2.76756	0.00440346	0.0386927	84.1335	88.6083	254.19	279.644
pRtrCIAT899a	YP_007335708.1	transcriptional regulator, TetR family	NC_020060.1:59532-60122	224.244	2.25313	4.76716	0.000284825	0.00519642	98.9806	25.3166	294.807	477.873
pRtrCIAT899a	YP_007335709.1	hypothetical protein	NC_020060.1:60228-60530	64.8338	3.53788	11.6147	2.84906e-11	1.57631e-08	6.18629	8.96631	106.131	138.052
pRtrCIAT899a	YP_007335710.1	hypothetical protein	NC_020060.1:60579-61166	141.023	2.76353	6.79053	5.28917e-07	2.96686e-05	22.2706	35.3378	169.023	337.461
pRtrCIAT899a	YP_007335711.1	chorismate mutase	NC_020060.1:61304-61600	71.5091	1.96809	3.91251	0.000318992	0.0055957	38.355	13.7132	86.4769	147.492
pRtrCIAT899a	YP_007335766.1	hypothetical protein	NC_020060.1:119005-119388	71.005	-1.72961	-3.31639	0.00529055	0.0438516	195.487	33.2281	34.0666	21.2388
pRtrCIAT899a	YP_007335767.1	alpha/beta hydrolase fold-1 catalytic domain-containing protein	NC_020060.1:119385-120281	153.168	-2.21247	-4.63468	0.000295879	0.00532582	424.379	101.267	44.5487	42.4776
pRtrCIAT899a	YP_007335768.1	ribose ABC transporter, substrate-binding protein	NC_020060.1:120307-121473	114.495	-2.02351	-4.06572	0.00166752	0.0202113	337.771	48.5236	44.5487	27.1384
pRtrCIAT899a	YP_007335769.1	ribose ABC transporter, ATP-binding protein	NC_020060.1:121565-123118	46.7514	-2.00502	-4.01393	0.000166668	0.00343592	76.7099	77.5322	20.9641	11.7993
pRtrCIAT899a	YP_007335772.1	succinate-semialdehyde dehydrogenase	NC_020060.1:125145-126632	63.1863	-1.5569	-2.94221	0.00246414	0.0262407	127.437	66.9836	28.8256	29.4983
pRtrCIAT899a	YP_007335851.1	conjugal transfer protein TrbL	NC_020060.1:205745-206923	28.6233	-2.22011	-4.6593	0.00340559	0.0323397	6.18629	95.4649	10.482	2.35986
pRtrCIAT899b	YP_007335930.1	putative transcriptional regulator, XRE family	NC_020061.1:69675-70181	56.6041	1.68831	3.22279	0.000675131	0.0101459	29.6942	20.0423	79.9256	96.7545
pRtrCIAT899b	YP_007335942.1	hypothetical protein	NC_020061.1:80985-81260	67.1444	1.71453	3.28189	0.000575699	0.00919593	37.1177	21.0972	98.2692	112.094
pRtrCIAT899b	YP_007335945.1	family S9 prolyl oligopeptidase	NC_020061.1:85967-88156	392.894	1.90121	3.73527	0.00121745	0.0160904	134.861	147.68	397.007	892.029
pRtrCIAT899b	YP_007335947.1	hypothetical protein	NC_020061.1:89049-89162	44.9645	1.96878	3.91436	0.00015403	0.00321662	18.5589	14.2406	66.823	80.2354
pRtrCIAT899b	YP_007335948.1	transcriptional regulator, AraC family	NC_020061.1:89454-90494	137.996	1.78195	3.43891	0.000402724	0.00684063	49.4903	62.7642	209.641	230.087
pRtrCIAT899b	YP_007335970.1	putative BacS-like phasin	NC_020061.1:111993-112451	121.576	1.97484	3.93086	0.000820333	0.0117776	42.0667	41.1396	78.6153	324.481
pRtrCIAT899b	YP_007335995.1	glycine cleavage system transcriptional activator GcvA	NC_020061.1:144127-145050	142.928	1.96073	3.8926	0.000155863	0.00324087	39.5922	63.2916	217.502	251.326
pRtrCIAT899b	YP_007335998.1	transcriptional regulator, GntR family	NC_020061.1:147908-148624	174.391	1.98193	3.95022	0.000139828	0.0029715	66.8119	58.0173	313.151	259.585
pRtrCIAT899b	YP_007336000.1	HAD-superfamily hydrolase	NC_020061.1:150971-151639	372.593	2.5565	5.88277	6.55117e-06	0.000244983	102.692	72.7854	787.463	527.43
pRtrCIAT899b	YP_007336001.1	DegT/DnrJ/EryC1/StrS family aminotransferase	NC_020061.1:151718-153004	1017.34	3.81809	14.1046	2.17515e-10	6.58426e-08	68.0491	110.233	2298.19	1592.91
pRtrCIAT899b	YP_007336002.1	XylR-type repressor	NC_020061.1:153372-154673	138.532	1.85227	3.61069	0.00175251	0.0207208	21.0334	80.1694	283.015	169.91
pRtrCIAT899b	YP_007336003.1	putative SyrB-like regulator	NC_020061.1:155598-156035	108.915	1.47614	2.78203	0.00320633	0.0312471	68.0491	39.5573	166.402	161.651
pRtrCIAT899b	YP_007336004.1	hypothetical protein	NC_020061.1:156178-156771	109.054	1.82119	3.53372	0.000258032	0.00480597	43.304	43.7767	212.261	136.872
pRtrCIAT899b	YP_007336005.1	hypothetical protein	NC_020061.1:156803-157384	144.765	1.81225	3.51189	0.000681496	0.0102097	76.7099	38.5024	214.882	248.966
pRtrCIAT899b	YP_007336026.1	hypothetical protein	NC_020061.1:180895-181356	58.4088	-1.72003	-3.29444	0.00338884	0.0323397	148.471	38.5024	18.3436	28.3184
pRtrCIAT899b	YP_007336036.1	transcriptional regulator, AraC family	NC_020061.1:189802-190851	126.364	1.81077	3.50831	0.000565158	0.00905755	32.1687	66.9836	193.918	212.388
pRtrCIAT899b	YP_007336057.1	outer membrane protein, OmpW family	NC_020061.1:214099-214779	109.211	2.25032	4.75787	0.000253756	0.00476311	18.5589	41.1396	66.823	310.322
pRtrCIAT899b	YP_007336102.1	ferredoxin like protein FixX	NC_020061.1:258239-258538	51.2566	1.8157	3.5203	0.000743246	0.0109312	11.1353	27.9538	66.823	99.1143
pRtrCIAT899b	YP_007336103.1	electron transfer flavoprotein-quinone oxidoreductase FixC	NC_020061.1:258551-259855	123.243	2.43943	5.42429	2.78392e-05	0.000767408	13.6098	46.9413	148.059	284.364
pRtrCIAT899b	YP_007336104.1	electron transfer flavoprotein subunit alpha, FixB	NC_020061.1:259868-260980	85.7232	2.41687	5.3401	0.000111699	0.00247173	3.71177	36.3927	102.2	200.589
pRtrCIAT899b	YP_007336105.1	electron transfer flavoprotein subunit beta, FixA	NC_020061.1:260993-261844	52.2061	1.90728	3.751	0.0015495	0.0191661	4.94903	30.591	57.6512	115.633
pRtrCIAT899b	YP_007336110.1	nitrogen fixation protein NifQ	NC_020061.1:265351-266007	71.1092	2.00677	4.01881	0.000291022	0.00527778	12.3726	35.3378	78.6153	158.111
pRtrCIAT899b	YP_007336111.1	RNA polymerase sigma-54 factor	NC_020061.1:266053-267495	93.3982	1.67413	3.19126	0.00231874	0.0253068	18.5589	59.5996	123.164	172.27
pRtrCIAT899b	YP_007336112.1	putative peroxiredoxin PrxS (atypical-2-Cys peroxiredoxin)	NC_020061.1:267575-268114	81.4289	1.86686	3.64738	0.000157335	0.00325743	23.5079	39.0298	131.026	132.152
pRtrCIAT899b	YP_007336125.1	hypothetical protein	NC_020061.1:282989-283114	32.4669	1.78732	3.45172	0.00252691	0.026732	8.6608	15.8229	39.3077	66.0762
pRtrCIAT899b	YP_007336128.1	nitrogenase iron protein NifH	NC_020061.1:285319-286212	334.104	3.18104	9.06962	1.30249e-05	0.000418882	2.47451	67.5111	490.036	776.396
pRtrCIAT899b	YP_007336129.1	nitrogenase molybdenum-iron protein alpha chain NifD	NC_020061.1:286316-287818	403.695	3.42859	10.7673	3.28155e-07	1.93051e-05	13.6098	68.0385	431.074	1102.06
pRtrCIAT899b	YP_007336130.1	nitrogenase molybdenum-iron protein beta chain NifK	NC_020061.1:287944-289485	465.847	3.07265	8.41319	4.94926e-06	0.000195698	19.7961	106.013	552.928	1184.65
pRtrCIAT899b	YP_007336131.1	nitrogenase iron-molybdenum cofactor biosynthesis protein NifE	NC_020061.1:289517-291043	247.615	3.39034	10.4856	7.84118e-07	4.02403e-05	3.71177	45.359	330.184	611.205
pRtrCIAT899b	YP_007336132.1	Nitrogenase iron-molybdenum cofactor biosynthesis protein NifN	NC_020061.1:291043-292434	95.2926	3.00504	8.02798	9.87042e-07	4.95989e-05	2.47451	26.3715	137.577	214.748
pRtrCIAT899b	YP_007336133.1	nitrogen fixation protein NifX	NC_020061.1:292400-292900	31.2393	2.46554	5.52334	8.37883e-05	0.00191561	2.47451	11.076	52.4102	58.9966
pRtrCIAT899b	YP_007336134.1	hypothetical protein	NC_020061.1:292913-293401	49.0202	2.83785	7.14955	8.4053e-07	4.26812e-05	3.71177	13.7132	64.2025	114.453
pRtrCIAT899b	YP_007336150.1	transcriptional regulator, RpiR family	NC_020061.1:308041-308934	132.722	1.54721	2.92251	0.00219849	0.0245498	66.8119	58.0173	167.713	238.346
pRtrCIAT899b	YP_007336152.1	hypothetical protein	NC_020061.1:312702-313571	217.968	1.89043	3.70746	0.00261683	0.0275024	55.6766	96.5197	141.508	578.167
pRtrCIAT899b	YP_007336319.1	putative phospholipid N-methyltransferase	NC_020061.1:508748-509338	118.283	2.04512	4.12709	0.000116551	0.00254408	23.5079	55.9076	197.849	195.869
pRtrCIAT899c	YP_007336362.1	hypothetical protein	NC_020062.1:185-355	73.6554	2.09117	4.26094	1.62948e-05	0.000507137	24.7451	25.3166	133.646	110.914
pRtrCIAT899c	YP_007336364.1	cell division penicillin-binding protein	NC_020062.1:2049-3770	60.7105	-1.43702	-2.70762	0.00319813	0.0312303	95.2688	86.4985	32.7564	28.3184
pRtrCIAT899c	YP_007336382.1	putative hydrolase, alpha/beta fold family	NC_020062.1:20456-21427	33.9368	-1.68043	-3.20523	0.00348525	0.0327488	44.5413	62.7642	13.1026	15.3391
pRtrCIAT899c	YP_007336388.1	hypothetical protein	NC_020062.1:38278-39090	390.468	-1.8026	-3.48849	0.00480081	0.0412084	1020.74	254.221	120.543	166.37
pRtrCIAT899c	YP_007336391.1	cytochrome c oxidase, subunit I	NC_020062.1:40676-42454	136.36	-2.34859	-5.09326	1.18723e-05	0.000386142	306.84	162.976	36.6872	38.9378
pRtrCIAT899c	YP_007336393.1	cytochrome-c oxidase subunit III protein	NC_020062.1:43165-43890	47.8896	-1.77887	-3.43158	0.000807141	0.0116228	95.2688	58.0173	17.0333	21.2388
pRtrCIAT899c	YP_007336394.1	cytochrome c oxidase subunit IV	NC_020062.1:43901-44233	57.7363	-1.73391	-3.32627	0.00143436	0.0180662	131.149	52.743	22.2743	24.7786
pRtrCIAT899c	YP_007336462.1	resistance nodulation cell division (RND) drug efflux pump, inner membrane component	NC_020062.1:113798-116896	50.7	-1.80037	-3.48309	0.0030504	0.0305928	28.4569	135.55	22.2743	16.5191
pRtrCIAT899c	YP_007336539.1	putative polar amino acid ABC transporter, substrate-binding protein	NC_020062.1:206245-207078	114.416	2.64803	6.26813	8.44133e-06	0.000290864	13.6098	34.283	98.2692	311.502
pRtrCIAT899c	YP_007336602.1	glutamyl-tRNA(Gln) amidotransferase subunit A	NC_020062.1:270486-271913	28.7869	-2.18193	-4.53759	0.00173599	0.0206776	16.0843	83.8614	10.482	4.71973
pRtrCIAT899c	YP_007336603.1	gamma-glutamyltransferase	NC_020062.1:272483-274069	52.968	-1.37309	-2.59025	0.00613563	0.0494129	75.4727	81.2242	32.7564	22.4187
pRtrCIAT899c	YP_007336624.1	putative peptide ABC transporter, substrate-binding protein	NC_020062.1:296568-298082	34.2016	-1.97897	-3.94212	0.00272409	0.0280791	21.0334	93.8826	6.55128	15.3391
pRtrCIAT899c	YP_007336625.1	putative peptide ABC transporter, ATP-binding protein	NC_020062.1:298101-299804	25.0871	-2.21278	-4.63569	0.00377852	0.0345219	4.94903	84.3888	3.93077	7.07959
pRtrCIAT899c	YP_007336655.1	putative major facilitator superfamily (MFS) purine transporter	NC_020062.1:335311-336603	52.6206	-1.45538	-2.74228	0.00340078	0.0323397	82.8962	75.4225	26.2051	25.9585
pRtrCIAT899c	YP_007336694.1	non-ribosomal peptide synthetase	NC_020062.1:375732-379775	223.062	-2.21137	-4.63115	0.000217398	0.00421176	570.376	193.039	73.3743	55.4568
pRtrCIAT899c	YP_007336710.1	putative amino acid ABC transporter, substrate-binding protein	NC_020062.1:395214-396491	37.573	-1.63458	-3.10496	0.00373015	0.0341447	49.4903	68.0385	20.9641	11.7993
pRtrCIAT899c	YP_007336711.1	ROK-family transcriptional regulator	NC_020062.1:396691-397836	40.3514	-1.89898	-3.7295	0.000478857	0.00793816	69.2864	62.2368	15.7231	14.1592
pRtrCIAT899c	YP_007336721.1	hypothetical protein	NC_020062.1:408931-409620	41.0569	-1.79205	-3.46307	0.00501335	0.0425033	112.59	21.6246	17.0333	12.9793
pRtrCIAT899c	YP_007336735.1	putative threhalose/maltose ABC transporter, substrate-binding protein	NC_020062.1:420443-421789	29.2071	-2.97986	-7.88907	5.53361e-06	0.000215275	43.304	64.8739	3.93077	4.71973
pRtrCIAT899c	YP_007336736.1	putative dehydrogenase	NC_020062.1:421966-423114	29.0952	-2.95993	-7.78085	0.000112225	0.00247202	6.18629	103.904	3.93077	2.35986
pRtrCIAT899c	YP_007336770.1	glycosyl transferase group 1	NC_020062.1:460547-461704	45.7002	-1.42044	-2.67667	0.00557423	0.0456538	69.2864	67.5111	23.5846	22.4187
pRtrCIAT899c	YP_007336785.1	hypothetical protein	NC_020062.1:481500-481880	171.745	-1.77953	-3.43315	0.00241979	0.0259401	416.956	136.604	72.064	61.3565
pRtrCIAT899c	YP_007336787.1	hypothetical protein	NC_020062.1:483109-483585	302.215	1.71597	3.28517	0.00421075	0.0374773	181.877	62.2368	517.551	447.194
pRtrCIAT899c	YP_007336807.1	hypothetical protein	NC_020062.1:503147-503278	54.9539	1.54365	2.91531	0.00176608	0.0207398	28.4569	23.7344	95.6486	71.9759
pRtrCIAT899c	YP_007336820.1	TadE family protein	NC_020062.1:519232-519654	91.232	-2.17895	-4.52824	8.09999e-05	0.00187858	226.418	82.8065	26.2051	29.4983
pRtrCIAT899c	YP_007336827.1	phenylacetate-CoA oxygenase, PaaG subunit	NC_020062.1:527895-528899	183.785	-2.18226	-4.53865	0.000212643	0.00413625	468.92	157.174	52.4102	56.6368
pRtrCIAT899c	YP_007336828.1	phenylacetate-CoA oxygenase, PaaH subunit	NC_020062.1:528930-529214	47.8159	-2.73845	-6.67352	5.55878e-05	0.00136814	155.894	18.9875	10.482	5.89966
pRtrCIAT899c	YP_007336829.1	phenylacetate-CoA oxygenase, PaaI subunit	NC_020062.1:529211-529996	92.2783	-3.69736	-12.9723	5.93176e-09	6.65461e-07	290.755	62.2368	7.86153	8.25953
pRtrCIAT899c	YP_007336830.1	phenylacetate-CoA oxygenase, PaaJ subunit	NC_020062.1:530006-530530	56.38	-3.71159	-13.1009	3.02105e-08	2.47009e-06	183.114	33.7555	3.93077	4.71973
pRtrCIAT899c	YP_007336831.1	phenylacetate-CoA oxygenase/reductase, PaaK subunit	NC_020062.1:530555-531631	89.3137	-3.32215	-10.0016	5.25128e-08	4.1463e-06	266.01	69.0934	9.17179	12.9793
pRtrCIAT899c	YP_007336832.1	phenylacetic acid catabolic family protein	NC_020062.1:531656-532411	76.5487	-3.5474	-11.6916	2.89126e-09	4.05956e-07	212.808	77.0048	10.482	5.89966
pRtrCIAT899c	YP_007336833.1	phenylacetic acid degradation protein PaaN	NC_020062.1:532478-534535	223.27	-2.63214	-6.19944	1.07348e-05	0.000356462	566.664	230.487	62.8923	33.0381
pRtrCIAT899c	YP_007336834.1	thioesterase superfamily protein	NC_020062.1:534540-535058	36.1667	-1.87652	-3.67188	0.00351138	0.0327488	97.7433	22.1521	11.7923	12.9793
pRtrCIAT899c	YP_007336835.1	phenylacetic acid degradation protein PaaY	NC_020062.1:535059-535673	30.1542	-2.10563	-4.30386	0.00138734	0.0177521	79.1845	24.2618	6.55128	10.6194
pRtrCIAT899c	YP_007336837.1	phenylacetate-CoA ligase	NC_020062.1:536393-537703	33.7127	-2.16211	-4.4757	0.00061814	0.00952686	30.9314	84.3888	6.55128	12.9793
pRtrCIAT899c	YP_007336841.1	hypothetical protein	NC_020062.1:539956-540111	216.621	2.50818	5.68901	6.97839e-06	0.000257558	71.7609	35.3378	386.525	372.859
pRtrCIAT899c	YP_007336842.1	hypothetical protein	NC_020062.1:540292-540615	45.3847	2.16112	4.47262	0.000116488	0.00254408	6.18629	20.5698	85.1666	69.616
pRtrCIAT899c	YP_007336893.1	hypothetical protein	NC_020062.1:584423-585889	25.6637	-2.88362	-7.37999	0.000123318	0.00265574	12.3726	83.8614	5.24102	1.17993
pRtrCIAT899c	YP_007336896.1	putative exopolysaccharide biosynthesis protein	NC_020062.1:588637-590802	53.9739	-1.57541	-2.98021	0.00260372	0.0274844	56.9138	109.178	26.2051	23.5986
pRtrCIAT899c	YP_007336905.1	ubiquinone/menaquinone biosynthesis methyltransferase	NC_020062.1:598698-599525	130.125	-1.86696	-3.64762	0.00176135	0.0207398	341.483	84.3888	49.7897	44.8374
pRtrCIAT899c	YP_007336906.1	putative acyltransferase	NC_020062.1:599714-600808	26.3886	-1.88334	-3.68927	0.00323044	0.0314186	33.4059	53.7979	6.55128	11.7993
pRtrCIAT899c	YP_007336909.1	cytochrome P450 superfamily	NC_020062.1:602993-604225	168.57	-1.84357	-3.58897	0.00402586	0.0363005	465.209	89.1357	43.2384	76.6956
pRtrCIAT899c	YP_007336979.1	chaperone protein HtpG	NC_020062.1:677915-679804	673.996	1.89573	3.72111	0.00369482	0.0338856	373.652	86.4985	1113.72	1122.12
pRtrCIAT899c	YP_007337002.1	quinolinate synthetase complex, A subunit	NC_020062.1:703633-704604	340.873	2.83871	7.15381	3.73282e-07	2.16953e-05	54.4393	77.5322	554.238	677.281
pRtrCIAT899c	YP_007337003.1	L-aspartate oxidase	NC_020062.1:704601-706142	141.033	2.06115	4.17319	0.000729994	0.0107691	13.6098	74.3677	243.708	232.447
pRtrCIAT899c	YP_007337004.1	nicotinate-nucleotide diphosphorylase	NC_020062.1:706144-707001	94.2119	2.52586	5.75918	1.33994e-06	6.39986e-05	13.6098	32.1732	172.954	158.111
pRtrCIAT899c	YP_007337027.1	hypothetical protein	NC_020062.1:735483-735668	211.166	2.0209	4.05836	0.00160571	0.01976	112.59	22.1521	446.797	263.125
pRtrCIAT899c	YP_007337031.1	hypothetical protein	NC_020062.1:738764-739624	193.476	2.29797	4.91766	1.68414e-05	0.000520786	66.8119	45.359	353.769	307.962
pRtrCIAT899c	YP_007337032.1	hypothetical protein	NC_020062.1:739726-740070	1837.94	2.20355	4.6061	0.000981175	0.0134577	800.505	186.183	3314.95	3050.13
pRtrCIAT899c	YP_007337037.1	thiamine biosynthesis protein ThiC	NC_020062.1:742783-744609	220.899	2.76094	6.77837	7.39784e-07	3.87904e-05	35.8805	54.3253	301.359	492.032
pRtrCIAT899c	YP_007337038.1	hypothetical protein	NC_020062.1:744676-744828	45.3997	1.73122	3.32009	0.00179182	0.0208786	28.4569	10.0212	74.6846	68.4361
pRtrCIAT899c	YP_007337053.1	isocitrate lyase	NC_020062.1:759021-760310	44.3307	-2.25842	-4.78466	9.23804e-05	0.00209222	106.404	45.8864	14.4128	10.6194
pRtrCIAT899c	YP_007337071.1	major facilitator superfamily (MFS) transporter	NC_020062.1:777950-779260	70.7984	-1.43028	-2.695	0.00352483	0.0327488	116.302	95.4649	41.9282	29.4983
pRtrCIAT899c	YP_007337075.1	putative oligopeptide ABC transporter, permease protein	NC_020062.1:783516-784502	24.8082	-2.60455	-6.08201	0.000299617	0.00533374	16.0843	74.3677	5.24102	3.5398
pRtrCIAT899c	YP_007337076.1	putative oligopeptide ABC transporter, substrate-binding protein	NC_020062.1:784589-786535	67.9959	-1.52021	-2.86833	0.00347979	0.0327488	66.8119	140.296	35.3769	29.4983
pRtrCIAT899c	YP_007337116.1	3,4-dihydroxyphenylacetate 2,3-dioxygenase	NC_020062.1:825517-826497	57.5134	-2.14111	-4.41102	0.000307085	0.0054263	155.894	39.5573	15.7231	18.8789
pRtrCIAT899c	YP_007337117.1	5-carboxymethyl-2-hydroxymuconate semialdehyde dehydrogenase	NC_020062.1:826537-828054	72.6058	-2.30815	-4.95246	2.19119e-05	0.000648485	175.691	73.8402	19.6538	21.2388
pRtrCIAT899c	YP_007337151.1	K+-transporting ATPase, A subunit	NC_020062.1:858138-859841	80.4551	-1.68528	-3.21604	0.00186299	0.0216371	70.5237	182.491	39.3077	29.4983
pRtrCIAT899c	YP_007337157.1	sulfate ABC transporter, susbtrate-binding protein	NC_020062.1:866945-867973	133.381	1.72416	3.30388	0.00251716	0.0266874	39.5922	68.5659	112.682	312.682
pRtrCIAT899c	YP_007337182.1	hypothetical protein	NC_020062.1:889821-890453	29.9034	-1.67847	-3.20087	0.00521837	0.0436649	39.5922	55.3802	10.482	14.1592
pRtrCIAT899c	YP_007337196.1	hypothetical protein	NC_020062.1:903358-903711	613.502	1.75606	3.37775	0.00352679	0.0327488	335.297	145.571	1046.89	926.247
pRtrCIAT899c	YP_007337201.1	putative dipeptidase	NC_020062.1:906756-907793	66.1517	1.35264	2.55379	0.00465862	0.0402745	34.6432	35.3378	106.131	88.4949
pRtrCIAT899c	YP_007337213.1	hypothetical protein	NC_020062.1:921177-921563	43.3112	1.70779	3.26661	0.00286171	0.0291858	7.42354	26.8989	79.9256	58.9966
pRtrCIAT899c	YP_007337220.1	putative luciferase-like monooxygenase	NC_020062.1:928555-929577	188.511	1.55489	2.93811	0.00427118	0.0377716	113.828	60.127	292.187	287.904
pRtrCIAT899c	YP_007337241.1	hypothetical protein	NC_020062.1:954671-955333	112.649	1.84477	3.59196	0.000642	0.00973902	64.3374	23.7344	180.815	181.71
pRtrCIAT899c	YP_007337262.1	heavy metal efflux P-type ATPase	NC_020062.1:975169-977520	583.398	1.80562	3.49579	0.00199048	0.0228078	287.044	161.394	850.356	1034.8
pRtrCIAT899c	YP_007337268.1	hypothetical protein	NC_020062.1:981539-981934	264.623	-2.6688	-6.359	2.76281e-06	0.00012007	622.34	321.732	58.9615	55.4568
pRtrCIAT899c	YP_007337269.1	hypothetical protein	NC_020062.1:982113-982247	252.996	-2.5528	-5.86774	4.32928e-06	0.0001755	553.054	338.61	58.9615	61.3565
pRtrCIAT899c	YP_007337270.1	transcriptional regulator, AraC family	NC_020062.1:982525-983409	344.638	-1.96986	-3.91731	0.00197393	0.0227262	924.231	227.85	129.715	96.7545
pRtrCIAT899c	YP_007337271.1	putative amino acid ABC transporter, substrate-binding protein	NC_020062.1:983614-984699	199.872	-3.28581	-9.75278	1.6199e-07	1.02821e-05	592.646	156.647	30.1359	20.0589
pRtrCIAT899c	YP_007337272.1	putative amino acid ABC transporter, ATP-binding protein	NC_020062.1:984775-985596	76.247	-2.429	-5.38521	4.13457e-05	0.00106659	209.096	58.0173	24.8949	12.9793
pRtrCIAT899c	YP_007337273.1	putative amino acid ABC transporter, permease protein	NC_020062.1:985593-986843	53.6516	-2.67835	-6.40123	3.03106e-06	0.000129397	131.149	60.6545	15.7231	7.07959
pRtrCIAT899c	YP_007337275.1	FGGY-family pentulose kinase	NC_020062.1:987597-989228	56.0056	-1.50935	-2.84682	0.004852	0.0415001	117.539	53.7979	31.4461	21.2388
pRtrCIAT899c	YP_007337303.1	dihydroxyacetone kinase	NC_020062.1:1020916-1021935	55.9386	1.41636	2.66911	0.00349897	0.0327488	30.9314	26.3715	83.8563	82.5953
pRtrCIAT899c	YP_007337319.1	hypothetical protein	NC_020062.1:1037924-1038070	1474.18	2.39535	5.26103	0.000346676	0.00597766	560.478	125.001	2604.79	2606.47
pRtrCIAT899c	YP_007337326.1	transcriptional regulator, XRE family	NC_020062.1:1047296-1047541	158.778	1.85984	3.62966	0.0021966	0.0245498	95.2688	21.6246	275.154	243.066
pRtrCIAT899c	YP_007337330.1	outer membrane protein Omp31	NC_020062.1:1049380-1050072	361.096	-2.66728	-6.35231	2.54701e-05	0.000709008	864.843	435.13	111.372	33.0381
pRtrCIAT899c	YP_007337331.1	hypothetical protein	NC_020062.1:1050125-1051315	741.331	-2.34164	-5.06878	0.000137953	0.00294462	1581.21	998.953	265.982	119.173
pRtrCIAT899c	YP_007337332.1	bifunctional glycosyltransferase	NC_020062.1:1051476-1053794	137.707	-2.19679	-4.58458	2.82349e-05	0.000769519	266.01	199.369	52.4102	33.0381
pRtrCIAT899c	YP_007337333.1	hypothetical protein	NC_020062.1:1053802-1054749	61.4906	-2.44114	-5.4307	8.4273e-06	0.000290864	128.675	85.4437	23.5846	8.25953
pRtrCIAT899c	YP_007337334.1	putative hydantoinase	NC_020062.1:1054746-1055591	45.7994	-1.92899	-3.80789	0.000555623	0.00893442	96.5061	53.7979	22.2743	10.6194
pRtrCIAT899c	YP_007337335.1	CtrB-like MPA2 protein component of capsule polysaccharide exporter	NC_020062.1:1055600-1056817	99.2639	-3.08911	-8.50968	2.94537e-09	4.05956e-07	209.096	154.537	15.7231	17.699
pRtrCIAT899c	YP_007337336.1	CtrC-like capsule polysaccharide ABC exporter, permease protein	NC_020062.1:1056976-1057785	71.9952	-2.28469	-4.87259	6.52481e-06	0.000244983	132.387	112.87	26.2051	16.5191
pRtrCIAT899c	YP_007337337.1	hypothetical protein	NC_020062.1:1057814-1058932	64.7542	-2.1275	-4.3696	2.47593e-05	0.000698473	123.726	92.8277	23.5846	18.8789
pRtrCIAT899c	YP_007337338.1	methyltransferase, FkbM family protein	NC_020062.1:1059004-1060056	259.186	-3.38957	-10.48	4.7054e-09	5.55269e-07	602.544	368.674	41.9282	23.5986
pRtrCIAT899c	YP_007337339.1	glycosyl transferase, group 1	NC_020062.1:1060126-1061493	77.1887	-3.00714	-8.03968	5.32899e-08	4.1463e-06	144.759	137.132	20.9641	5.89966
pRtrCIAT899c	YP_007337340.1	protein involved in capsular polysaccharide export	NC_020062.1:1061490-1063610	118.733	-1.99808	-3.99468	7.21182e-05	0.00170655	225.181	165.086	44.5487	40.1177
pRtrCIAT899c	YP_007337341.1	hypothetical protein	NC_020062.1:1063632-1063892	39.7707	-2.99524	-7.97363	1.15295e-06	5.56184e-05	100.218	46.4139	6.55128	5.89966
pRtrCIAT899c	YP_007337343.1	capsular polysaccharide export inner-membrane protein, BexC/CtrB/KpsE family	NC_020062.1:1064249-1065454	86.669	-2.61785	-6.13835	2.56452e-06	0.000113498	206.622	100.739	27.5154	11.7993
pRtrCIAT899c	YP_007337344.1	ATP-binding protein BexA	NC_020062.1:1065451-1066185	36.0936	-2.67306	-6.37782	6.9942e-06	0.000257558	72.9982	56.435	7.86153	7.07959
pRtrCIAT899c	YP_007337346.1	transcriptional regulator, AraC family protein	NC_020062.1:1068202-1069215	341.958	-2.87759	-7.3492	3.42832e-06	0.000141352	942.79	305.91	70.7538	48.3772
pRtrCIAT899c	YP_007337347.1	polysaccharide export protein	NC_020062.1:1069273-1070445	124.894	-2.65915	-6.31663	1.31242e-05	0.000419278	358.805	89.1357	32.7564	18.8789
pRtrCIAT899c	YP_007337348.1	methyltransferase FkbM family	NC_020062.1:1070515-1071432	120.489	-2.7229	-6.60197	3.18571e-06	0.000133634	324.161	108.651	31.4461	17.699
pRtrCIAT899c	YP_007337349.1	glycosyl transferase, group 1	NC_020062.1:1071476-1072801	121.125	-1.79116	-3.46092	0.00124385	0.0162786	283.332	106.013	43.2384	51.917
pRtrCIAT899c	YP_007337350.1	hypothetical protein	NC_020062.1:1072820-1073869	103.533	-1.79628	-3.47323	0.00112432	0.0150659	243.74	89.1357	45.8589	35.398
pRtrCIAT899c	YP_007337378.1	sigma-fimbriae usher protein	NC_020062.1:1098503-1100863	43.596	-1.68085	-3.20617	0.0016808	0.0203119	55.6766	81.2242	20.9641	16.5191
pRtrCIAT899c	YP_007337379.1	sigma-fimbriae chaperone protein	NC_020062.1:1100886-1101605	50.8874	-1.53946	-2.90685	0.00298174	0.030059	96.5061	59.5996	26.2051	21.2388
pRtrCIAT899c	YP_007337380.1	sigma-fimbriae tip adhesin	NC_020062.1:1101631-1102128	167.918	-2.17033	-4.50128	3.44011e-05	0.000906835	309.314	256.331	57.6512	48.3772
pRtrCIAT899c	YP_007337382.1	hypothetical protein	NC_020062.1:1102589-1103203	78.4697	1.5754	2.98019	0.00176701	0.0207398	47.0158	26.3715	140.197	100.294
pRtrCIAT899c	YP_007337410.1	GGDEF domain-containing protein	NC_020062.1:1134091-1136187	108.466	-1.82425	-3.54124	0.000698422	0.0104309	246.214	103.376	40.6179	43.6575
pRtrCIAT899c	YP_007337433.1	7-cyano-7-deazaguanosine biosynthesis protein QueE	NC_020062.1:1155260-1155988	33.8195	1.90461	3.74408	0.000828749	0.0118499	9.89806	14.2406	61.582	49.5572
pRtrCIAT899c	YP_007337434.1	queuosine biosynthesis protein QueD	NC_020062.1:1155985-1156344	28.419	2.06278	4.1779	0.000862456	0.0121297	4.94903	12.1309	45.8589	50.7371
pRtrCIAT899c	YP_007337435.1	7-cyano-7-deazaguanine synthase	NC_020062.1:1156341-1157051	57.0512	2.42612	5.37446	9.91204e-06	0.000334375	6.18629	22.1521	111.372	88.4949
pRtrCIAT899c	YP_007337446.1	transcriptional regulator, ROK family	NC_020062.1:1169755-1170882	30.7305	-2.03783	-4.10626	0.00108546	0.0146674	35.8805	67.5111	6.55128	12.9793
pRtrCIAT899c	YP_007337452.1	transcriptional regulator, DeoR family	NC_020062.1:1176308-1177084	39.6167	1.57688	2.98324	0.00425645	0.0377447	11.1353	23.7344	56.341	67.2562
pRtrCIAT899c	YP_007337472.1	siderophore biosynthesis non-ribosomal peptide synthase protein	NC_020062.1:1201675-1205688	69.0462	-1.80284	-3.48907	0.00522277	0.0436649	22.2706	203.061	24.8949	25.9585
pRtrCIAT899c	YP_007337484.1	cellulose synthase catalytic subunit (UDP-forming)	NC_020062.1:1218405-1220591	114.338	-1.84164	-3.58416	0.000550189	0.00888664	253.638	115.507	44.5487	43.6575
pRtrCIAT899c	YP_007337485.1	cellulose synthase protein CelB	NC_020062.1:1220591-1223086	89.1356	-1.42949	-2.69352	0.00348854	0.0327488	152.183	114.452	49.7897	40.1177
pRtrCIAT899c	YP_007337487.1	cellulose synthesis protein	NC_020062.1:1224123-1226543	87.693	-1.6502	-3.13877	0.00084057	0.0119614	144.759	128.166	47.1692	30.6782
pRtrCIAT899c	YP_007337519.1	putative amino acid ABC transporter, substrate-binding protein	NC_020062.1:1262586-1264172	91.4002	-1.46422	-2.75915	0.0041241	0.0369789	167.03	109.178	32.7564	56.6368
pRtrCIAT899c	YP_007337536.1	oxidoreductase, 2OG-Fe(II) oxygenase family	NC_020062.1:1282375-1282950	42.1055	1.49636	2.8213	0.00428335	0.0377749	19.7961	20.5698	53.7205	74.3357
pRtrCIAT899c	YP_007337538.1	30S ribosomal protein S21	NC_020062.1:1283203-1283439	21.5525	1.95287	3.87145	0.00357494	0.0328485	3.71177	9.49374	34.0666	38.9378
pRtrCIAT899c	YP_007337566.1	putative amino acid ABC trabsporter, RbsB-like substrate-binding protein	NC_020062.1:1308159-1309091	61.3038	-1.57113	-2.97138	0.00287999	0.0293103	129.912	59.5996	26.2051	29.4983
pRtrCIAT899c	YP_007337634.1	putative polar amino acid ABC transporter, substrate-binding protein	NC_020062.1:1386283-1387125	79.3921	1.87849	3.6769	0.00169186	0.0203529	7.42354	48.5236	103.51	158.111
pRtrCIAT899c	YP_007337690.1	hypothetical protein	NC_020062.1:1451578-1452156	50.2481	-3.26777	-9.63154	1.18283e-08	1.16449e-06	106.404	80.6968	9.17179	4.71973
pRtrCIAT899c	YP_007337692.1	acetaldehyde dehydrogenase	NC_020062.1:1452814-1454322	70.5325	-1.64948	-3.1372	0.00309897	0.03081	53.2021	167.723	34.0666	27.1384
pRtrCIAT899c	YP_007337762.1	exopolysaccharide production repressor protein ExoX	NC_020062.1:1526162-1526452	154.613	-2.34562	-5.08278	8.33257e-05	0.00191411	413.244	123.946	34.0666	47.1973
pRtrCIAT899c	YP_007337820.1	beta-ketoadipyl CoA thiolase	NC_020062.1:1596146-1597351	58.1377	-1.43104	-2.69641	0.00559148	0.0457175	107.641	66.9836	36.6872	21.2388
pRtrCIAT899c	YP_007337830.1	hypothetical protein	NC_020062.1:1608534-1608776	158.952	1.42025	2.67632	0.00528214	0.0438516	82.8962	77.5322	224.054	251.326
pRtrCIAT899c	YP_007337833.1	major facilitator superfamily (MFS) transporter	NC_020062.1:1612693-1614576	129.552	-1.5018	-2.83196	0.00245219	0.0261711	193.012	199.896	61.582	63.7164
pRtrCIAT899c	YP_007337842.1	NIPSNAP domain-containing protein	NC_020062.1:1625740-1626087	150.29	2.0721	4.205	0.000117086	0.00254426	68.0491	33.2281	245.018	254.865
pRtrCIAT899c	YP_007337867.1	alkaline phosphatase protein	NC_020062.1:1651325-1653040	190.582	1.88045	3.6819	0.000406955	0.00688826	68.0491	75.9499	368.182	250.146
pRtrCIAT899c	YP_007337874.1	flagellar hook protein FlgE	NC_020062.1:1657905-1659203	192.32	-2.55263	-5.86702	1.40782e-05	0.000446797	501.089	179.854	45.8589	42.4776
pRtrCIAT899c	YP_007337910.1	putative sugar ABC transporter, substrate-binding protein	NC_020062.1:1694189-1695502	88.4175	-2.45749	-5.49259	2.53079e-06	0.000113042	197.961	109.705	23.5846	22.4187
pRtrCIAT899c	YP_007337915.1	oxidoreductase, Gfo/Idh/MocA family	NC_020062.1:1699348-1700382	26.6242	-2.0831	-4.23717	0.00096048	0.0133142	43.304	46.9413	9.17179	7.07959
pRtrCIAT899c	YP_007337920.1	putative amino acid ABC transporter, substrate-binding protein	NC_020062.1:1702906-1703730	35.0192	-2.15917	-4.46656	0.000198102	0.00396533	65.5746	53.2704	11.7923	9.43946
pRtrCIAT899c	YP_007337931.1	putative sugar ABC transporter, substrate-binding protein	NC_020062.1:1712962-1714245	59.6005	-2.17854	-4.52697	0.000235436	0.00450691	40.8295	161.921	14.4128	21.2388
pRtrCIAT899c	YP_007337935.1	carbohydrate kinase	NC_020062.1:1716910-1718397	42.9815	-2.69266	-6.46506	7.13973e-06	0.000260925	50.7275	103.376	13.1026	4.71973
pRtrCIAT899c	YP_007337936.1	putative sugar ABC transporter, ATP-binding protein	NC_020062.1:1718412-1719575	53.841	-2.19714	-4.58568	2.81109e-05	0.000769519	70.5237	111.288	17.0333	16.5191
pRtrCIAT899c	YP_007337937.1	estradiol 17-beta-dehydrogenase 8	NC_020062.1:1719618-1720397	75.2868	-2.39294	-5.25225	4.80309e-06	0.000191488	167.03	93.3551	18.3436	22.4187
pRtrCIAT899c	YP_007337938.1	transcriptional regulator, DeoR family	NC_020062.1:1720583-1721437	60.7999	-1.81862	-3.52743	0.000242896	0.00461311	98.9806	95.4649	27.5154	21.2388
pRtrCIAT899c	YP_007337939.1	hypothetical protein	NC_020062.1:1721492-1722292	88.9438	-2.03067	-4.08595	4.0983e-05	0.00106291	142.285	150.845	36.6872	25.9585
pRtrCIAT899c	YP_007337950.1	hypothetical protein	NC_020062.1:1731823-1732860	37.7259	-1.71896	-3.292	0.00212071	0.0240148	70.5237	49.5784	13.1026	17.699
pRtrCIAT899c	YP_007337953.1	succinate-semialdehyde dehydrogenase	NC_020062.1:1735824-1737320	106.344	-2.74147	-6.68753	8.08905e-08	5.91236e-06	210.334	168.778	26.2051	20.0589
pRtrCIAT899c	YP_007337954.1	aminotransferase class-III	NC_020062.1:1737352-1738731	200.479	-2.04538	-4.12782	0.000209269	0.00411514	373.652	293.779	47.1692	87.315
pRtrCIAT899c	YP_007337988.1	methyl-accepting chemotaxis protein	NC_020062.1:1772107-1774446	71.3172	-1.93603	-3.82652	0.000102555	0.00230795	96.5061	135.55	24.8949	28.3184
pRtrCIAT899c	YP_007338021.1	putative LysR family transcriptional regulator	NC_020062.1:1810408-1812318	115.857	-2.04677	-4.13179	0.000244749	0.00461989	284.569	101.794	39.3077	37.7578
pRtrCIAT899c	YP_007338076.1	RspD-like type I secretion system ATP binding cassette (ABC) protein	NC_020062.1:1872214-1873962	27.2418	-1.81753	-3.52477	0.00588962	0.0478546	23.5079	65.9288	6.55128	12.9793
pRtrCIAT899c	YP_007338078.1	fructosyl-amino acid oxidase	NC_020062.1:1875594-1876721	115.945	-3.12996	-8.75408	1.95796e-06	8.91057e-05	379.838	53.2704	11.7923	18.8789
pRtrCIAT899c	YP_007338079.1	putative amino acid ABC transporter, permease/ATP-binding protein	NC_020062.1:1876790-1878310	137.525	-3.84297	-14.3499	2.14555e-09	3.23441e-07	435.515	93.3551	11.7923	9.43946
pRtrCIAT899c	YP_007338080.1	putative amino acid ABC transporter, substrate-binding protein	NC_020062.1:1878382-1879209	148.456	-2.5766	-5.96532	0.00307067	0.0306685	558.003	28.4812	2.62051	4.71973
pRtrCIAT899c	YP_007338103.1	NmrA family protein	NC_020062.1:1899455-1900324	49.3561	2.49677	5.64422	4.93256e-05	0.00122653	1.23726	20.0423	98.2692	77.8755
pRtrCIAT899c	YP_007338104.1	hypothetical protein	NC_020062.1:1900549-1900974	541.962	3.79865	13.9158	1.14459e-10	3.94394e-08	63.1001	36.3927	1209.37	858.991
pRtrCIAT899c	YP_007338131.1	ubiquinone/menaquinone biosynthesis methyltransferase UbiE	NC_020062.1:1927286-1927786	35.3577	-2.22345	-4.67008	0.000205528	0.00408011	79.1845	42.1944	11.7923	8.25953
pRtrCIAT899c	YP_007338132.1	ubiquinone/menaquinone biosynthesis methyltransferase UbiE	NC_020062.1:1927783-1928958	71.6532	-1.92317	-3.79256	0.000590032	0.00933217	174.453	60.6545	31.4461	20.0589
pRtrCIAT899c	YP_007338133.1	stage II sporulation E family protein	NC_020062.1:1928955-1931315	128.087	-2.29155	-4.89582	2.27719e-05	0.000669828	296.942	141.879	39.3077	34.218
pRtrCIAT899c	YP_007338142.1	hypothetical protein	NC_020062.1:1938955-1939275	299.41	2.97449	7.85978	1.43513e-07	9.35552e-06	68.0491	37.4475	576.512	515.63
pRtrCIAT899c	YP_007338147.1	putative sugar ABC transporter, permease protein	NC_020062.1:1945012-1946034	84.5603	-1.6064	-3.0449	0.00327546	0.0317053	137.336	126.056	17.0333	57.8167
pRtrCIAT899c	YP_007338151.1	putative sugar ABC transporter, substrate-binding protein	NC_020062.1:1951793-1953091	210.424	-2.76901	-6.81639	6.70561e-05	0.00162552	689.152	83.334	19.6538	49.5572
pRtrCIAT899c	YP_007338152.1	putative sugar ABC transporter, permease protein	NC_020062.1:1953159-1954088	46.3619	-2.82249	-7.07384	8.09353e-06	0.000282922	136.098	33.2281	7.86153	8.25953
pRtrCIAT899c	YP_007338153.1	putative sugar ABC transporter, permease protein	NC_020062.1:1954085-1954927	31.9596	-1.79967	-3.4814	0.00350554	0.0327488	72.9982	31.1184	13.1026	10.6194
pRtrCIAT899c	YP_007338155.1	AP endonuclease, family 2	NC_020062.1:1956246-1957100	55.5498	-1.87285	-3.66255	0.00055081	0.00888664	110.116	70.1482	30.1359	11.7993
pRtrCIAT899c	YP_007338156.1	putative sugar ABC transporter, ATP-binding protein	NC_020062.1:1957121-1958182	76.5208	-2.01243	-4.0346	0.000628977	0.00963234	205.385	50.1059	22.2743	28.3184
pRtrCIAT899c	YP_007338180.1	amino acid permease-associated region	NC_020062.1:1985144-1986928	52.801	-1.46135	-2.75366	0.00416547	0.0372805	61.8629	97.0472	27.5154	24.7786
pRtrCIAT899c	YP_007338200.1	sarcosine oxidase subunit alpha (sarcosine oxidase subunit A)	NC_020062.1:2005841-2008774	42.2702	-2.16746	-4.49232	0.000508933	0.00832235	27.2197	117.089	11.7923	12.9793
pRtrCIAT899c	YP_007338247.1	putative porin	NC_020062.1:2059755-2060846	1129.36	1.89543	3.72034	0.00131678	0.0170299	465.209	349.159	2116.06	1587.01
pRtrCIAT899c	YP_007338249.1	multicopper oxidase family protein	NC_020062.1:2062617-2064092	122.973	1.84734	3.59835	0.000346962	0.00597766	37.1177	58.0173	157.231	239.526
