# Supplementary material for: Osmotic stress activates nif and fix genes and induces the Rhizobium tropici CIAT 899 Nod factor production via NodD2 by up-regulation of the nodA2 operon and the nodA3 gene
Source: PLoS One. 2019 Mar 27;14(3):e0213298. doi: 10.1371/journal.pone.0213298 (PMC6436695; doi:10.1371/journal.pone.0213298)
Supplement: S4 File — Correlation degrees between RNA-Seq and qRT-PCR experiments. qRT-PCR and RNA-Seq fold-change values of 10 selected genes were represented in a graph to obtain the correlation degrees. (XLSX) [file pone.0213298.s004.xlsx]

## Sheet: RNA-seq and RT-qPCR Correlation
	Supplementary file 4. Selected genes and primer sequences for qRT-PCR asssays. Correlation degrees between RNA-Seq and qRT-PCR experiments.
					qRT-PCR		RNA-Seq
Replicon	ID	Gene name	Forward	Reverse	CIAT 899 Mannitol	NodD2 mutant Mannitol	CIAT 899 Mannitol	NodD2 mutant Mannitol
pRtrCIAT899b	YP_007336103.1	fixC	TCTCTCTTGGCATCGGTT	CACCTTCGGGAATGAGAT	3.86	7.26	5.65	5.42
pRtrCIAT899b	YP_007336039.1	nodA2	GGGATTGTACGGGATACGCACCG	CGTGCGGAAAAACCGTCACAGG	2.78	1.16	2.57	1.57
Chromosome	YP_007335070.1	mtlD	CATGGTCGATCGTATCAC	ACACCGACCTTTTCAAGC	2.84	3.58	3.59	3.55
pRtrCIAT899b	YP_007335966.1	nodA3	CACATTGCAGAAGTTTCAA	GTGGCAGCGTAGATCGTACGCT	3.04	2.07	3.59	2.13
pRtrCIAT899b	YP_007335966.1	nodF	CTTGAGCGACGACGAAAT	TTCGGCGGTGTTAAACTC	4.67	2.27	3.49	2.58
pRtrCIAT899b	YP_007336128.1	nifH	CGTCATCACCTCCATCAACT	TTCCTGGGCCTTGTTCTC	12.25	8.66	11.9	9.06
Chromosome	YP_007335074.1	mtlE	ATCTGGAGCAAGCTCGGC	ACATCACCATCGAGCTTTCG	5.48	4.87	6.67	5.67
